# Supplementary material for: Anti-diabetic effects of Dachaihu decoction combined with Sanghuangporus vaninii: insights from network pharmacology, intestinal flora, and liver metabolomics
Source: Front Cell Dev Biol. 2025 Nov 10;13:1707392. doi: 10.3389/fcell.2025.1707392 (PMC12640936; doi:10.3389/fcell.2025.1707392)
Supplement: Supplementary file 1 [file Table1.xlsx]

## Sheet: Table S1
Table S1 The important KEGG signaling pathways of key target genes
Pathway ID	Term	Target genes	P value
hsa05200	Pathways in cancer	GSK3B, JUN, BRAF, PRKCA, PTGS2, ESR1, MMP9, EGFR, IL2, NFKB1, IL6, ERBB2, BCL2, AKT1, CTNNB1, PPARG, MAPK3	1.55e-12
hsa05417	Lipid and atherosclerosis	GSK3B, JUN, SRC, PRKCA, TNF, MMP9, NFKB,1 IL6, BCL2, AKT1, PPARG, TLR4, MAPK3	1.9e-12
hsa05207	Chemical carcinogenesis - receptor activation	JUN, SRC, BCL2, AKT1, PRKCA, CYP3A4, PPARA, ESR1, EGFR, NFKB1, MAPK3	1.12e-09
hsa01521	EGFR tyrosine kinase inhibitor resistance	GSK3B, IL6, SRC, ERBB2, BCL2, KDR, AKT1, BRAF, PRKCA, EGFR, MAPK3	5.21e-14
hsa05418	Fluid shear stress and atherosclerosis	JUN, SRC, BCL2, KDR, CTNNB1, AKT1, TNF, MMP9, NFKB1	1.46e-08
hsa04066	HIF-1 signaling pathway	IL6, ERBB2, BCL2, AKT1, PRKCA, TLR4, EGFR, NFKB1, MAPK3	1.88e-09
hsa01522	Endocrine resistance	JUN, SRC, ERBB2, BCL2, AKT1, BRAF, ESR1, MMP9, EGFR, MAPK3	2.2e-11
hsa04931	Insulin resistance	GSK3B, IL6, AKT1, PPARA, TNF, NFKB1	2.86e-07
hsa04657	IL-17 signaling pathway	GSK3B, IL6, JUN, PTGS2, TNF, MMP9, NFKB1, MAPK3	2.16e-08
hsa04625	C-type lectin receptor signaling pathway	IL6, JUN, SRC, AKT1, PTGS2, TNF, IL2, NFKB1, MAPK3	1.4e-09

## Sheet: Table S2
Table S2 Biomarkers from liver metabolomics
KEGG ID	Biomarker	Formula
C00280	Androstenedione	C19H26O2
C22069	N1-(3,4-dihydroxybenzoyl)-N8,N'8-citryl-bis(spermidine)	C27H46N6O8
C01352	FADH	C27H35N9O15P2
C02713	N-Acetylmuramate	C11H19NO8
NULL	5-Ethyl-2,4-dimethyloxazole	C7H11NO
C00085	Beta-D-Fructose 6-phosphate	C6H13O9P
NULL	17-Aminogeldanamycin	C28H39N3O8
C02191	Protoporphyrin IX	C34H34N4O4
C02938	3-Indoleacetonitrile	C10H8N2
C14812	12(R)-HPETE	C20H32O4
C03527	4-(2,6,6-Trimethyl-1-cyclohexen-1-yl)-2-butanone	C13H22O
NULL	Ethionamide sulphoxide	C8H10N2OS
C12127	(+)-Gallocatechin	C15H14O7
C19707	Columbianetin	C14H14O4
C00584	Prostaglandin E2	C20H32O5
C03996	Pyridoxine O-glucoside	C14H21NO8
C03410	N-Glycolylneuraminic acid	C11H19NO10
NULL	16alpha-hydroxyprednisolone	C21H28O6
NULL	7-Hydroxy-R-phenprocoumon	C18H16O4
C08813	Brassicasterol	C28H46O
NULL	2-Pentanamido-3-phenylpropanoic acid	C14H19NO3

## Sheet: Table S3
Table S3 Relative abundance of intestinal flora at phylum level
Taxon	NC	MC	SV	DCHD	DCHD-SV
g_Alistipes_A	0.0383708333333333	0.0486718333333333	0.0722673333333333	0.0634765	0.0769613333333333
g_UBA3282	0.039424	0.0620911666666667	0.0726995	0.0292455	0.0557941666666667
g_Treponema_D	0.00723066666666667	0.0296761666666667	0.0559951666666667	0.0358605	0.123581333333333
g_CAG-485	0.0593763333333333	0.0504916666666667	0.034663	0.042588	0.037012
g_COE1	0.032074	0.048366	0.0323336666666667	0.0753511666666667	0.0306213333333333
g_Duncaniella	0.0576396666666667	0.0518413333333333	0.0379275	0.0299365	0.0239968333333333
g_Prevotella	0.0171106666666667	0.0637741666666667	0.0494603333333333	0.0332238333333333	0.0347288333333333
g_UBA7173	0.0255811666666667	0.045325	0.0271825	0.0375426666666667	0.0404651666666667
g_CAG-873	0.0329441666666667	0.0187685	0.0197335	0.0371195	0.0155003333333333
g_14-2	0.0317166666666667	0.0247555	0.0283013333333333	0.0143696666666667	0.0222705
g_Kineothrix	0.0369116666666667	0.0179846666666667	0.0205665	0.0131021666666667	0.0213833333333333
g_Muribaculum	0.0302763333333333	0.0179368333333333	0.02023	0.015069	0.0149161666666667
g_Lactobacillus	0.029607	0.0147528333333333	0.0209143333333333	0.0135843333333333	0.0165451666666667
g_Helicobacter_D	0.0292811666666667	0.0035675	0.0133491666666667	0.0371908333333333	0.007415
g_Eubacterium_J	0.014235	0.0087175	0.0134461666666667	0.0290413333333333	0.00993166666666667
g_Odoribacter	0.008747	0.0148841666666667	0.0235506666666667	0.0110971666666667	0.0128511666666667
g_UBA3263	0.0093305	0.0073005	0.0211996666666667	0.0131718333333333	0.0138326666666667
g_Alloprevotella	0.0303238333333333	0.00315016666666667	0.0135661666666667	0.010253	0.00753066666666667
g_Paramuribaculum	0.0303283333333333	0.0121358333333333	0.008283	0.00550016666666667	0.00614966666666667
g_Desulfovibrio_R	0.0311078333333333	0.00885133333333334	0.00731566666666667	0.00653183333333333	0.00639966666666667
g_Dysosmobacter	0.0050665	0.010417	0.0130341666666667	0.0160356666666667	0.014781
g_Bacteroides_H	0.018647	0.0055845	0.00676633333333333	0.0177715	0.008999
g_Lawsonibacter	0.0132323333333333	0.00688366666666667	0.0111163333333333	0.0134523333333333	0.0113308333333333
g_CAG-510	0.00588116666666667	0.012285	0.00803333333333333	0.00928516666666667	0.0139295
g_1XD42-69	0.0114298333333333	0.0106855	0.008867	0.0105166666666667	0.00609916666666667
g_Nanosyncoccus	0.00629833333333333	0.0152026666666667	0.00958183333333333	0.00883383333333334	0.0072165
g_Mailhella	0.00783233333333333	0.00858433333333333	0.011167	0.00836816666666667	0.00796516666666667
g_Ventrimonas	0.00891533333333334	0.00945133333333333	0.00718333333333333	0.00890116666666667	0.00631733333333333
g_UBA1394	0.00383266666666667	0.010418	0.00539933333333333	0.00796866666666667	0.0098165
g_Ligilactobacillus	0.014396	0.00816733333333333	0.00376633333333333	0.00363333333333333	0.00621916666666667
Others	0.312851666666667	0.349278	0.322099833333333	0.341978	0.329438833333333

## Sheet: Table S4
Table S4 MSMS secondary metabolite identification
name	KEGG	NC10	NC13	NC6	NC2	NC3	NC9	MC1	MC2	MC3	MC8	MC9	MC10	SV1	SV9	SV2	SV6	SV8	SV10	DCHD2	DCHD6	DCHD8	DCHD12	DCHD5	DCHD9	DCHDSV5	DCHDSV8	DCHDSV3	DCHDSV7	DCHDSV9	DCHDSV2
Physalolactone B		335411	599237	499498	527849	125785	355941	1.93436e+06	584302	1.95633e+06	773484	2.01652e+06	1.04262e+06	830258	2.36584e+06	1.80158e+06	1.77092e+06	755761	549560	954301	1.97437e+06	1.75884e+06	2.16768e+06	1.14966e+06	1.65858e+06	948652	2.24747e+06	634891	834940	2.22918e+06	1.09337e+06
L-Erythrulose	C02022	5.89489e+08	6.59676e+08	4.56682e+08	2.99846e+08	2.77407e+08	4.81262e+08	2.68498e+07	4.00146e+08	1.36029e+08	7.07033e+08	3.28863e+08	3.29627e+08	9.89014e+08	3.62263e+08	4.25189e+08	7.03641e+08	5.68236e+08	2.1319e+08	3.91252e+08	3.85323e+08	2.61115e+08	4.66403e+08	3.88674e+08	2.71408e+08	5.76216e+08	8.43967e+08	5.00272e+08	9.27469e+08	4.80392e+08	1.97063e+08
Alpha-ketobutyrate	C00109	4.05106e+08	1.36232e+08	6.94092e+07	1.95516e+08	2.88648e+08	1.75321e+08	2.20223e+08	2.70813e+08	3.01927e+08	2.21328e+08	4.22246e+08	4.48107e+08	2.9723e+08	2.46132e+08	1.03228e+08	4.18428e+08	2.40871e+08	2.16054e+08	2.47022e+08	1.70291e+08	5.44708e+07	2.4698e+08	4.40798e+08	2.02311e+08	3.58255e+08	3.70013e+08	3.7524e+08	2.67912e+07	1.41331e+08	1.46099e+08
Iron	C14819	1.49805e+07	9.42532e+07	1.75288e+07	4.71793e+07	1.08915e+07	1.2538e+07	1.40414e+08	5.33479e+07	6.64461e+07	6.36696e+07	8.05449e+07	7.41735e+07	5.79012e+07	1.92586e+08	1.25681e+08	1.27209e+08	2.74504e+07	4.1855e+07	1.12545e+08	8.07306e+07	5.87255e+07	4.5837e+07	1.12399e+08	7.40399e+07	1.32836e+08	1.52318e+08	8.06529e+07	1.1795e+08	1.68976e+08	1.41267e+08
Fe2+	C14818	4.67591e+06	983083	1.82284e+06	1.5076e+06	4.07661e+06	2.60068e+07	625128	1.36746e+07	5.70478e+07	4.10736e+07	9.77017e+07	4.59462e+07	5.14465e+07	9.20384e+07	4.40686e+07	3.6513e+07	5.05882e+07	7.4693e+06	9.24221e+06	5.63924e+07	8.55022e+07	5.10069e+07	5.728e+07	1.15857e+08	1.01439e+07	1.32673e+08	9.42456e+07	5.64301e+07	5.85516e+07	1.17024e+08
1-Methylpyrrolinium	C06178	509345	511993	644306	700697	755222	847604	2.6259e+06	3.64067e+06	846407	3.08099e+06	881573	1.55338e+06	3.06128e+06	1.81486e+06	2.84622e+06	1.24042e+06	962479	800351	844024	932362	1.19508e+06	2.05341e+06	2.06712e+06	492161	1.71201e+06	2.27747e+06	2.49637e+06	643932	1.52324e+06	1.65738e+06
Benzimidazole	C02009	9.04838e+06	1.39395e+07	7.37482e+07	1.37868e+08	6.11792e+07	3.16057e+06	1.04815e+08	3.39697e+07	2.21614e+07	8.50019e+06	7.24854e+06	5.07367e+07	3.37823e+07	3.98799e+07	1.10219e+08	3.59542e+07	1.08595e+07	3.64063e+07	1.24769e+08	1.43277e+07	4.29706e+07	7.98482e+06	1.28816e+07	2.9332e+07	1.51458e+08	1.23758e+07	3.2542e+07	1.80975e+07	3.91684e+07	2.18006e+07
Cyclohexan	C11249	2.55412e+07	3.2489e+07	2.55262e+07	2.97152e+07	2.90319e+07	2.95406e+07	2.44889e+07	2.4028e+07	2.20826e+07	1.97314e+07	2.29294e+07	2.59954e+07	2.34689e+07	6.41714e+06	2.29615e+07	1.98462e+07	2.43727e+07	2.16092e+07	2.36211e+07	6.18875e+06	2.33462e+07	2.35778e+07	2.46809e+07	2.48486e+07	2.49307e+07	2.24226e+07	2.09865e+07	2.36712e+07	2.32843e+07	5.57499e+06
3-Butynoate	C06144	5.89657e+07	7.03964e+07	5.44912e+07	6.24064e+07	6.05417e+07	6.71968e+07	7.24128e+07	7.25176e+07	8.55717e+07	7.82714e+07	6.51601e+07	6.50089e+07	4.96124e+07	1.04921e+08	6.92403e+07	7.71439e+07	6.06449e+07	6.80645e+07	6.02525e+07	6.05219e+07	6.84634e+07	8.56664e+07	5.44489e+07	4.73518e+07	6.27711e+07	6.92305e+07	5.24006e+07	5.68096e+07	7.30355e+07	6.58691e+07
alpha-Hydroxyisobutyric acid	C21297	8.167e+07	1.69645e+07	1.61737e+08	1.75996e+08	3.14421e+08	2.872e+08	2.07173e+08	1.1237e+08	5.19464e+07	1.48949e+08	1.72562e+08	1.26187e+08	1.54773e+08	2.0444e+08	3.08049e+08	1.19062e+08	2.29004e+08	1.29276e+08	4.97587e+08	2.11512e+08	1.9542e+08	1.69245e+07	1.16846e+08	1.34544e+08	1.73131e+08	7.89967e+07	1.05811e+08	1.7787e+08	1.67609e+08	1.28946e+08
Phenylacetaldehyde	C00601	1.17403e+06	5.51237e+06	8.00102e+06	9.45306e+06	1.13798e+07	1.45796e+07	2.39602e+08	3.46449e+08	1.75884e+07	3.05603e+08	1.40421e+07	9.78302e+07	3.23897e+08	1.65805e+08	2.52761e+08	1.70761e+07	5.93542e+07	1.24724e+07	8.26778e+06	1.4995e+07	1.75332e+07	1.69774e+08	1.74219e+08	1.24348e+07	1.37241e+08	2.35181e+08	2.20393e+08	7.25682e+06	1.77434e+08	1.30121e+08
2-Pentanone	C01949	2.03125e+07	2.60047e+07	2.02562e+07	2.2156e+07	2.01873e+07	2.0057e+07	2.09655e+07	1.98902e+07	1.91334e+07	1.96677e+07	1.97962e+07	2.16309e+07	1.62741e+07	2.04429e+07	2.03106e+07	2.02768e+07	2.16419e+07	1.93087e+07	2.18565e+07	2.12966e+07	2.07992e+07	1.73388e+07	1.91976e+07	1.98166e+07	2.18985e+07	1.86502e+07	1.8709e+07	1.95569e+07	1.96723e+07	2.06832e+07
L-Serine	C00065	1.03087e+08	9.186e+06	5.0077e+06	8.24285e+07	1.45711e+08	6.37346e+07	6.61782e+07	1.21256e+08	1.20419e+08	1.28844e+08	1.23675e+08	1.21402e+08	1.2559e+08	1.22786e+08	1.19916e+08	1.21805e+08	1.14311e+08	1.13985e+08	1.02273e+08	1.02734e+08	1.13642e+08	1.07232e+08	1.19502e+08	1.08311e+08	1.17557e+08	1.12726e+08	1.18329e+08	1.08569e+08	1.14772e+08	1.07056e+08
Cyclopentanol	C02020	2.15016e+08	2.70942e+08	1.90481e+08	3.06797e+08	3.31358e+08	3.32736e+08	2.67703e+08	2.53917e+08	3.14796e+08	2.46928e+08	3.37245e+08	2.29585e+08	2.73519e+08	3.59101e+08	3.0021e+08	2.98202e+08	3.53151e+08	3.61416e+08	3.18641e+08	2.68647e+08	2.89879e+08	1.29558e+08	2.23546e+08	3.25458e+08	2.62584e+08	2.2061e+08	2.77955e+08	3.44667e+08	2.43477e+08	2.25317e+08
N-Methylalanine	C02721	1.24572e+08	1.84734e+08	1.24265e+08	1.53934e+08	1.66562e+08	1.77495e+08	1.67811e+08	8.59365e+07	2.58501e+07	9.25148e+07	2.47965e+07	1.67198e+08	1.26036e+08	9.80643e+07	1.25833e+08	2.17852e+07	4.17499e+07	8.94809e+07	1.19595e+08	8.25508e+07	9.98023e+07	1.34978e+08	1.69763e+08	2.32319e+07	1.07593e+08	1.41958e+08	2.10771e+07	8.72095e+07	1.91643e+08	1.01889e+08
Benzyl alcohol	C00556	6.31008e+06	7.25777e+06	4.4414e+06	6.17592e+06	4.81234e+06	7.54417e+06	1.15765e+07	1.09784e+07	1.39625e+07	1.43879e+07	5.95871e+06	1.22886e+07	8.42401e+06	8.82454e+06	1.15427e+07	9.89507e+06	4.12865e+06	5.84675e+06	4.87673e+06	5.56608e+06	7.31153e+06	1.4359e+07	8.77992e+06	4.67676e+06	9.53253e+06	1.5147e+07	9.00984e+06	5.99816e+06	1.14532e+07	8.73949e+06
5-Amino-4-imidazole carboxylate	C05516	3.54713e+07	2.40597e+07	3.66719e+07	1.92336e+07	3.05441e+07	3.42027e+07	3.49616e+07	3.17201e+07	3.98865e+07	4.46928e+07	2.78112e+07	3.74103e+07	3.37809e+07	3.51482e+07	5.48277e+07	2.32761e+07	2.7202e+07	2.53225e+07	3.24579e+07	5.73092e+07	3.51489e+07	3.19476e+07	3.36053e+07	3.45937e+07	3.04933e+07	4.53949e+07	3.2285e+07	3.42821e+07	3.80829e+07	3.2586e+07
p-Cresol	C01468	3.22141e+06	952922	4.76181e+06	2.66826e+06	2.83343e+06	3.97353e+06	7.21886e+06	5.56889e+06	4.83882e+06	903326	2.37221e+06	3.69798e+06	4.77961e+06	4.26431e+06	4.29411e+06	2.31107e+06	7.39297e+06	671677	1.16893e+07	476259	6.07673e+06	329987	2.80611e+06	3.6686e+06	6.358e+06	607852	6.79717e+06	2.79932e+06	2.0165e+06	5.40038e+06
3-Methyl-1-butylamine	C02640	2.41615e+08	3.03179e+08	2.63451e+08	2.80191e+08	2.49708e+08	2.3305e+08	1.18205e+08	1.83129e+08	2.59792e+08	8.20555e+07	1.72632e+08	1.26286e+08	1.36973e+08	1.48262e+08	96628998.0141819	1.95223e+08	1.84973e+08	1.83514e+08	4.25161e+08	2.04036e+08	3.80443e+08	1.17066e+08	2.51436e+08	3.03944e+08	2.24772e+08	1.16484e+08	1.32772e+08	2.97347e+08	1.88755e+08	2.25365e+08
2-Oxazolidinone	C06695	4.50814e+07	1.31719e+08	8.5304e+07	1.61876e+08	1.17827e+08	4.96631e+07	2.4781e+08	1.36446e+08	1.70321e+08	1.44412e+08	2.14527e+08	1.42348e+08	1.98458e+08	2.02413e+08	1.36152e+08	1.1387e+08	9.34949e+07	7.59698e+07	1.36019e+08	1.19783e+08	1.45609e+08	9.28913e+07	1.84642e+08	9.71146e+07	2.02158e+08	1.93349e+08	1.42608e+08	1.34481e+08	1.46761e+08	1.53465e+08
Melamine	C08737	3.95528e+07	3.67824e+07	3.95918e+07	3.64903e+07	4.32714e+07	4.03684e+07	4.15699e+07	4.26184e+07	3.88659e+07	5.1406e+07	3.88174e+07	4.35431e+07	3.46558e+07	3.91552e+07	4.11618e+07	4.36988e+07	3.73677e+07	4.72384e+07	4.28617e+07	4.35181e+07	4.20414e+07	4.63608e+07	3.89525e+07	3.98321e+07	3.78021e+07	3.9315e+07	3.94334e+07	4.91346e+07	4.31771e+07	4.06436e+07
4-Aminophenol	C02372	4.66606e+06	6.55138e+06	5.70918e+06	6.52663e+06	5.45771e+06	5.98067e+06	5.27265e+06	5.63979e+06	5.07843e+06	4.05657e+06	4.42042e+06	5.51747e+06	4.39575e+06	4.60445e+06	5.7922e+06	4.72096e+06	4.25962e+06	3.89311e+06	4.7411e+06	4.21089e+06	4.58141e+06	4.62974e+06	5.10172e+06	4.40298e+06	5.52644e+06	5.28977e+06	4.40036e+06	4.56124e+06	4.34347e+06	5.12195e+06
3-Isoxazolidinone		1.32041e+08	1.75828e+08	1.47511e+08	1.86782e+08	1.66881e+08	2.24298e+08	1.65958e+08	1.61522e+08	2.22244e+08	1.55972e+08	2.24708e+08	1.5969e+08	1.41467e+08	1.87047e+08	1.76215e+08	1.96872e+08	1.86982e+08	1.90763e+08	1.97512e+08	1.85657e+08	1.91745e+08	1.63313e+08	1.69817e+08	2.16067e+08	1.90598e+08	1.65717e+08	1.61811e+08	2.18014e+08	1.56287e+08	1.987e+08
Sorbic acid		9.9614e+06	2.66872e+07	4.65633e+07	8.54916e+06	5.26864e+07	8.49527e+06	1.53481e+07	8.67354e+07	2.89204e+07	1.28844e+07	2.22575e+07	4.38791e+07	3.81947e+07	2.38686e+07	1.17381e+07	1.79367e+07	1.02095e+08	1.3123e+07	5.16053e+07	3.16306e+07	4.13931e+07	1.6781e+07	1.25271e+07	6.88926e+07	3.90892e+07	1.23687e+07	4.03927e+07	3.38847e+07	4.94172e+07	7.76363e+07
Butyl propionate		2.20679e+07	3.7012e+07	1.66942e+06	1.74119e+07	4.64043e+07	1.67485e+07	1.64187e+07	4.81695e+06	2.11097e+07	3.03878e+07	1.55836e+07	2.62306e+07	3.2321e+07	1.35799e+07	2.79515e+07	2.31873e+07	2.60465e+07	2.2217e+07	2.26794e+07	2.84148e+06	3.94964e+06	1.25317e+07	1.09691e+07	4.03124e+06	3.23102e+07	1.8935e+07	4.53419e+07	1.72903e+07	1.41084e+07	1.57422e+07
D-2-Amino-hexano-6-lactam	C05328	284534	2.3286e+06	1.90328e+06	2.20036e+06	2.10237e+06	407212	2.28814e+06	1.86576e+06	2.82928e+06	1.92776e+06	2.56e+06	1.91941e+06	212480	299180	2.77947e+06	3.09978e+06	1.3476e+06	3.37096e+06	4.62399e+06	8.50859e+06	575617	690960	2.73791e+06	1.10443e+06	1.23786e+06	796224	1.70767e+06	4.39693e+06	1.59253e+06	1.25429e+06
trans-1,2-Dihydrobenzene-1,2-diol	C04091	3.71098e+07	1.61331e+07	8.04091e+07	1.35073e+07	1.70189e+07	4.59931e+07	1.18832e+07	1.35754e+07	7.28851e+06	3.55474e+07	2.71391e+07	5.75207e+06	2.67142e+07	1.86459e+07	2.4359e+07	1.43149e+07	4.52619e+07	4.26305e+07	4.43817e+06	1.61709e+07	3.95318e+06	2.28287e+07	6.30041e+06	5.60738e+06	3.79727e+06	3.83023e+07	4.30588e+06	7.42513e+06	6.18849e+06	1.14328e+07
Itaconic acid	C00490	149712	1.44303e+06	4.19842e+06	2.46473e+06	1.72694e+06	8.81418e+06	1.90923e+07	2.90542e+07	4.0563e+06	3.5549e+07	1.04204e+07	5.79546e+06	1.48185e+07	1.28819e+07	7.42253e+06	6.83662e+06	4.00106e+06	7.1301e+06	4.34539e+06	4.09492e+06	4.37076e+06	1.62955e+07	8.7946e+06	1.89754e+06	8.55778e+06	2.21277e+07	1.60887e+07	353600	5.97784e+06	1.06446e+07
furaneol (keto form)		4.6174e+08	6.52795e+08	6.07957e+08	7.99605e+08	6.28561e+08	4.82102e+08	3.42065e+08	3.29436e+08	6.02963e+08	2.77277e+08	6.18483e+08	4.86733e+08	3.1536e+08	5.41324e+08	2.70039e+08	3.37213e+08	6.33259e+08	5.84482e+08	2.87482e+08	3.99756e+08	2.54592e+08	3.30774e+08	3.22855e+08	3.94534e+08	3.07996e+08	3.81399e+08	2.24234e+08	5.23525e+08	4.66115e+08	3.10374e+08
1-(1-Pyrrolidinyl)-2-propanone		4.51056e+07	9.54613e+07	4.37434e+07	9.75213e+07	1.20309e+08	1.10669e+08	1.13973e+08	1.152e+08	1.02032e+08	8.76081e+07	8.49853e+07	8.06483e+07	8.2522e+07	9.11395e+07	1.03015e+08	8.58495e+07	3.73457e+07	7.83613e+07	7.90286e+07	3.58855e+07	2.69685e+07	1.56468e+08	7.45621e+07	7.44357e+07	1.0076e+08	2.82517e+07	3.04212e+07	1.1537e+08	1.29653e+08	9.61165e+07
Nor-psi-tropine		2.05268e+07	1.9893e+07	1.89884e+07	2.04466e+07	2.05532e+07	2.01087e+07	2.15834e+07	1.94744e+07	1.94257e+07	1.9312e+07	1.8802e+07	2.07649e+07	1.94189e+07	2.08176e+07	1.99588e+07	1.96805e+07	2.05494e+07	1.99897e+07	1.941e+07	1.93576e+07	2.00427e+07	2.1254e+07	2.12015e+07	2.09877e+07	2.08216e+07	1.95915e+07	1.35214e+07	1.7896e+07	2.03844e+07	2.02625e+07
2,5-Bis(hydroxymethyl)furan	C20443	2.9759e+07	3.04281e+07	2.52343e+07	1.94039e+07	3.13362e+07	4.24335e+07	3.09899e+07	3.20596e+07	9.8642e+06	2.42696e+07	1.25113e+07	1.4696e+07	2.19924e+07	1.84969e+07	2.91935e+07	1.39841e+07	2.72555e+07	2.15502e+07	1.46782e+07	2.40921e+07	2.19966e+07	2.50061e+07	1.70685e+07	1.8947e+07	2.3572e+07	2.42215e+07	2.21414e+07	4.43611e+07	3.16494e+07	1.21628e+07
Barbituric acid	C00813	1.59618e+07	2.21921e+07	1.85532e+07	2.33911e+07	2.07109e+07	2.82646e+07	2.03819e+07	1.9867e+07	2.7912e+07	1.93507e+07	2.81066e+07	2.02647e+07	1.75689e+07	2.30518e+07	2.21978e+07	2.45975e+07	2.37273e+07	2.40048e+07	2.38562e+07	2.32645e+07	2.47943e+07	2.09239e+07	2.13417e+07	2.62135e+07	2.3328e+07	1.99161e+07	2.04639e+07	2.64062e+07	1.92565e+07	2.45113e+07
Uracil	C00106	5.12709e+08	3.15983e+08	5.1423e+08	3.89427e+08	4.47976e+08	4.04505e+08	3.39041e+08	3.72425e+08	6.0336e+07	5.61907e+08	6.24633e+07	7.09303e+08	3.38448e+08	4.33721e+08	6.81736e+08	2.75303e+08	2.37968e+08	4.19905e+07	3.36217e+08	5.29211e+08	5.51314e+08	3.35766e+08	3.47502e+08	2.63324e+08	4.23317e+08	6.03334e+08	3.07582e+08	1.48423e+07	6.07807e+08	5.91388e+08
3-Chlorophenol	C14270	2.78032e+06	6.90754e+06	1.06334e+07	8.17769e+06	7.55629e+06	9.60594e+06	1.03089e+07	6.70664e+06	7.23873e+06	6.34422e+06	6.54213e+06	5.27744e+06	5.31088e+06	6.01813e+06	6.18255e+06	8.76273e+06	2.56026e+06	5.51363e+06	5.70301e+06	9.20137e+06	6.70912e+06	2.50151e+06	8.50671e+06	5.01142e+06	7.1997e+06	7.75426e+06	2.13721e+06	7.27107e+06	8.18979e+06	6.21669e+06
Histamine	C00388	818195	1.25804e+06	1.95577e+06	3.41037e+06	3.06684e+06	1.40665e+06	5.26081e+06	6.36532e+06	5.88716e+06	3.46203e+06	3.17329e+06	3.69004e+06	6.02312e+06	5.18086e+06	4.90617e+06	1.62497e+06	4.68642e+06	1.64683e+06	1.13157e+07	1.04518e+07	4.50468e+06	2.6747e+06	6.66787e+06	4.55215e+06	4.52972e+06	3.76389e+06	3.98077e+06	5.27681e+06	4.18568e+06	5.84827e+06
6-Hydroxyhexan-6-olide	C03241	5.81915e+06	3.91353e+06	4.07448e+06	3.19635e+06	3.35273e+06	4.01407e+06	1.66569e+06	3.78911e+06	4.46916e+06	4.51538e+06	4.82615e+06	4.40332e+06	4.18131e+06	4.96756e+06	4.33579e+06	4.16547e+06	5.15155e+06	5.78931e+06	4.52773e+06	3.87997e+06	4.56954e+06	4.28443e+06	4.00128e+06	4.86805e+06	4.65008e+06	4.15347e+06	4.21987e+06	5.01885e+06	4.66381e+06	4.92613e+06
3,4-Dimethylthiophene		1.41104e+07	1.10941e+07	1.72862e+07	1.41906e+07	1.07923e+07	1.29989e+07	1.02646e+07	9.18509e+06	8.70616e+06	1.37364e+07	8.20959e+06	1.77508e+07	8.69757e+06	1.12566e+07	1.81031e+07	8.8871e+06	8.18319e+06	5.66691e+06	1.00665e+07	1.51911e+07	1.49982e+07	7.83719e+06	8.94917e+06	8.10291e+06	1.26428e+07	1.65635e+07	9.29507e+06	3.0873e+06	1.54229e+07	1.52119e+07
Oxopent-4-enoate	C00596	3.03353e+08	3.29351e+08	2.80263e+08	3.27978e+08	2.49398e+08	3.66619e+08	4.12059e+08	4.19986e+08	2.51843e+08	3.79328e+08	2.80588e+08	2.89398e+08	4.08125e+08	4.11016e+08	3.99455e+08	2.77761e+08	2.84746e+08	2.71164e+08	2.82704e+08	3.33435e+08	3.24528e+08	3.23011e+08	4.17875e+08	2.8704e+08	4.53799e+08	4.64096e+08	4.75948e+08	3.17082e+08	4.4849e+08	3.84258e+08
2-Cyclohexen-1-one	C02395	9.02376e+07	2.47563e+07	2.82789e+07	7.73227e+07	4.62676e+07	2.51212e+07	7.81917e+07	9.16262e+07	4.50721e+07	7.78137e+07	8.89724e+07	1.38514e+07	4.32734e+07	5.46329e+07	8.28507e+07	1.21144e+08	4.95147e+07	5.5583e+07	4.47977e+07	4.98647e+07	3.2768e+07	1.75553e+07	3.58893e+07	5.7937e+07	2.79054e+07	1.93954e+07	5.31052e+07	3.73042e+07	5.31583e+07	3.2402e+07
1-Pyrroline-5-carboxylic acid	C03912	1.29789e+08	1.57853e+08	4.0337e+07	1.3228e+08	1.28424e+08	1.53093e+08	1.20204e+08	1.42509e+08	1.10945e+08	1.18388e+08	8.93398e+07	1.45859e+08	1.07711e+08	9.94875e+07	1.22864e+08	1.02142e+08	7.97899e+07	7.78427e+07	1.34785e+08	2.83335e+07	1.27192e+08	1.37432e+08	2.77257e+07	9.24812e+07	1.3202e+08	1.26203e+08	3.39388e+07	1.00925e+08	1.36095e+08	1.22836e+08
Thiiranepropanenitrile		2.27446e+07	1.86304e+07	1.65667e+07	1.75393e+07	1.74002e+07	1.29354e+07	1.11091e+07	1.0698e+07	1.33573e+07	1.03589e+07	9.66033e+06	1.20508e+07	8.19928e+06	1.54054e+07	1.06096e+07	8.62679e+06	7.10619e+06	6.83795e+06	2.70608e+07	1.6706e+07	1.76912e+07	7.24793e+06	8.89508e+06	2.48407e+07	1.11226e+07	1.07811e+07	1.09242e+07	1.96938e+07	1.37705e+07	1.37342e+07
2-Furancarboxaldehyde	C14279	4.02994e+06	4.38352e+06	4.61591e+06	1.11971e+07	2.46554e+07	6.32592e+06	3.42556e+07	1.75717e+07	1.53688e+07	2.50229e+07	2.76706e+07	8.74554e+06	1.73391e+07	4.08368e+07	3.69094e+07	7.90409e+06	4.5568e+06	6.66735e+06	6.37783e+06	2.08575e+07	4.07694e+06	2.05494e+07	5.39898e+06	2.2847e+07	2.58576e+07	7.78857e+06	3.56465e+07	4.13046e+07	1.38752e+07	3.62945e+07
Glutaric acid	C00489	2.39267e+07	3.04694e+07	2.29425e+07	3.00757e+07	2.25508e+07	2.25232e+07	2.14435e+07	2.12643e+07	2.00841e+07	1.68078e+07	1.81949e+07	2.07527e+07	1.55021e+07	1.86834e+07	2.21971e+07	2.0253e+07	1.88028e+07	1.6624e+07	1.98179e+07	1.90142e+07	2.17615e+07	1.69712e+07	1.88261e+07	1.93714e+07	2.19893e+07	2.02057e+07	1.67836e+07	2.01213e+07	1.8522e+07	1.91882e+07
Fumaric acid	C00122	3.82376e+08	4.15201e+08	3.84019e+08	4.82251e+08	4.04306e+08	3.48818e+08	7.51273e+08	5.64366e+08	9.10958e+08	7.03756e+08	6.8791e+08	5.72761e+08	7.59999e+08	6.58026e+08	6.13254e+08	6.69338e+08	7.32271e+08	6.93128e+08	6.63166e+08	4.7398e+08	6.58428e+08	6.14621e+08	7.71216e+08	8.11531e+08	6.12355e+08	7.2948e+08	6.71597e+08	6.81663e+08	5.39105e+08	5.69142e+08
Pyrrolidine-2-carboxamide		1.42105e+08	1.48615e+07	1.7128e+08	1.38212e+08	8.32657e+07	1.20361e+08	9.91213e+07	8.21687e+07	2.11204e+07	1.49143e+08	9.60963e+07	2.02884e+08	2.50135e+07	7.30367e+07	1.88052e+08	2.4221e+07	9.32325e+07	1.29974e+07	1.07498e+08	1.72512e+08	1.72336e+08	7.90678e+07	2.23339e+07	9.42106e+07	1.2139e+08	1.92453e+08	2.13174e+07	7.55054e+06	1.50578e+08	1.62567e+08
Levulinic acid		1.02114e+07	1.05039e+07	1.0867e+07	1.05233e+07	8.9483e+06	1.16531e+07	8.2526e+06	1.01355e+07	9.3207e+06	9.62221e+06	9.67238e+06	8.67174e+06	1.15689e+07	9.36328e+06	1.0479e+07	9.37002e+06	1.06503e+07	1.09036e+07	1.05036e+07	1.03458e+07	9.1131e+06	1.10941e+07	1.01063e+07	1.02897e+07	1.04322e+07	1.13482e+07	9.32515e+06	1.23174e+07	1.07365e+07	7.99871e+06
Norvaline	C01826	1.10146e+07	2.62103e+07	2.25701e+07	2.28385e+07	8.76672e+07	5.91167e+06	6.37201e+06	7.7645e+06	1.89949e+07	4.7319e+07	7.64111e+06	5.85633e+06	2.45213e+07	8.21551e+06	6.02885e+06	6.24448e+06	6.2886e+06	5.7163e+06	7.88737e+07	7.5486e+06	2.48425e+07	3.25232e+07	6.70804e+06	6.21643e+06	1.492e+07	3.07534e+07	5.22746e+07	2.09085e+07	7.95691e+06	2.05461e+07
Isobutyl isothiocyanate		3.273e+07	5.08106e+06	8.59409e+06	6.96044e+06	3.25612e+07	5.31341e+06	1.62157e+07	3.17911e+07	2.17101e+07	1.13743e+07	7.31317e+06	5.20041e+06	4.77912e+07	1.70513e+07	2.17399e+07	2.59148e+06	1.66758e+07	9.98092e+06	1.35925e+07	1.64882e+07	7.48711e+06	2.72046e+07	1.45154e+07	4.14626e+06	1.51239e+07	1.8022e+07	1.82085e+07	1.37114e+07	4.41456e+07	2.02979e+07
Acetamidopropanal	C18170	3.43313e+07	1.27607e+07	3.67285e+07	5.60348e+07	1.28085e+07	1.62147e+08	5.38332e+07	1.35097e+07	1.25944e+07	1.39418e+07	5.58373e+07	1.41209e+08	1.13382e+07	6.02608e+07	1.18881e+07	6.3095e+07	3.91797e+07	5.55527e+07	3.15378e+07	6.0547e+07	9.11282e+07	1.78017e+07	6.04838e+07	1.29892e+08	4.21642e+07	8.7688e+06	1.06704e+08	6.22443e+07	1.15563e+07	2.82889e+07
4-Methylaminobutyrate	C15987	4.46717e+07	7.98521e+06	2.92641e+07	6.91739e+06	4.06214e+07	6.65072e+06	1.37208e+07	2.89202e+07	1.22922e+07	3.28737e+07	6.50386e+06	5.21976e+06	2.22924e+07	1.79506e+07	4.79788e+07	3.27899e+07	1.03393e+07	2.1831e+07	9.38386e+06	2.45009e+07	6.79727e+06	8.41492e+06	3.44593e+07	2.84588e+07	2.35469e+07	3.27233e+07	8.07162e+06	8.7745e+06	1.77289e+07	2.12548e+07
(Z)-2-methyl-peroxyaminoacrylate	C20250	2.56991e+07	9.0669e+06	3.35407e+07	1.59595e+07	2.75223e+07	7.05112e+06	7.09948e+06	1.50455e+07	2.46509e+07	9.23509e+06	3.37381e+07	6.69992e+06	1.69153e+07	3.09277e+07	5.82677e+06	6.20966e+06	8.01501e+07	5.67132e+06	2.88009e+07	3.52129e+07	2.56525e+07	6.99284e+06	2.84568e+07	2.36627e+07	2.43782e+07	7.17307e+06	4.02494e+07	6.71442e+06	3.48607e+07	3.77205e+07
1-Isothiocyanatobutane		1.81733e+07	2.21878e+07	1.36201e+07	1.71301e+07	1.45009e+07	1.06003e+07	1.51965e+07	1.62112e+07	1.44794e+07	1.53368e+07	8.39752e+06	1.67853e+07	7.14858e+06	1.20977e+07	1.59735e+07	1.53028e+07	1.40294e+07	3.12343e+06	6.62159e+06	4.02613e+06	9.35201e+06	1.53065e+07	3.04259e+06	6.37073e+06	1.89761e+07	6.88152e+06	1.84604e+07	7.57328e+06	1.80497e+07	1.65247e+07
1-Hydroxypyrrole-2,5-diol		3.83062e+07	3.44296e+07	3.79202e+07	4.46344e+07	4.24346e+07	3.25347e+07	4.15468e+07	4.27862e+07	4.14432e+07	3.05743e+07	4.47402e+07	4.07177e+07	2.97235e+07	4.26184e+07	3.32767e+07	4.63442e+07	9.41827e+06	3.14784e+07	3.00684e+07	3.24564e+07	2.9984e+07	3.11357e+07	4.31578e+07	3.2491e+07	3.12009e+07	3.07836e+07	3.13004e+07	3.29898e+07	4.00327e+07	3.6447e+07
N-Acetylglycine		2.59231e+07	4.89894e+07	2.25854e+07	5.02982e+07	2.83803e+07	3.54068e+07	1.11022e+08	5.73592e+07	5.1881e+07	1.31552e+07	6.77127e+07	5.56938e+07	6.23862e+07	2.81274e+07	5.50059e+07	4.17462e+07	2.61111e+06	6.87578e+07	3.02276e+07	3.76521e+07	4.84293e+07	3.1988e+07	2.80101e+07	6.60103e+07	6.01364e+07	3.38057e+07	3.34956e+07	5.8615e+07	4.07574e+07	3.89427e+07
L-2-Amino-3-oxobutanoic acid	C03508	3.44198e+06	2.77889e+06	2.09828e+06	2.7565e+06	2.6e+06	2.21318e+06	3.61909e+06	4.24225e+06	7.91749e+06	4.26955e+06	5.37695e+06	2.90355e+06	4.77735e+06	4.87398e+06	3.55011e+06	5.05334e+06	4.7231e+06	2.35305e+06	4.60614e+06	2.15376e+06	4.37887e+06	3.60575e+06	4.64804e+06	6.08494e+06	3.13594e+06	3.65781e+06	3.59369e+06	3.85988e+06	3.57384e+06	3.23112e+06
L-Proline	C00148	5.1492e+09	1.45558e+09	1.12878e+10	5.76988e+09	6.641e+09	1.70185e+09	2.47567e+09	1.04292e+10	1.3883e+09	4.28952e+09	5.78506e+09	5.74088e+09	6.3219e+09	2.35524e+09	1.88971e+09	1.08388e+10	4.59354e+09	5.76956e+09	1.95506e+09	8.32967e+09	4.2408e+09	2.6579e+09	1.53254e+10	4.10401e+09	3.4714e+09	3.05842e+09	8.51064e+09	1.11452e+10	4.19539e+09	8.52516e+09
5-Aminopentanoic acid	C00431	3.10287e+08	2.52196e+08	3.13959e+08	1.73849e+08	2.33245e+08	2.93204e+08	1.17538e+08	1.06271e+08	1.53612e+08	2.61892e+08	1.38454e+08	2.63896e+08	1.24014e+08	2.76243e+08	3.67166e+08	1.05463e+08	2.20964e+08	2.20542e+08	1.94833e+08	3.09248e+08	2.15394e+08	2.33644e+08	2.19412e+08	1.94488e+08	1.88356e+08	2.85043e+08	2.62939e+08	1.13929e+08	3.30328e+08	2.17709e+08
Succinic acid	C00042	9.78158e+07	1.29745e+08	1.00389e+08	1.11436e+08	8.83788e+07	1.07363e+08	9.72842e+07	1.01678e+08	8.1666e+07	8.28132e+07	8.26131e+07	9.54344e+07	7.39014e+07	7.98335e+07	9.49517e+07	8.83872e+07	8.44601e+07	6.90598e+07	9.00055e+07	8.59312e+07	1.03281e+08	7.74982e+07	7.63012e+07	7.97869e+07	1.0012e+08	9.60942e+07	8.60506e+07	8.61467e+07	8.97263e+07	1.05995e+08
L-Valine	C00183	1.12216e+08	3.54427e+07	1.58068e+07	1.23195e+07	2.68294e+07	9.80836e+07	3.04014e+07	4.7493e+07	6.40555e+07	1.03655e+08	1.06385e+07	6.93011e+06	7.63999e+07	5.3964e+07	6.6871e+07	1.47909e+07	3.27959e+07	1.50505e+07	1.49329e+07	2.83298e+07	1.06902e+07	8.70716e+06	2.98604e+07	1.70286e+07	1.04227e+07	1.00317e+07	1.33058e+07	3.32471e+07	4.52165e+07	1.29819e+07
N-Methyl-a-aminoisobutyric acid		2.576e+09	3.47494e+07	3.33313e+09	5.9514e+09	3.43623e+09	4.31585e+09	1.01297e+08	6.11934e+09	3.47264e+09	2.39047e+08	3.27649e+09	4.80692e+09	1.16584e+08	1.55875e+08	5.43127e+09	1.11434e+08	4.77971e+09	2.93351e+09	1.21438e+08	1.61572e+08	1.95402e+08	7.27798e+07	1.61878e+08	1.13929e+08	1.72668e+08	2.66115e+08	1.41698e+08	9.12373e+07	1.21677e+08	1.4579e+08
Indole	C00463	5.0465e+07	7.10838e+07	4.64222e+07	5.64765e+07	4.63354e+07	4.66654e+07	6.24667e+07	8.22129e+09	5.38276e+07	5.80577e+07	4.84887e+07	6.15854e+07	4.18468e+07	3.4877e+07	6.45145e+07	5.74428e+07	5.02028e+07	3.95572e+07	4.78395e+07	3.79836e+07	5.48776e+07	3.74517e+07	3.94677e+07	4.30625e+07	5.11643e+07	4.27e+07	5.67735e+07	3.99695e+07	5.554e+07	7.13183e+07
2,3-dihydroxyisovalerate	C04272	2.12488e+07	1.91079e+07	2.01414e+07	1.92373e+07	2.21908e+07	1.70274e+07	1.7427e+07	1.64086e+07	1.95594e+07	1.396e+07	1.95737e+07	1.94064e+07	2.11964e+07	1.73466e+07	2.27796e+07	2.25126e+07	1.72673e+07	1.93624e+07	2.29076e+07	1.77342e+07	2.17137e+07	1.48641e+07	2.18218e+07	2.28673e+07	1.81984e+07	1.9057e+07	1.82769e+07	1.76741e+07	1.49739e+07	2.08781e+07
L-Threonine	C00188	9.21142e+07	1.05241e+08	1.53664e+08	1.18371e+08	1.20928e+08	1.81326e+08	1.16458e+08	1.45623e+08	1.11608e+08	1.65752e+08	1.59581e+08	9.92009e+07	1.14506e+08	1.07452e+08	8.50631e+07	9.31808e+07	1.0651e+08	1.40507e+08	1.01175e+08	1.16691e+08	1.17809e+08	1.7331e+08	1.42368e+08	1.34551e+08	1.08804e+08	1.12366e+08	1.12951e+08	1.08927e+08	1.44219e+08	1.19222e+08
Lactaldehyde	C05999	2.07266e+08	4.27358e+08	4.32511e+08	3.90061e+08	3.06943e+08	2.78372e+08	3.7519e+08	3.60438e+08	2.22344e+08	4.05321e+08	3.51473e+08	5.09868e+08	3.4434e+08	4.47835e+08	2.73653e+08	3.08113e+08	3.33325e+08	3.50405e+08	4.82289e+08	3.94925e+08	2.96366e+08	3.60002e+08	5.4619e+08	2.26303e+08	3.05086e+08	9.47843e+07	2.27934e+08	4.18397e+08	3.84158e+08	4.0169e+08
Piceol	C10700	2.39558e+07	3.68188e+07	5.29282e+07	2.45251e+07	5.08026e+07	3.26418e+07	2.89213e+07	2.63743e+07	7.29941e+07	6.21315e+07	4.82433e+07	8.25643e+07	4.29783e+07	7.70972e+07	3.06246e+07	3.8304e+07	7.57109e+07	4.18475e+07	2.75298e+07	6.39232e+07	7.33617e+07	4.21763e+07	5.88479e+07	2.62889e+07	8.98267e+07	4.78547e+07	5.38428e+07	5.94058e+07	2.38015e+07	6.63439e+07
Tetramethylpyrazine		7.6339e+06	9.74592e+06	7.85792e+06	9.88226e+06	8.09396e+06	8.88875e+06	7.36086e+06	7.96426e+06	7.81518e+06	6.64086e+06	7.51638e+06	8.49122e+06	6.50326e+06	7.04104e+06	6.68335e+06	8.43304e+06	7.96943e+06	7.6305e+06	8.9779e+06	7.84516e+06	9.19601e+06	7.96905e+06	7.69666e+06	7.39734e+06	8.80011e+06	7.21868e+06	6.99643e+06	8.68339e+06	8.36412e+06	9.03628e+06
Valerate	C00803	7.84711e+08	1.11289e+09	8.12689e+08	1.34879e+09	2.55849e+08	1.89786e+08	2.88439e+08	7.8343e+08	1.11059e+09	1.07522e+09	2.86493e+08	2.14577e+08	2.31656e+08	2.15417e+08	1.63834e+08	4.71898e+08	8.62381e+08	2.29503e+08	8.53137e+08	2.67003e+08	2.46267e+08	3.51538e+08	2.1622e+08	1.9843e+08	1.2155e+09	7.34022e+08	1.00062e+09	1.79528e+08	8.5286e+08	1.02509e+09
L-Homoserine	C00263	1.46283e+08	1.32988e+08	1.60736e+08	1.6608e+08	1.95399e+08	2.3366e+08	5.9734e+08	8.16198e+08	2.36563e+08	6.79226e+08	2.1543e+08	3.36484e+08	6.35098e+08	4.00591e+08	6.02223e+08	2.98978e+08	2.25767e+08	2.24705e+08	2.19644e+08	2.84018e+08	3.10046e+08	5.24981e+08	5.31509e+08	1.60652e+08	4.29318e+08	5.66283e+08	6.26671e+08	2.05392e+08	3.78265e+08	3.65918e+08
Tyramine	C00483	3.12466e+09	3.93984e+09	3.25354e+09	3.46155e+09	3.14812e+09	3.37459e+09	4.0698e+09	4.68514e+09	3.81317e+09	3.30524e+09	3.37896e+09	4.10807e+09	2.89461e+09	2.94598e+09	4.42791e+09	3.7553e+09	3.41983e+09	2.99581e+09	3.32074e+09	3.38333e+09	3.72632e+09	3.11483e+09	3.06314e+09	3.23015e+09	4.65165e+09	3.23256e+09	3.27616e+09	3.09198e+09	3.22646e+09	3.92603e+09
4-Hydroxybenzaldehyde	C00633	2.85078e+07	2.61086e+07	2.77259e+07	2.27614e+07	2.93306e+07	2.77599e+07	2.74877e+07	3.12673e+07	2.63509e+07	2.3479e+07	2.78135e+07	2.73894e+07	2.57976e+07	2.68671e+07	3.15958e+07	2.78698e+07	2.89506e+07	3.03615e+07	2.60193e+07	3.06744e+07	2.86629e+07	2.6826e+07	2.6166e+07	2.58027e+07	2.46738e+07	2.57677e+07	2.48104e+07	3.1353e+07	2.30565e+07	2.08707e+07
8-oxogeranial	C17622	2.57425e+07	2.60044e+07	2.52764e+07	3.49423e+07	3.49397e+07	1.55553e+07	2.39332e+07	2.05097e+07	2.41753e+07	1.49535e+07	2.46682e+07	3.06004e+07	2.28218e+07	2.38401e+07	2.34199e+07	2.59514e+07	2.56518e+07	2.27797e+07	2.51982e+07	2.55957e+07	2.2476e+07	2.26133e+07	2.79513e+07	3.42227e+07	2.71017e+07	2.46068e+07	5.142e+06	2.74738e+07	6.74921e+06	6.61763e+06
Pi-Methylimidazoleacetic acid		1.36505e+07	2.18155e+07	1.59866e+07	2.11403e+07	1.52797e+07	1.61319e+07	1.91976e+07	1.69688e+07	1.6839e+07	1.94089e+07	1.6981e+07	1.98989e+07	1.89558e+07	1.73148e+07	1.88259e+07	1.85813e+07	1.81516e+07	1.47115e+07	1.43976e+07	1.73158e+07	2.0068e+07	1.29766e+07	1.50095e+07	1.31347e+07	1.28763e+07	1.7135e+07	2.83539e+07	1.68249e+07	2.06439e+07	1.55968e+07
3-Ethylphenol	C14386	1.33119e+07	2.17638e+07	1.66742e+07	2.11344e+07	1.43247e+07	1.36468e+07	2.31783e+07	1.58615e+07	2.01052e+07	1.89501e+07	1.98505e+07	1.91806e+07	2.13964e+07	1.97867e+07	1.77505e+07	1.99782e+07	1.88526e+07	1.68247e+07	1.62767e+07	1.78527e+07	2.31516e+07	1.59762e+07	1.6558e+07	1.39538e+07	1.3362e+07	1.81105e+07	3.02598e+07	1.95616e+07	1.74736e+07	2.03161e+07
Niacinamide	C00153	1.16181e+10	1.14521e+10	1.25315e+10	1.4403e+10	1.19026e+10	1.24309e+10	9.22342e+09	1.04319e+10	1.03014e+10	1.08506e+10	9.22348e+09	1.27604e+10	9.11176e+09	1.01953e+10	1.13353e+10	1.0434e+10	6.99379e+09	7.02301e+09	9.52793e+09	8.21367e+09	1.08791e+10	1.30735e+10	8.09203e+09	6.64603e+09	1.02412e+10	1.09123e+10	8.25693e+09	7.73181e+09	1.19154e+10	1.13671e+10
2-Hydroxybenzaldehyde	C06202	1.87695e+07	2.15761e+07	1.84469e+07	2.22101e+07	1.66944e+07	1.64523e+07	2.08206e+07	1.97216e+07	2.26376e+07	2.03132e+07	2.19118e+07	2.11849e+07	2.10652e+07	1.92399e+07	1.93571e+07	2.27357e+07	2.09708e+07	1.97894e+07	1.95941e+07	1.98549e+07	2.26248e+07	1.65046e+07	2.08929e+07	2.03925e+07	2.16517e+07	2.10274e+07	2.10974e+07	2.17522e+07	1.93827e+07	2.13969e+07
L-Histidinol	C00860	1.23404e+08	1.42751e+08	1.22491e+08	1.45643e+08	1.11359e+08	1.17314e+08	1.42442e+08	1.31054e+08	1.51377e+08	1.44398e+08	1.46332e+08	1.40308e+08	1.38303e+08	1.2927e+08	1.28581e+08	1.4994e+08	1.36083e+08	1.28798e+08	1.42089e+08	1.29874e+08	1.55154e+08	1.11766e+08	1.38209e+08	1.37576e+08	1.44658e+08	1.53078e+08	1.51132e+08	1.45246e+08	1.34247e+08	1.50162e+08
Taurine	C00245	3.15249e+08	3.7895e+08	3.4713e+08	3.77367e+08	3.63589e+08	2.71752e+08	6.51502e+08	5.61768e+08	7.25859e+08	5.97747e+08	6.18102e+08	5.08382e+08	6.09445e+08	5.62485e+08	5.22921e+08	6.18461e+08	5.42246e+08	5.50235e+08	4.85853e+08	5.46182e+08	5.65976e+08	4.94447e+08	5.47834e+08	5.94046e+08	4.79553e+08	5.29868e+08	5.29411e+08	5.51739e+08	4.77985e+08	4.87804e+08
Glycerate	C00258	6.11775e+08	6.33145e+08	8.68166e+08	9.92945e+08	8.01113e+08	1.01444e+09	6.69298e+08	6.34447e+08	8.52601e+08	7.18422e+08	6.30924e+08	7.27782e+08	1.31095e+08	6.19774e+08	8.20827e+08	6.56203e+08	5.25204e+08	4.74539e+08	5.93907e+08	9.03729e+07	7.0508e+08	8.25152e+08	6.08826e+08	1.01107e+08	7.2469e+08	7.33822e+08	5.40238e+08	4.46205e+08	9.446e+08	7.2371e+08
Nicotinic acid	C00253	3.14567e+07	3.33814e+07	3.33024e+07	3.39596e+07	4.1507e+07	3.83502e+07	3.12442e+07	3.35889e+07	3.4682e+07	3.67244e+07	3.15955e+07	4.58899e+07	3.49961e+07	3.56716e+07	3.24538e+07	3.34071e+07	3.09787e+07	3.17945e+07	3.30564e+07	2.57218e+07	3.61446e+07	4.05488e+07	3.79625e+07	3.56659e+07	3.08812e+07	3.95037e+07	4.14116e+07	4.14524e+07	4.03215e+07	3.55661e+07
4-imidazoleacetate	C02835	2.87522e+06	2.27687e+06	2.62005e+06	2.98742e+06	2.79366e+06	543386	2.70231e+06	2.53324e+06	565897	3.27783e+06	638638	3.30178e+06	2.62373e+06	629793	3.21103e+06	2.87136e+06	3.08569e+06	622668	616604	620452	2.78183e+06	685455	618490	598286	3.67421e+06	2.36009e+06	3.20231e+06	2.69351e+06	722300	3.31164e+06
5-Ethyl-2,4-dimethyloxazole		2.03768e+07	5.46335e+06	3.06613e+07	3.95435e+06	2.11346e+07	6.20283e+06	957413	999078	837416	914820	876845	911698	2.4668e+06	1.11397e+06	1.70313e+06	977118	4.25555e+06	5.87821e+06	2.39295e+06	3.07188e+06	1.20011e+06	1.49031e+06	3.48054e+06	1.26606e+06	1.41327e+06	1.38027e+06	3.49969e+06	9.31413e+06	1.70207e+06	1.52844e+06
(±)-4-Methylene-2-pyrrolidinecarboxylic acid		2.8792e+07	3.17047e+07	3.366e+07	2.33451e+07	3.17148e+07	2.99257e+07	6.11868e+06	1.48848e+07	1.18974e+07	1.42836e+07	1.39439e+07	2.31209e+07	4.40559e+06	1.16303e+07	2.77578e+07	1.86702e+07	2.05357e+07	1.90906e+07	2.08948e+07	2.33131e+07	1.62321e+07	2.8627e+07	1.26077e+07	1.64132e+07	1.25647e+07	1.67472e+07	2.55442e+07	3.13672e+07	2.0148e+07	1.17484e+07
Hydroxyhydroquinone	C02814	3.76276e+07	2.69493e+07	1.7075e+08	4.4995e+07	1.53708e+08	2.59842e+07	1.55292e+08	3.66939e+07	2.61245e+07	2.39083e+07	4.02822e+07	2.96758e+07	2.28487e+07	4.41589e+07	3.51348e+07	2.16746e+07	2.31834e+07	4.96424e+07	1.23753e+08	3.30152e+07	4.37853e+07	2.1734e+07	2.10379e+07	3.16811e+07	1.21992e+08	2.27182e+07	2.27127e+07	2.30288e+07	2.38369e+07	3.21251e+07
Triacetic acid	C01757	2.22378e+06	2.81398e+07	1.65705e+07	1.81062e+07	1.82468e+07	3.68776e+07	7.8856e+07	4.37157e+07	3.8343e+07	2.11227e+07	2.10264e+07	1.79179e+07	2.6723e+07	2.2065e+07	3.89536e+07	3.50104e+07	6.7326e+07	3.01628e+07	9.31581e+07	1.63876e+06	6.13028e+07	517822	6.00747e+06	3.50669e+07	4.57489e+07	2.61599e+06	9.91287e+07	3.55926e+07	3.1513e+06	2.69154e+07
Maltol	C11918	1.13337e+08	1.88773e+08	1.63887e+08	1.34176e+08	1.25101e+08	2.82513e+08	2.7832e+08	3.48098e+08	1.8585e+08	1.48257e+08	1.62807e+08	1.5283e+08	2.30622e+08	1.1897e+08	2.03091e+08	1.82801e+08	2.51898e+08	1.09928e+08	3.22647e+08	1.0066e+08	2.13511e+08	4.0113e+07	1.43642e+08	9.87406e+07	2.07364e+08	7.76112e+07	2.14383e+08	1.09782e+08	1.58015e+08	2.02688e+08
5-Hydroxymethyl-2-furancarboxaldehyde	C11101	2.60302e+07	3.20812e+07	4.10105e+07	3.46902e+07	3.39261e+07	2.49953e+07	4.43762e+07	3.25204e+07	3.44426e+07	4.08275e+07	3.48891e+07	6.36174e+07	2.75682e+07	3.11858e+07	4.08731e+07	3.78066e+07	4.75699e+07	3.37639e+07	3.42856e+07	7.51732e+06	3.29118e+07	3.58058e+07	3.79153e+07	4.00894e+07	4.79665e+07	3.36851e+07	3.01662e+07	3.45233e+07	4.57443e+07	4.14936e+07
Tiformin	C03078	7.28233e+06	9.22894e+06	8.2507e+06	9.38834e+06	9.46678e+06	1.18228e+07	9.4645e+06	9.03402e+06	1.19627e+07	9.30645e+06	1.18122e+07	9.09602e+06	7.6745e+06	9.36028e+06	9.41786e+06	9.59009e+06	9.44361e+06	9.81087e+06	8.91691e+06	9.6289e+06	9.34335e+06	7.90107e+06	7.95329e+06	9.03841e+06	9.11698e+06	7.08782e+06	6.96561e+06	9.21322e+06	6.5544e+06	8.96911e+06
S-Methyl methanesulfinothioate		2.20608e+08	6.68516e+07	8.4795e+07	6.34153e+07	5.03508e+08	1.887e+08	8.77059e+07	4.8327e+08	9.87733e+08	2.09933e+08	1.47353e+08	1.19537e+08	3.9245e+08	1.22606e+08	3.1093e+08	1.19396e+08	1.50082e+09	1.09474e+08	1.2031e+08	9.1724e+07	5.96012e+08	9.54471e+07	7.37106e+07	1.06266e+08	8.66281e+07	4.33986e+08	8.83312e+07	4.88751e+08	1.32216e+08	5.98617e+07
2,3,4,5-Tetrahydro-2-pyridinecarboxylic acid	C00450	1.48656e+07	2.18351e+07	4.4651e+07	3.52165e+07	4.57588e+07	2.00066e+07	6.82236e+07	1.34035e+07	2.04705e+07	3.82834e+06	1.47381e+07	2.9592e+07	1.77988e+07	3.46041e+07	6.35308e+07	1.84342e+07	1.56371e+07	1.78716e+07	5.33402e+07	1.99167e+07	1.91564e+07	1.75106e+07	1.67397e+07	2.29811e+07	4.58849e+07	1.54642e+07	1.71112e+07	3.24161e+06	1.58053e+07	1.77209e+07
3-CHLOROCATECHOL	C05618	6.6154e+06	7.06326e+06	2.31131e+07	9.56262e+06	3.04909e+07	7.29811e+06	4.15468e+06	7.68127e+06	2.89254e+07	6.58937e+06	1.88741e+07	8.97058e+06	2.47289e+07	1.0272e+07	1.01364e+07	4.36236e+06	2.03429e+07	5.76523e+06	2.94715e+07	3.33283e+06	9.11463e+06	4.4843e+06	3.08617e+07	9.06171e+06	3.37762e+07	4.66945e+06	7.57297e+06	3.14229e+07	3.3674e+07	7.97107e+06
Heptaminol		4.04869e+07	3.68937e+07	3.76516e+07	4.01375e+07	3.88718e+07	4.172e+07	4.25645e+07	4.09133e+07	3.79396e+07	3.85164e+07	4.06681e+07	2.59361e+07	4.03622e+07	3.95368e+07	3.90314e+07	4.01427e+07	2.29843e+07	4.0815e+07	3.74562e+07	3.60319e+07	4.02924e+07	4.21305e+07	2.68419e+07	3.82699e+07	3.72157e+07	3.88064e+07	3.78509e+07	3.61608e+07	4.20377e+07	4.0462e+07
3-Amino-2-azepanone	C02837	1.97534e+07	2.86369e+07	2.19741e+07	2.7266e+07	2.08486e+07	2.22143e+07	2.30504e+07	2.03351e+07	2.07485e+07	1.75841e+07	2.04057e+07	2.15529e+07	1.65952e+07	1.8338e+07	2.12419e+07	1.97354e+07	1.84264e+07	1.60701e+07	2.01503e+07	1.90174e+07	2.2755e+07	1.83729e+07	1.93133e+07	1.785e+07	2.17318e+07	1.82484e+07	1.78486e+07	2.25513e+07	1.94772e+07	2.13116e+07
Citraconic acid	C02226	7.33265e+06	8.49623e+06	8.22434e+06	8.72838e+06	7.28195e+06	5.34793e+06	1.34324e+07	1.26265e+07	2.15113e+07	1.2341e+07	1.35785e+07	1.14717e+07	1.38238e+07	1.49814e+07	1.08616e+07	1.46858e+07	1.23527e+07	1.35984e+07	1.32462e+07	1.32922e+07	1.64007e+07	1.2892e+07	1.54706e+07	1.23421e+07	1.23862e+07	1.18882e+07	1.49379e+07	1.33632e+07	1.32479e+07	1.11097e+07
5-methylthiopentanaldoxime	C17245	1.10115e+07	1.15924e+07	1.27392e+07	8.28772e+06	1.08754e+07	1.16946e+07	457022	5.34453e+06	4.00668e+06	4.66319e+06	4.81935e+06	8.49688e+06	229525	4.50319e+06	1.01951e+07	6.71352e+06	7.29343e+06	7.32308e+06	7.43346e+06	8.40262e+06	5.75002e+06	1.06102e+07	4.01113e+06	5.78706e+06	4.48984e+06	5.96692e+06	9.10905e+06	1.13905e+07	7.34481e+06	3.92735e+06
chloric acid	C01485	1.23727e+09	1.31316e+09	1.46018e+09	9.31091e+08	1.22002e+09	1.23971e+09	5.82081e+08	5.34898e+08	4.88445e+08	5.18094e+08	6.65284e+08	9.45523e+08	4.37839e+08	5.8046e+08	1.22297e+09	7.57196e+08	6.26831e+08	6.93424e+08	9.78218e+08	9.09733e+08	7.75024e+08	1.17939e+09	3.89648e+08	7.63706e+08	6.47502e+08	7.98485e+08	1.06839e+09	1.33868e+09	6.56204e+08	6.94014e+08
Adipate semialdehyde	C06102	3.65423e+07	5.21538e+07	3.55911e+07	3.89169e+07	3.26589e+07	3.35298e+07	6.26719e+07	7.7219e+07	5.95069e+07	5.18881e+07	4.26527e+07	4.8537e+07	6.4916e+07	1.80162e+07	3.76657e+07	5.21177e+07	4.47382e+07	3.36316e+07	8.07781e+07	2.31014e+07	7.10358e+07	5.14507e+06	4.33691e+07	3.54813e+07	5.25903e+07	4.38692e+07	5.1964e+07	3.05705e+07	2.17939e+07	6.49856e+07
Trans-4-hydroxyproline	C01157	1.17765e+07	1.43687e+07	1.3171e+07	1.42423e+07	2.2807e+07	1.36936e+07	6.54698e+07	5.47147e+07	4.84377e+07	6.21481e+07	1.32863e+07	4.92124e+07	5.01253e+07	8.43764e+06	4.35799e+07	4.80363e+07	1.34253e+07	1.24242e+07	1.35707e+07	2.69749e+06	2.13268e+07	1.31945e+07	3.32691e+07	5.063e+07	2.77541e+07	3.32652e+07	4.96636e+07	4.00762e+07	4.61973e+07	7.97897e+07
Dimethylbenzimidazole	C03114	2.14488e+07	2.48364e+07	2.33365e+07	3.04535e+07	2.13931e+07	2.49713e+07	2.58334e+07	2.19553e+07	1.93169e+07	1.86784e+07	1.44596e+07	2.36172e+07	2.40289e+07	2.2086e+07	1.94483e+07	1.89637e+07	1.53587e+07	1.55315e+07	2.08543e+07	1.99677e+07	2.25074e+07	2.52131e+07	2.22041e+07	1.95566e+07	2.26482e+07	2.14766e+07	2.47758e+07	2.53364e+07	2.41849e+07	2.28125e+07
L-Leucine	C00123	5.54798e+07	1.73851e+07	4.02371e+06	6.3313e+07	2.18252e+07	4.20331e+07	1.38653e+07	7.72154e+07	1.83621e+07	4.84651e+07	4.77251e+07	1.609e+07	3.06892e+06	5.30479e+07	5.73001e+07	3.47808e+07	4.16369e+07	4.60445e+07	3.59026e+07	1.18999e+07	2.3731e+07	4.62503e+07	1.73151e+07	3.47869e+07	5.38914e+07	4.81435e+07	2.8895e+07	3.68218e+07	5.62163e+06	6.33402e+07
N-Acetyl-beta-alanine	C01073	1.09234e+07	1.03834e+08	1.17261e+07	1.29361e+07	3.99288e+07	3.43039e+07	4.6226e+07	7.0699e+07	2.5579e+07	1.15228e+07	4.65366e+07	1.12782e+08	6.03529e+06	3.40432e+07	1.16329e+08	1.22052e+07	4.49131e+07	1.13111e+07	4.3169e+07	7.61764e+07	2.02384e+07	4.12869e+06	1.24254e+07	1.3206e+07	1.47402e+07	1.3988e+07	3.85018e+07	3.11504e+07	3.30022e+07	7.93015e+07
Propiobetaine	C08263	1.26076e+07	5.92266e+07	6.16449e+07	6.05106e+07	1.43684e+08	3.97242e+07	1.78157e+07	4.87961e+07	2.72928e+07	4.70788e+07	4.29567e+07	3.95194e+07	1.91545e+07	3.40557e+07	9.24587e+07	4.16784e+07	3.34824e+07	3.98541e+07	1.25368e+07	1.60162e+07	3.5424e+07	3.7791e+07	1.75914e+07	2.85096e+07	7.34175e+06	3.25946e+07	3.0179e+07	4.73252e+07	2.26634e+07	7.8897e+07
L-Norleucine	C01933	2.78711e+07	2.23406e+07	7.12592e+06	2.48304e+07	9.52301e+06	2.03556e+07	3.19963e+07	2.29531e+07	1.49951e+07	9.81691e+06	2.20805e+07	6.76986e+06	2.16984e+07	1.63473e+07	9.09747e+06	1.14401e+07	2.03625e+07	2.20945e+07	3.05529e+07	7.09813e+06	3.27662e+07	2.65439e+07	7.94341e+06	2.5162e+07	2.65571e+07	1.10655e+07	9.77168e+06	1.70484e+07	1.24759e+07	2.29845e+07
Adipic acid	C06104	5.57773e+07	7.96478e+07	6.35536e+07	6.66854e+07	6.88749e+07	2.90898e+07	3.71253e+07	3.86679e+07	5.72281e+07	3.12015e+07	4.34204e+07	6.10667e+07	3.92124e+07	4.52516e+07	2.21929e+07	4.56829e+07	5.72712e+07	4.53435e+07	6.83924e+07	5.83749e+07	5.48523e+07	1.85397e+07	4.80112e+07	4.77404e+07	5.87014e+07	3.80221e+07	3.5978e+07	4.99359e+07	4.73947e+07	3.93665e+07
2-Acetyl-4,5-dihydrothiazole		1.15278e+07	1.67859e+07	1.0579e+07	1.43136e+07	1.58872e+07	1.11139e+07	6.78003e+06	7.04983e+06	6.53133e+06	2.88007e+06	6.45923e+06	4.2759e+06	5.18125e+06	5.02936e+06	3.43655e+06	5.37703e+06	6.1343e+06	5.14851e+06	1.67392e+07	9.05185e+06	1.27525e+07	2.83107e+06	8.61703e+06	1.6078e+07	6.75267e+06	3.32601e+06	3.26029e+06	1.50636e+07	4.78997e+06	6.60239e+06
L-Lysine	C00047	3.17103e+08	4.27643e+08	3.28602e+08	3.78928e+08	3.20584e+08	3.17947e+08	3.49146e+08	3.40461e+08	3.23253e+08	2.90225e+08	3.09373e+08	3.15414e+08	2.57494e+08	2.80004e+08	3.24872e+08	3.1059e+08	2.9053e+08	2.67625e+08	3.52684e+08	3.00728e+08	3.34787e+08	2.97928e+08	2.91968e+08	3.75326e+08	3.36429e+08	2.92171e+08	2.77973e+08	3.05295e+08	2.89179e+08	3.3872e+08
N-acetylalanine		4.47018e+06	5.27885e+06	5.31755e+06	3.30168e+07	5.89758e+06	6.56135e+06	6.5427e+06	5.3143e+06	3.74282e+07	6.68616e+06	3.67853e+07	6.56839e+06	6.67829e+06	1.62036e+07	6.91101e+06	6.81075e+06	2.55517e+07	6.467e+07	1.99392e+07	2.79602e+07	8.86042e+06	1.3074e+07	1.43933e+07	1.84978e+07	9.15472e+06	8.41362e+06	8.50659e+06	2.91585e+07	1.37987e+07	8.54852e+06
N-Acetyl-L-alanine		1.78203e+07	1.63564e+07	1.57137e+07	1.40003e+07	1.99611e+07	2.56892e+07	1.16156e+07	1.22826e+07	1.39544e+07	1.28597e+07	1.06398e+07	1.77659e+07	1.36488e+07	1.16621e+07	1.19815e+07	8.76179e+06	1.27987e+07	1.16698e+07	1.37813e+07	1.16072e+07	1.37776e+07	2.0855e+07	1.47281e+07	1.30113e+07	1.17384e+07	1.38091e+07	1.05437e+07	1.36138e+07	1.26634e+07	9.4563e+06
Pyroglutamic acid	C01879	1.19002e+08	3.57482e+07	3.20951e+07	4.67846e+07	2.39195e+07	1.29023e+08	3.80373e+07	3.24573e+07	2.81068e+07	5.22947e+07	6.79607e+07	3.24976e+07	3.61264e+07	2.65746e+07	7.05859e+07	3.64234e+07	5.72305e+07	4.2183e+07	1.41194e+08	3.5975e+07	2.44194e+07	3.95446e+07	1.1236e+08	2.1835e+07	2.13981e+07	2.47842e+07	1.07788e+08	1.31124e+08	1.0812e+08	1.24889e+08
L-Isoleucine	C00407	9.37998e+08	9.78985e+08	9.86547e+08	1.17429e+09	9.74147e+08	1.07104e+09	1.04687e+09	1.10014e+09	1.13841e+09	1.09127e+09	1.10921e+09	1.10795e+09	1.13001e+09	1.17289e+09	1.04759e+09	1.10767e+09	1.00446e+09	1.00469e+09	1.13018e+09	9.54251e+08	1.06494e+09	1.20715e+09	1.02382e+09	1.01041e+09	1.07448e+09	1.11659e+09	1.06855e+09	1.09001e+09	1.11255e+09	1.18845e+09
Toluene	C01455	1.14355e+07	1.4293e+07	1.05117e+07	1.24086e+07	8.83321e+06	9.14686e+06	1.06971e+07	1.14248e+07	1.09456e+07	8.42887e+06	1.01452e+07	1.11524e+07	9.57174e+06	8.64841e+06	1.02281e+07	9.04974e+06	1.05199e+07	9.50615e+06	9.11693e+06	1.01757e+07	1.08186e+07	9.58107e+06	9.49921e+06	1.1025e+07	8.97029e+06	8.28349e+06	9.71657e+06	8.11348e+06	9.63436e+06	1.34549e+07
Indole-5,6-quinone	C05579	1.05294e+06	5.2539e+06	4.05864e+06	6.54514e+06	4.48372e+06	1.14277e+06	8.01482e+06	2.05877e+06	3.66221e+06	2.74156e+06	3.56959e+06	3.26396e+06	1.7756e+06	6.80325e+06	4.18188e+06	3.48398e+06	2.99133e+06	2.79689e+06	6.43061e+06	2.93568e+06	4.63554e+06	1.41603e+06	2.02165e+06	5.48871e+06	4.56013e+06	2.18487e+06	2.58651e+06	4.44751e+06	2.28289e+06	4.25171e+06
Glycylglycine	C02037	7.55041e+07	9.4231e+06	5.24039e+07	4.39289e+06	2.41288e+07	8.73263e+06	6.8057e+06	1.6448e+07	6.08086e+06	7.4934e+06	5.49059e+06	9.47033e+06	6.49273e+06	5.52558e+06	1.05179e+07	6.25255e+06	7.40278e+06	8.3296e+06	1.04468e+07	2.58688e+07	6.76512e+06	9.41426e+06	6.16942e+06	8.15575e+06	8.21982e+06	5.80865e+06	5.65604e+06	1.75004e+07	1.14572e+07	6.2841e+06
2,4-Diaminopentanoate	C03943	1.26327e+08	1.80052e+08	1.34486e+08	1.49838e+08	1.6666e+08	1.76799e+08	1.25214e+08	1.08874e+08	1.18711e+08	1.07426e+08	1.2964e+08	1.5444e+08	1.21658e+08	1.19871e+08	1.17737e+08	1.48629e+08	1.20488e+08	1.18321e+08	1.94437e+08	1.44471e+08	2.21814e+08	1.39937e+08	1.29069e+08	1.61288e+08	2.01061e+08	1.43405e+08	1.5055e+08	1.88217e+08	1.81501e+08	1.96949e+08
6-Hydroxyhexanoic acid	C06103	6.14097e+06	6.81719e+06	6.36777e+06	8.21664e+06	6.8272e+06	7.85753e+06	6.81244e+06	7.3502e+06	8.46143e+06	7.0907e+06	6.87075e+06	7.3239e+06	7.21715e+06	6.88644e+06	7.34446e+06	7.07396e+06	6.76791e+06	7.28482e+06	7.15948e+06	5.76591e+06	7.23961e+06	8.17079e+06	7.06165e+06	6.37844e+06	7.13217e+06	7.50578e+06	7.26909e+06	6.97079e+06	7.44524e+06	8.09096e+06
Edaravone	C13008	6.34677e+07	1.23481e+08	8.9517e+07	1.17597e+08	1.29002e+08	1.50432e+08	1.22941e+08	1.007e+08	1.60846e+08	8.98239e+07	1.56255e+08	9.85373e+07	8.39419e+07	1.27331e+08	1.26185e+08	1.21735e+08	9.69164e+07	1.113e+08	1.16183e+08	1.26642e+08	1.18081e+08	8.98723e+07	1.08023e+08	1.3966e+08	1.25474e+08	9.52651e+07	9.9819e+07	1.34481e+08	9.08773e+07	1.15521e+08
Aminocaproic acid	C02378	4.46326e+08	4.43502e+08	4.38892e+08	4.38654e+08	4.33187e+08	4.57241e+08	4.65306e+08	4.54024e+08	4.5465e+08	4.57229e+08	4.74695e+08	4.41741e+08	4.36752e+08	4.72627e+08	4.86862e+08	4.95354e+08	4.8331e+08	4.85332e+08	4.18111e+08	4.02617e+08	4.27103e+08	4.38858e+08	4.07994e+08	4.02143e+08	3.87569e+08	4.08969e+08	3.51179e+08	3.6222e+08	4.31374e+08	4.20808e+08
Iminoaspartic acid	C05840	1.05911e+07	1.29653e+08	8.74807e+07	1.33333e+08	1.19615e+08	5.54463e+07	8.80604e+07	1.88766e+08	7.42554e+07	1.34386e+08	1.66086e+08	1.81724e+08	1.38663e+08	5.1584e+06	6.97236e+07	1.35025e+08	6.72502e+06	2.50318e+08	1.19923e+08	1.76513e+08	1.83135e+08	5.44973e+06	3.41274e+07	2.54481e+07	5.03813e+07	2.52399e+08	2.34877e+08	4.69225e+07	8.03166e+07	2.16091e+07
L-Aspartic acid	C00049	7.95198e+07	3.7625e+08	2.15479e+08	1.15539e+09	2.02943e+08	2.62688e+08	9.2419e+07	8.82017e+07	2.40351e+08	1.8895e+08	1.74998e+08	8.79967e+07	7.61911e+08	1.92657e+08	7.9277e+08	7.81925e+07	1.52507e+08	1.41933e+08	2.52288e+08	9.86715e+08	4.79195e+08	9.839e+07	7.84605e+07	8.09943e+07	2.48682e+08	9.15474e+08	1.40172e+08	2.69361e+08	1.81472e+08	9.91207e+07
Creatine	C00300	1.32929e+09	1.65038e+09	2.48972e+09	2.46704e+09	2.92251e+09	3.96736e+09	3.97691e+09	1.67174e+09	1.92155e+09	1.2041e+09	2.64916e+09	3.35592e+09	1.605e+09	3.38546e+09	3.70082e+09	2.98737e+09	4.93928e+09	3.9205e+09	4.14351e+09	4.10337e+09	2.88057e+09	1.12325e+09	1.10467e+09	1.57646e+09	1.19799e+09	1.32993e+09	1.80387e+09	1.69202e+09	1.19315e+09	2.18611e+09
Asparagine	C00152	1.08248e+08	1.35102e+08	1.04875e+08	1.30893e+08	1.02702e+08	9.97464e+07	9.25752e+07	9.54114e+07	9.06811e+07	7.42003e+07	8.03975e+07	9.18001e+07	7.06568e+07	7.87791e+07	9.54519e+07	9.11467e+07	8.35914e+07	7.31165e+07	8.54884e+07	8.22799e+07	9.62287e+07	7.76137e+07	8.21677e+07	8.54773e+07	9.51665e+07	8.46571e+07	7.52117e+07	8.53471e+07	8.22903e+07	8.49021e+07
DL-Malic acid	C00149	9.2041e+09	2.72645e+09	1.15212e+10	1.92477e+09	1.07026e+10	1.06282e+10	2.42345e+09	1.06672e+10	7.96041e+09	1.72474e+09	2.35802e+09	6.31342e+09	5.48282e+09	1.08564e+10	7.53404e+09	1.58309e+10	7.93641e+09	1.91123e+09	7.65067e+09	1.67335e+10	3.46948e+09	3.3009e+09	9.26527e+09	5.23947e+09	1.77568e+09	1.01111e+10	2.24466e+09	2.01775e+09	1.14769e+10	1.39458e+10
L-Ornithine	C00077	5.08984e+08	6.51624e+08	5.00813e+08	5.40286e+08	4.93215e+08	4.92565e+08	5.25309e+08	4.91007e+08	4.72789e+08	5.01639e+08	5.05079e+08	5.3806e+08	3.94881e+08	4.96253e+08	5.13456e+08	5.02025e+08	5.453e+08	5.05995e+08	5.54736e+08	5.52658e+08	5.35192e+08	4.45373e+08	5.04572e+08	5.07364e+08	5.66347e+08	5.06573e+08	4.8479e+08	5.19596e+08	5.04609e+08	5.33e+08
Dimethylpropiothetin	C04022	1.93715e+07	1.07807e+07	3.97347e+07	1.07788e+07	1.24981e+07	2.99426e+07	1.09972e+07	4.10865e+07	8.42033e+06	7.60478e+06	2.17946e+07	7.67039e+06	8.9002e+06	8.5842e+06	7.52995e+06	2.17104e+07	9.02258e+06	9.93704e+06	3.97316e+07	1.3593e+07	2.00102e+07	6.69795e+06	8.39812e+06	3.12475e+07	9.31609e+06	3.91885e+07	1.36174e+07	5.42165e+06	4.31732e+07	6.74194e+06
4-Oxo-2-azetidinecarboxylic acid		6.27105e+07	8.87849e+07	3.32036e+07	3.07082e+07	1.12462e+08	9.6178e+07	1.89731e+07	4.89706e+07	3.08089e+07	2.14301e+07	7.6934e+07	2.76074e+07	1.67836e+07	2.42651e+07	2.77703e+07	2.84252e+07	1.20854e+08	8.48574e+07	2.49373e+08	7.84897e+07	8.24801e+07	2.34332e+07	4.81392e+07	1.10826e+08	5.38182e+07	2.22068e+07	1.84125e+07	9.92156e+07	3.15566e+07	6.83983e+07
Dimethyl sulphone	C11142	1.34064e+09	1.56717e+09	1.32742e+09	1.48329e+09	1.31571e+09	1.44182e+09	1.40326e+09	1.35399e+09	1.31837e+09	1.19427e+09	1.31483e+09	1.37376e+09	1.24196e+09	1.26824e+09	1.30025e+09	1.30048e+09	1.3117e+09	1.18194e+09	1.34384e+09	1.34512e+09	1.40502e+09	1.2327e+09	1.35895e+09	1.4606e+09	1.5225e+09	1.45367e+09	1.33864e+09	1.41756e+09	1.29361e+09	1.38654e+09
Ureidoglycine	C02091	1.19195e+07	4.71329e+06	8.97919e+06	5.10042e+06	6.81603e+06	4.13039e+06	3.86947e+06	5.33677e+06	4.68035e+06	3.81181e+06	4.1344e+06	3.47154e+06	4.83747e+06	5.0369e+06	6.76447e+06	5.96371e+06	4.76327e+06	4.71045e+06	6.20751e+06	7.24747e+06	4.52614e+06	4.22083e+06	3.88845e+06	4.96712e+06	5.82787e+06	4.00193e+06	4.90705e+06	7.03547e+06	6.07857e+06	5.37012e+06
2-Oxovaleric acid	C06255	4.16647e+06	4.46596e+06	9.63287e+06	1.57497e+07	3.09568e+06	5.89754e+06	2.1321e+07	1.61066e+07	2.409e+07	1.01432e+07	1.82574e+07	1.45136e+07	1.97179e+07	1.40967e+07	9.177e+06	8.75595e+06	1.72247e+07	2.2424e+07	2.2033e+07	1.85907e+07	7.08678e+06	1.62019e+07	2.4547e+07	2.39909e+07	7.44412e+06	1.33478e+07	7.41284e+06	1.75828e+07	1.41245e+07	1.21785e+07
Iminodiacetate (IDA)	C19911	8.17302e+07	7.73512e+07	8.79292e+07	1.32124e+08	7.80626e+07	1.06226e+08	7.89742e+07	3.76154e+07	7.88763e+07	4.55995e+07	7.91908e+07	7.87894e+07	6.72363e+07	7.55358e+07	5.10802e+07	5.77953e+07	5.07058e+07	6.00781e+07	5.50928e+07	6.03191e+07	7.75509e+07	7.36218e+07	8.03216e+07	7.28859e+07	7.03779e+07	7.77648e+07	8.0523e+07	9.05798e+07	6.58555e+07	6.07214e+07
Propanoyl phosphate	C02876	2.54607e+06	1.74085e+06	2.94343e+06	1.47803e+06	1.13679e+07	3.52563e+06	4.22418e+06	7.90167e+06	9.65068e+06	4.36342e+06	7.49694e+06	7.39513e+06	6.9001e+06	7.27481e+06	5.99557e+06	2.82531e+06	2.67485e+06	1.44937e+07	7.22142e+06	6.11949e+06	9.91995e+06	3.02717e+06	1.12064e+07	2.33403e+06	3.52028e+06	9.05559e+06	2.54961e+06	4.58835e+06	5.15685e+06	8.50539e+06
Hypoxanthine	C00262	4.5082e+08	3.05945e+08	1.22102e+09	1.64427e+09	1.32092e+09	1.30365e+09	4.43723e+08	1.67437e+09	1.32958e+09	1.14435e+09	1.26505e+09	9.77259e+08	9.40971e+08	1.14168e+09	1.0253e+09	1.05968e+09	1.15216e+09	1.12104e+09	1.6653e+09	1.11926e+09	1.13305e+09	1.12281e+09	1.20485e+09	1.14222e+09	1.14248e+09	1.1403e+09	1.26172e+09	1.19723e+09	2.89509e+08	1.17651e+09
3-Pyridylacetic acid		4.62049e+07	4.55651e+07	5.52496e+07	7.44875e+07	4.53538e+07	5.79818e+07	7.85822e+07	8.15748e+07	6.87878e+07	6.43983e+07	6.56634e+07	6.6262e+07	8.80857e+07	6.7717e+07	6.014e+07	5.50539e+07	7.2775e+07	6.91631e+07	6.31388e+07	6.37766e+07	4.53342e+07	6.81723e+07	6.29642e+07	5.91413e+07	5.04547e+07	9.30648e+07	6.71421e+07	5.56215e+07	5.56344e+07	5.86576e+07
Phenylacetaldoxime	C16075	2.28235e+08	2.36365e+08	2.22805e+08	3.32786e+08	3.01178e+08	2.2134e+08	2.33515e+08	1.92987e+08	2.32093e+08	1.48324e+08	2.23212e+08	2.70037e+08	2.25342e+08	2.21554e+08	2.20347e+08	2.17899e+08	2.40132e+08	2.13438e+08	2.2676e+08	2.28619e+08	2.23231e+08	2.07447e+08	2.48523e+08	3.16136e+08	2.38364e+08	2.26522e+08	2.23597e+08	2.43623e+08	2.22814e+08	2.26216e+08
1,2-Dimethoxybenzene		1.41582e+06	1.66617e+06	1.42764e+06	2.59585e+06	1.36301e+06	1.67892e+06	3.61983e+06	1.04306e+06	1.70949e+06	1.75101e+06	1.75328e+06	1.60592e+06	1.32079e+06	1.69345e+06	1.2395e+06	1.57598e+06	1.79826e+06	1.73327e+06	1.77074e+06	1.73943e+06	1.65793e+06	1.58875e+06	1.56978e+06	1.71272e+06	1.74622e+06	1.54511e+06	1.81216e+06	2.45797e+06	1.92475e+06	1.67427e+06
Allopurinol	C02756	3.11325e+06	3.34501e+06	3.23078e+06	4.96502e+06	4.7077e+06	2.66249e+06	3.52706e+06	3.18603e+06	2.87432e+06	2.81465e+06	2.94379e+06	4.17943e+06	3.16103e+06	3.1922e+06	3.28795e+06	3.30807e+06	3.24418e+06	3.53221e+06	3.08277e+06	2.75171e+06	2.80145e+06	3.75052e+06	4.05844e+06	4.86478e+06	3.49547e+06	3.27684e+06	3.46417e+06	3.3773e+06	2.90611e+06	2.90212e+06
β-Pinene	C09882	8.93233e+09	9.82621e+09	8.91814e+09	8.86044e+09	7.91862e+09	8.8439e+09	1.12029e+10	9.65518e+09	8.17432e+09	9.27241e+09	7.65593e+09	1.02309e+10	8.81188e+09	9.08711e+09	8.1066e+09	8.06697e+09	6.83268e+09	6.72847e+09	8.2862e+09	7.64745e+09	9.79766e+09	1.05326e+10	9.15713e+09	8.2348e+09	9.65993e+09	1.08788e+10	1.02788e+10	8.81144e+09	9.69513e+09	9.367e+09
Thiobenzamide S-oxide	C16283	9.52149e+06	1.81529e+07	2.60756e+07	2.44506e+07	2.40605e+07	1.02058e+07	3.64792e+07	9.32569e+06	1.09466e+07	9.60272e+06	1.18069e+07	1.70327e+07	9.55713e+06	1.95274e+07	3.7086e+07	1.14989e+07	1.04367e+07	1.15796e+07	7.39621e+06	1.18217e+07	1.43655e+07	3.97225e+06	1.16709e+07	1.26198e+07	2.69942e+07	8.73624e+06	1.08543e+07	1.04613e+07	7.12355e+06	1.55732e+07
Glycoprotein-phospho-D-mannose	C01582	1.22467e+07	1.06468e+07	1.70582e+07	2.0152e+07	1.35356e+07	1.8971e+07	2.41651e+07	1.95991e+07	1.93431e+07	1.97134e+07	2.10614e+07	2.00638e+07	2.525e+07	1.75772e+07	1.59527e+07	1.38357e+07	2.20626e+07	2.22994e+07	1.5993e+07	1.72513e+07	1.29642e+07	2.17102e+07	1.19095e+07	1.06433e+07	8.85504e+06	2.20285e+07	2.45238e+07	1.60438e+07	1.69162e+07	1.71342e+07
Urocanic acid	C00785	2.91309e+06	3.07763e+07	1.37262e+07	2.20792e+07	1.60561e+07	4.81162e+07	6.20643e+07	7.12334e+07	2.15951e+07	3.38134e+07	5.53478e+06	2.60966e+07	9.68733e+07	2.69398e+07	5.91544e+07	4.462e+07	5.51726e+07	2.02381e+07	1.22779e+08	1.25138e+07	6.77212e+07	1.32987e+06	3.08957e+07	1.92538e+07	5.39817e+07	3.94676e+07	5.29941e+07	2.56511e+07	3.9027e+07	5.84105e+07
2-Aminobenzoic acid	C00108	8.33848e+07	1.05862e+08	9.05107e+07	1.11677e+08	1.21886e+08	1.42477e+08	1.01487e+08	1.09571e+08	1.39947e+08	9.56281e+07	1.31646e+08	8.56836e+07	1.03758e+08	1.09498e+08	1.05702e+08	1.1012e+08	1.16802e+08	1.30089e+08	1.12679e+08	1.25148e+08	1.22648e+08	9.12453e+07	1.01447e+08	1.37436e+08	9.31778e+07	9.36802e+07	9.57669e+07	1.31595e+08	9.16453e+07	1.17986e+08
1,4-Dithiothreitol	C00265	5.77155e+08	6.76872e+08	6.55355e+08	7.41211e+08	6.04569e+08	5.462e+08	3.67425e+08	4.0279e+08	5.62054e+08	2.59809e+08	5.70219e+08	4.95258e+08	3.89138e+08	4.73228e+08	2.89473e+08	4.89944e+08	4.50049e+08	4.29949e+08	7.78089e+08	4.56953e+08	5.64763e+08	2.87094e+08	3.92413e+08	4.80122e+08	4.78548e+08	3.53276e+08	3.08849e+08	4.91342e+08	4.47806e+08	4.44409e+08
N,N-Dimethylaniline	C02846	4.41007e+07	8.41085e+07	7.80302e+07	5.79103e+07	8.59865e+07	6.14171e+07	4.54774e+06	6.87077e+06	4.80474e+07	2.99193e+07	6.17449e+07	6.65408e+07	4.36896e+06	8.82847e+06	5.28797e+06	3.1003e+07	4.32086e+07	6.60599e+07	1.04951e+07	2.96981e+07	1.95101e+07	3.35247e+07	4.7776e+06	2.35874e+07	7.67744e+06	8.7047e+06	4.21679e+06	5.10834e+07	5.35555e+07	1.29795e+07
3-Hydroxyvaleric acid	C14017	2.39692e+07	2.62439e+07	4.56269e+07	2.9914e+07	3.35141e+07	2.67932e+07	4.56357e+07	3.98226e+07	2.27896e+07	2.987e+07	2.1445e+07	2.72836e+07	2.80708e+07	3.32428e+07	4.74142e+07	3.65613e+07	3.29902e+07	2.39931e+07	2.60185e+07	2.52988e+07	1.81701e+07	2.4327e+07	2.94083e+07	2.8441e+07	4.04047e+07	2.08305e+07	3.45477e+07	2.61992e+07	3.78764e+07	2.54627e+07
γ-Aminobutyric acid	C00334	4.47301e+07	6.13459e+07	6.36392e+07	7.63707e+07	4.94896e+06	3.55705e+07	6.48586e+07	3.06125e+07	3.99935e+07	6.90167e+07	1.98622e+07	1.17616e+07	4.51022e+07	1.26202e+07	3.43684e+07	3.93174e+07	3.26867e+07	8.86732e+06	3.26385e+07	7.4695e+07	7.21276e+07	1.09374e+07	2.8222e+07	2.2721e+07	4.39282e+07	1.18994e+07	6.94408e+07	2.8785e+07	3.48176e+07	3.25235e+07
Indoleacetaldehyde	C00637	5.4321e+06	4.80858e+06	4.96158e+06	4.30857e+06	5.26071e+06	4.39118e+06	5.59661e+06	3.69679e+06	5.21209e+06	5.62526e+06	6.22477e+06	6.40962e+06	6.44861e+06	7.21751e+06	6.93186e+06	7.11478e+06	8.31384e+06	8.66893e+06	7.41894e+06	5.92949e+06	5.91352e+06	5.97338e+06	5.67896e+06	7.73387e+06	6.23578e+06	4.65445e+06	5.23477e+06	7.5601e+06	6.31931e+06	7.04609e+06
Betonicine	C08269	2.65687e+06	1.58159e+06	2.49979e+06	1.38199e+06	1.84827e+06	1.72918e+06	1.80945e+06	1.72187e+06	1.21927e+06	2.39783e+06	1.94308e+06	2.15083e+06	1.81109e+06	1.71454e+06	3.34726e+06	1.44343e+06	1.69381e+06	1.77833e+06	1.6715e+06	3.4945e+06	1.84116e+06	1.40999e+06	1.86334e+06	2.1723e+06	1.78466e+06	2.85827e+06	1.73238e+06	573505	2.14071e+06	1.77194e+06
3-hexenal	C16310	6.87583e+06	7.5007e+06	8.2987e+06	7.53383e+06	8.9777e+06	1.06298e+07	4.09446e+06	4.54595e+06	3.77169e+06	4.20963e+06	5.09387e+06	6.35203e+06	4.3925e+06	5.27249e+06	6.86554e+06	4.21629e+06	6.41615e+06	4.56056e+06	8.03581e+06	5.74391e+06	5.79131e+06	6.46791e+06	5.64934e+06	5.5044e+06	3.64793e+06	5.53397e+06	4.42877e+06	6.58617e+06	5.09676e+06	4.26717e+06
2-Methylpropanal	C22919	6.22719e+06	4.4315e+06	4.69306e+06	5.06602e+06	5.07801e+06	4.57934e+06	6.10715e+06	6.10714e+06	6.8882e+06	4.73842e+06	7.10924e+06	4.87484e+06	5.10038e+06	4.74172e+06	5.08963e+06	5.45071e+06	5.08485e+06	4.8565e+06	4.45323e+06	4.35783e+06	4.87002e+06	4.23553e+06	5.36214e+06	4.77077e+06	4.21319e+06	4.01203e+06	4.97853e+06	5.5765e+06	4.43274e+06	5.30977e+06
2-Methyl-4-quinolinol	C21873	7.48606e+06	5.81062e+06	6.76045e+06	6.51325e+06	7.33808e+06	6.42602e+06	7.9281e+06	3.7845e+06	7.40599e+06	4.77155e+06	5.05176e+06	5.75847e+06	4.49768e+06	4.47333e+06	6.0497e+06	5.7224e+06	5.88485e+06	6.13541e+06	5.23046e+06	5.86178e+06	5.32257e+06	5.28472e+06	4.78137e+06	7.12866e+06	5.25759e+06	5.63808e+06	5.29361e+06	6.74467e+06	5.54631e+06	5.86607e+06
Aminoadipic acid	C00956	1.16737e+08	2.44372e+08	1.23243e+08	1.45974e+08	9.58883e+07	1.90559e+08	3.4609e+08	4.67866e+08	1.91737e+08	2.44518e+08	1.69796e+08	2.60034e+08	3.77792e+08	1.88629e+08	2.5423e+08	2.31871e+08	2.15755e+08	8.3182e+07	3.38633e+08	2.8955e+07	3.13215e+08	2.31543e+07	2.02254e+08	1.38677e+08	2.90264e+08	2.52282e+08	3.34993e+08	3.85124e+07	1.81091e+08	3.38647e+08
2-Propylpyridine		1.01718e+07	1.14299e+07	1.12177e+07	1.25801e+07	1.26542e+07	8.90829e+06	1.93832e+07	1.36394e+07	1.8278e+07	1.66748e+07	1.67969e+07	1.41522e+07	1.56991e+07	1.33921e+07	1.47638e+07	1.78745e+07	1.65699e+07	2.25054e+07	1.22732e+07	1.40568e+07	1.03858e+07	1.16763e+07	1.7273e+07	1.21276e+07	9.80722e+06	1.0929e+07	1.28374e+07	1.3708e+07	1.4923e+07	1.15273e+07
Butyrylglycine		8.53266e+06	1.22128e+07	7.07299e+06	1.14141e+07	1.345e+07	4.94985e+06	2.34711e+07	2.82627e+07	1.98886e+07	2.04422e+07	1.55024e+07	1.88976e+07	1.55125e+07	1.14424e+07	1.36884e+07	1.86392e+07	9.16638e+06	9.20117e+06	1.50118e+07	9.76111e+06	2.13936e+07	7.90163e+06	1.38406e+07	1.03318e+07	1.58376e+07	1.63986e+07	1.6171e+07	9.58677e+06	1.44488e+07	2.61692e+07
Tryptophol	C00955	9.86475e+07	1.15218e+08	9.87655e+07	1.71211e+08	1.02576e+08	1.37597e+08	1.20961e+08	7.28624e+07	1.25084e+08	9.0408e+07	1.20957e+08	1.22364e+08	1.34981e+08	1.19885e+08	9.19746e+07	1.26416e+08	1.1079e+08	1.42221e+08	9.55234e+07	1.04824e+08	1.10825e+08	1.15062e+08	1.1387e+08	1.29758e+08	1.04788e+08	1.16491e+08	1.1544e+08	1.29624e+08	1.19519e+08	1.07087e+08
Indole-3-carboxaldehyde	C08493	9.16215e+06	1.44444e+08	1.54308e+08	4.87085e+07	4.28893e+07	2.23002e+07	8.82966e+07	7.83141e+06	2.66064e+07	7.97411e+07	6.9129e+07	9.22554e+06	1.91039e+08	1.8389e+07	1.07479e+08	5.58776e+07	7.87651e+07	2.4138e+08	1.07149e+08	1.15202e+08	8.79606e+07	5.19679e+07	2.03669e+08	8.22235e+07	1.20643e+08	8.60815e+07	8.30832e+07	1.4984e+08	7.33111e+07	9.8143e+06
Raphanusamide		2.3147e+07	2.24738e+07	2.45473e+07	2.57725e+07	2.42266e+07	1.81599e+07	1.89641e+07	1.66539e+07	1.9327e+07	1.68418e+07	2.30998e+07	2.1504e+07	2.1124e+07	1.85392e+07	1.7569e+07	2.23752e+07	2.21848e+07	1.63087e+07	1.58644e+07	1.30816e+07	1.95479e+07	2.22218e+07	1.37802e+07	2.60188e+07	2.17462e+07	1.43303e+07	1.62605e+07	2.09545e+07	1.5283e+07	2.04561e+07
O-acetylhomoserine	C01077	6.87805e+07	1.12908e+08	7.23291e+07	9.80833e+07	4.44914e+07	3.70209e+07	7.2564e+07	1.02296e+08	1.57952e+08	4.28475e+07	1.31183e+08	6.8103e+07	1.07539e+08	9.75134e+07	5.75458e+07	9.40033e+07	1.54127e+08	1.60218e+08	1.14281e+08	5.86554e+07	6.26164e+07	4.74283e+07	9.00382e+07	7.79172e+07	4.59226e+07	5.71046e+07	5.59768e+07	1.32845e+08	5.37135e+07	7.89849e+07
Isobutyrylglycine		4.85773e+07	5.11161e+07	5.04148e+07	5.15385e+07	4.6095e+07	4.52634e+07	3.77699e+07	4.31858e+07	4.1519e+07	4.14822e+07	4.58145e+07	4.56523e+07	3.72917e+07	3.91611e+07	4.35669e+07	4.46713e+07	4.18334e+07	4.4496e+07	3.8996e+07	4.47592e+07	4.91387e+07	4.4377e+07	4.06126e+07	4.57947e+07	4.49198e+07	4.33304e+07	4.81266e+07	4.54463e+07	4.4215e+07	4.60618e+07
L-Fucono-1,5-lactone	C18028	3.07108e+07	8.73424e+06	1.12058e+07	3.09059e+07	4.16425e+06	4.35833e+06	8.22112e+07	4.89584e+06	5.38421e+06	2.9296e+07	4.51981e+07	2.94902e+07	9.09565e+07	3.09168e+07	6.62833e+07	3.78911e+07	6.37334e+07	3.96411e+07	2.66562e+07	4.55116e+07	7.06919e+06	4.91727e+06	2.66991e+07	7.49033e+06	1.71686e+07	3.29839e+07	2.77793e+07	7.14261e+06	1.6048e+07	7.57837e+07
6-Sulfanyl-1H-pyrimidine-2,4-dione		3.09178e+07	3.38072e+07	3.71006e+07	3.30467e+07	3.75304e+07	3.2896e+07	1.33632e+07	3.31176e+07	9.08101e+06	9.91919e+06	1.41397e+07	1.77659e+07	3.1434e+07	3.09127e+07	1.20689e+07	1.77328e+07	1.12341e+07	1.69222e+07	1.76118e+07	6.64127e+06	1.32405e+07	9.19663e+06	1.5886e+07	2.65685e+07	1.09883e+07	1.31349e+07	1.35169e+07	2.59581e+07	2.63519e+07	8.36038e+07
2,4-Pentanedione	C15499	2.90908e+07	4.63782e+07	3.14508e+07	3.84537e+07	4.39008e+07	3.37803e+07	4.28245e+07	2.15068e+07	4.87657e+07	3.42105e+07	4.3124e+07	4.84581e+07	1.81439e+07	4.80375e+07	2.78149e+07	4.36821e+07	4.05955e+07	3.0841e+07	3.48042e+07	4.25445e+07	4.44159e+07	2.98897e+07	3.3558e+07	3.39003e+07	5.39956e+07	3.42284e+07	3.38312e+07	3.80007e+07	7.21493e+07	4.11541e+07
2,2,3,4-Tetramethylpentane		6.99526e+07	9.90953e+07	6.7605e+07	7.10079e+07	5.7024e+07	7.78758e+07	9.1909e+07	5.18476e+07	6.15513e+07	7.31407e+07	5.81713e+07	5.71685e+07	7.5654e+07	5.08263e+07	2.03682e+08	6.09859e+07	5.15956e+07	1.66659e+08	5.97538e+07	71564698	6.272e+07	1.78179e+08	6.39855e+07	9.9026e+07	5.39566e+07	7.18567e+07	1.01649e+08	8.18952e+07	9.33608e+07	4.86075e+07
2-Dehydro-3-deoxy-D-fuconate	C06159	2.32298e+07	4.94095e+07	5.50999e+07	7.11003e+07	6.49444e+07	2.50389e+07	9.90186e+07	3.09274e+07	3.90734e+07	2.92439e+07	4.26641e+07	5.0311e+07	3.62319e+07	6.57387e+07	1.10322e+08	4.69355e+07	4.71927e+07	4.50996e+07	9.7957e+07	4.33608e+07	4.80428e+07	2.70373e+07	4.04792e+07	4.53464e+07	8.11869e+07	2.95105e+07	2.87675e+07	4.2691e+07	3.02771e+07	4.46037e+07
SCHEMBL21051772	C03827	4.58848e+07	7.59315e+07	1.08916e+08	1.07998e+08	1.0408e+08	5.10291e+07	1.49609e+08	4.50936e+07	4.74026e+07	4.44472e+07	5.07495e+07	7.30256e+07	4.57082e+07	9.1446e+07	1.58023e+08	5.4432e+07	4.94172e+07	5.48359e+07	1.24476e+08	5.35381e+07	6.07248e+07	4.97157e+07	4.88693e+07	5.65849e+07	1.21308e+08	4.37671e+07	4.54703e+07	5.44832e+07	4.0484e+07	6.46754e+07
3-Hydroxy-2-methylglutaric acid		1.42911e+07	2.30563e+07	3.38795e+07	3.14155e+07	3.04216e+07	1.68196e+07	4.57095e+07	1.46774e+07	1.5362e+07	1.38638e+07	1.59295e+07	2.35602e+07	1.4375e+07	2.65969e+07	4.69909e+07	1.73289e+07	1.55124e+07	1.62845e+07	3.90618e+07	1.64278e+07	1.93442e+07	1.66384e+07	1.64656e+07	1.72894e+07	3.66183e+07	1.37426e+07	1.46753e+07	1.62093e+07	1.36552e+07	1.97383e+07
Spermidine	C00315	1.44155e+08	3.2813e+08	1.3462e+08	4.95214e+07	1.7176e+08	1.72955e+08	1.53956e+08	2.20262e+08	1.48923e+08	1.6674e+08	1.5283e+08	1.86103e+08	3.37115e+08	1.73421e+08	1.64338e+08	4.64075e+07	3.56643e+08	1.20961e+08	1.5779e+08	2.1675e+08	1.98744e+08	1.48751e+08	1.90084e+08	1.90616e+08	1.84208e+08	1.80972e+08	1.2536e+08	1.95477e+08	2.55916e+08	2.01744e+08
Ketopantolactone	C01125	8.69721e+07	9.39971e+07	1.00793e+08	8.64645e+07	9.71606e+07	9.87474e+07	9.14826e+07	9.2875e+07	9.95238e+07	9.35549e+07	9.63679e+07	9.30615e+07	8.17861e+07	7.95978e+07	8.90016e+07	8.31142e+07	8.37688e+07	8.19644e+07	8.23019e+07	8.3967e+07	7.76937e+07	7.58014e+07	8.01032e+07	8.10712e+07	8.40043e+07	6.79695e+07	5.527e+07	8.42422e+07	1.44347e+07	8.04716e+07
4-Guanidinobutanoic acid	C01035	9.70892e+07	1.3116e+08	5.67518e+07	1.00236e+08	2.2736e+07	3.26492e+07	1.21239e+08	1.60902e+08	1.36272e+08	5.53562e+07	4.1729e+07	8.32044e+07	1.27217e+08	1.45064e+08	1.43466e+08	1.01736e+08	1.00057e+08	5.11199e+07	3.05744e+07	3.36459e+07	2.7652e+07	2.00746e+07	9.04454e+07	2.77658e+07	1.0043e+08	1.03381e+08	5.56639e+07	5.32978e+07	2.17133e+07	1.28445e+08
Thialysine ketimine	C04445	2.35185e+07	2.02901e+07	1.73358e+07	4.78312e+06	1.1244e+07	1.33964e+07	2.20935e+07	2.79181e+07	1.21724e+07	9.71615e+06	1.03147e+07	1.46499e+07	1.02951e+07	5.4084e+06	9.90343e+06	9.70916e+06	2.2292e+07	4.58278e+06	7.46988e+06	5.01253e+06	1.08985e+07	4.98896e+06	6.86124e+06	4.98736e+06	1.23122e+07	5.46911e+06	1.68668e+07	5.25967e+06	5.79199e+06	2.28899e+07
Allysine	C04076	1.16021e+08	1.30623e+08	1.21469e+08	1.19982e+08	1.06944e+08	1.06953e+08	1.26824e+08	1.16499e+08	9.44147e+07	9.98089e+07	8.67613e+07	1.22825e+08	9.61722e+07	9.93319e+07	1.34609e+08	7.03533e+07	8.15868e+07	7.59148e+07	9.90296e+07	1.02704e+08	1.13238e+08	1.22353e+08	1.0339e+08	8.80782e+07	1.43966e+08	1.27194e+08	1.18961e+08	1.02014e+08	1.166e+08	1.08013e+08
L-Glutamine	C00064	7.71125e+08	8.19524e+08	7.45868e+08	7.99045e+08	6.50989e+08	8.7376e+08	7.92914e+08	7.98461e+08	6.4847e+08	7.07119e+08	5.34726e+08	7.40276e+08	6.41904e+08	6.27672e+08	7.16312e+08	5.47887e+08	5.06332e+08	4.59291e+08	6.0826e+08	5.61558e+08	6.42203e+08	7.47753e+08	6.21516e+08	6.28163e+08	7.58131e+08	7.4165e+08	7.36569e+08	5.64168e+08	7.78507e+08	7.65451e+08
1-Methylxanthine	C16358	4.20078e+07	4.77805e+07	3.89283e+07	8.0427e+07	4.3822e+07	5.93887e+07	5.98842e+07	7.28953e+07	7.64909e+07	7.93518e+07	1.05396e+08	1.08981e+08	7.34365e+07	8.77983e+07	6.45507e+07	9.07518e+07	9.13413e+07	8.65305e+07	8.0619e+07	5.79618e+07	1.22821e+08	8.49993e+07	1.1763e+08	1.25038e+08	8.71545e+07	3.03669e+07	7.59802e+07	7.76716e+07	5.9026e+07	8.76679e+07
S-Methyl-L-methionine	C03172	5.66715e+08	3.91579e+07	3.95678e+08	3.18264e+07	2.46768e+07	2.90605e+07	3.42343e+07	5.83373e+07	4.1484e+07	5.707e+07	3.46524e+07	4.47367e+07	7.75397e+07	4.51813e+07	7.52398e+07	4.33813e+07	3.57264e+07	3.32944e+07	3.53846e+07	2.22876e+07	4.05964e+07	3.18642e+07	4.58436e+07	2.58421e+07	3.94062e+07	4.80927e+07	5.18698e+07	2.87728e+07	3.87174e+07	5.69143e+07
L-Glutamic acid	C00025	3.39073e+09	3.10804e+09	2.19653e+09	2.91219e+09	3.04629e+09	2.67018e+09	1.39786e+10	1.30854e+10	1.8715e+10	1.73872e+10	1.31342e+09	9.0838e+08	1.17903e+10	1.22717e+10	5.31291e+08	4.17231e+08	2.23204e+09	1.47423e+09	2.49099e+09	1.85246e+09	1.5873e+09	4.4198e+08	5.30372e+08	2.28505e+09	3.76343e+08	1.65258e+10	1.08211e+10	3.6191e+09	8.94806e+08	7.89722e+08
dihydro-3-hydroxy-4,4-dimethyl- 2(3H)-Furanone	C01012	3.91242e+06	1.66618e+07	1.66874e+07	2.52184e+07	2.48042e+07	1.82426e+07	1.69112e+07	3.43747e+06	1.54349e+07	2.06061e+06	1.54836e+07	2.44667e+07	1.54092e+07	1.88316e+07	1.85585e+07	1.99312e+07	1.84869e+07	1.63942e+07	4.96076e+06	2.99301e+07	4.15378e+06	1.83966e+07	2.11042e+07	2.77388e+07	1.98985e+07	1.64017e+07	1.63734e+07	2.10744e+07	1.99294e+07	1.39127e+07
Arsenocholine		1.33788e+08	1.59053e+08	9.53113e+07	6.71806e+06	1.28689e+08	1.5549e+08	2.12801e+07	2.4866e+08	6.48107e+06	8.2456e+06	9.76404e+06	2.60512e+08	1.65597e+07	2.35345e+07	6.32401e+06	7.4412e+06	1.31047e+08	6.77926e+06	1.19048e+08	1.038e+07	8.1645e+06	3.9158e+08	9.17473e+06	8.45206e+06	6.23896e+06	2.87467e+07	9.80204e+06	1.51927e+08	1.02208e+07	1.33225e+07
bornane-2,6-dione	C20320	8.3171e+07	7.96319e+07	8.25924e+07	7.79569e+07	8.26782e+07	8.10922e+07	8.79976e+07	8.19525e+07	8.39102e+07	8.6948e+07	9.26792e+07	8.48901e+07	8.47325e+07	8.5484e+07	8.84786e+07	9.30221e+07	9.10562e+07	8.39154e+07	8.48331e+07	9.09107e+07	8.05391e+07	8.10635e+07	7.85831e+07	8.70598e+07	8.1984e+07	9.00917e+07	8.12402e+07	7.83441e+07	8.3358e+07	8.00714e+07
D-Apiose	C01488	1.43975e+08	9.73683e+07	1.4866e+08	1.18543e+08	1.20789e+08	8.8735e+07	8.8499e+07	8.81607e+07	7.08506e+07	1.11347e+08	1.0233e+08	1.49443e+08	8.21866e+07	1.03053e+08	1.62081e+08	7.58764e+07	9.25169e+07	8.21939e+07	1.0814e+08	1.86346e+08	1.49504e+08	8.10405e+07	9.99402e+07	1.30605e+08	1.16726e+08	1.26841e+08	9.75621e+07	4.42721e+07	1.47755e+08	1.37972e+08
3,4-Dihydro-2H-1-benzopyran-2-one	C02274	1.62918e+08	2.38395e+08	1.86006e+08	2.11743e+08	1.8346e+08	1.6279e+08	2.20361e+08	2.20764e+08	1.60263e+08	1.63228e+08	1.80383e+08	1.54053e+08	1.38434e+08	1.91653e+08	1.45807e+08	1.55006e+08	1.62811e+08	1.30745e+08	1.30046e+08	1.66361e+08	1.77392e+08	1.8379e+08	1.57139e+08	1.95453e+08	2.00692e+08	1.67223e+08	1.54564e+08	1.63263e+08	1.56949e+08	2.11428e+08
L-Methionine	C00073	2.40011e+09	9.52225e+09	4.65388e+09	8.3995e+09	2.26637e+09	6.29051e+09	5.32226e+09	7.07287e+09	6.66327e+09	4.786e+09	5.52995e+09	6.53988e+09	5.61829e+09	7.23093e+09	3.15691e+09	7.38403e+09	4.99447e+09	4.68635e+09	4.39132e+09	3.38407e+09	6.47115e+09	3.09471e+09	3.33745e+09	3.62237e+09	7.95773e+09	7.81945e+09	5.94801e+09	4.95533e+09	5.11682e+09	6.5345e+09
1,1,1-Trichloroethane	C18246	8.95347e+06	1.31708e+07	9.03958e+06	1.14262e+07	9.96256e+06	9.69973e+06	1.01835e+07	9.8902e+06	9.0777e+06	9.42664e+06	9.50044e+06	1.07813e+07	7.60428e+06	8.79469e+06	8.4684e+06	9.76756e+06	1.02439e+07	7.59619e+06	9.28199e+06	1.21903e+07	8.50386e+06	7.678e+06	1.12104e+09	7.03037e+06	9.91145e+06	8.61686e+06	1.31322e+07	7.35937e+06	7.58972e+06	7.92271e+06
(1R,2R,4S)-limonene-1,2-diol	C19082	1.40751e+06	1.54871e+06	1.36269e+06	1.85636e+06	1.79908e+06	1.43304e+06	2.61385e+06	1.71626e+06	1.76322e+06	1.89461e+06	1.82221e+06	2.07555e+06	422560	1.67323e+06	1.6039e+06	1.6919e+06	1.71973e+06	1.33453e+06	1.4037e+06	1.73464e+06	1.71328e+06	1.39524e+06	1.38183e+06	1.60659e+06	1.44116e+06	1.71909e+06	1.79528e+06	1.44738e+06	1.71815e+06	1.92859e+06
Mercaptopurine	C02380	4.92572e+06	6.42586e+06	5.008e+06	5.92487e+06	4.93829e+06	4.89458e+06	5.27544e+06	5.21094e+06	4.58581e+06	4.39051e+06	4.8726e+06	4.80203e+06	3.93781e+06	4.79768e+06	5.11838e+06	5.01243e+06	5.09919e+06	4.30664e+06	5.24067e+06	4.8677e+06	5.51482e+06	3.95348e+06	4.58877e+06	5.1257e+06	5.5772e+06	4.84911e+06	4.773e+06	4.67372e+06	4.67769e+06	5.49762e+06
6-hydroxycamphor	C20322	2.33957e+07	2.98657e+07	2.35577e+07	2.5377e+07	2.44116e+07	2.35818e+07	2.44769e+07	2.39936e+07	2.15082e+07	2.27829e+07	2.38722e+07	2.55754e+07	1.91232e+07	2.39223e+07	2.42432e+07	2.42091e+07	2.52102e+07	2.29982e+07	2.61713e+07	2.62612e+07	2.47797e+07	2.15691e+07	2.39279e+07	2.52327e+07	2.63805e+07	2.3933e+07	2.28268e+07	2.30328e+07	2.38758e+07	2.55635e+07
(±)-Furaneol	C20717	1.09824e+09	1.50235e+09	1.7749e+09	1.51836e+09	1.84018e+09	2.08168e+09	1.8955e+09	1.77313e+09	2.13869e+09	1.45317e+09	2.20243e+09	1.56846e+09	1.47043e+09	1.70087e+09	1.92391e+09	2.00504e+09	2.23078e+09	1.77682e+09	1.81835e+09	1.80113e+09	2.08606e+09	1.79425e+09	2.01422e+09	2.19354e+09	1.90807e+09	2.22318e+09	1.01114e+09	1.95531e+09	1.29929e+09	1.62369e+09
Dibenzofuran	C07729	3.42684e+06	6.82931e+06	3.71677e+06	3.09106e+06	1.94636e+06	4.76065e+06	8.53307e+06	1.21499e+07	4.9262e+06	6.39222e+06	4.34855e+06	5.79551e+06	9.77151e+06	4.25501e+06	5.89508e+06	5.34494e+06	5.69595e+06	2.18352e+06	7.5895e+06	1.92499e+06	5.83248e+06	953881	4.63837e+06	2.44327e+06	5.54664e+06	4.58401e+06	6.33558e+06	2.66543e+06	3.74e+06	6.75893e+06
D-Arabitol	C01904	2.16387e+07	2.99292e+07	2.45597e+07	3.24107e+07	2.70304e+07	2.00663e+07	4.97274e+07	4.40919e+07	6.57991e+07	4.83644e+07	5.37398e+07	3.65011e+07	4.87309e+07	4.77899e+07	3.71995e+07	5.67747e+07	4.87579e+07	5.06613e+07	4.4396e+07	3.82655e+07	4.25193e+07	3.53245e+07	4.87691e+07	4.79747e+07	3.9539e+07	3.94531e+07	4.38873e+07	4.98558e+07	3.74201e+07	4.25856e+07
Xanthine	C00385	1.70793e+09	1.60805e+09	2.92887e+09	2.22512e+09	1.769e+09	2.14908e+09	2.8987e+09	1.24738e+09	1.90372e+09	1.83571e+09	1.29952e+09	1.54127e+09	4.1003e+09	1.53103e+09	4.41903e+09	4.21704e+09	3.36825e+09	2.139e+09	1.49233e+09	2.41056e+09	1.29651e+09	2.5743e+09	4.67467e+09	1.7911e+09	9.33573e+09	2.04967e+09	1.1229e+09	2.83215e+09	2.55567e+09	3.35863e+09
Pyridoxal	C00250	2.21252e+08	3.02923e+08	2.50043e+08	3.02543e+08	2.84462e+08	3.75807e+08	2.79197e+08	2.64316e+08	3.79618e+08	2.57945e+08	3.74926e+08	2.69412e+08	2.39484e+08	3.01191e+08	2.9401e+08	3.18497e+08	3.07179e+08	3.25481e+08	3.06085e+08	3.00261e+08	2.99653e+08	2.54292e+08	2.65676e+08	3.29921e+08	2.98814e+08	2.53632e+08	2.51518e+08	3.36801e+08	2.37719e+08	2.98582e+08
benzaldehyde	C00261	7.77255e+06	5.29936e+06	8.4107e+06	5.73312e+06	5.84685e+06	4.05933e+06	4.89429e+06	4.18074e+06	3.65896e+06	5.89795e+06	4.01862e+06	8.44895e+06	5.54136e+06	6.07834e+06	9.48073e+06	3.99893e+06	5.01061e+06	3.97788e+06	6.1329e+06	9.73544e+06	7.66847e+06	4.15007e+06	5.15398e+06	6.42277e+06	5.86028e+06	7.26945e+06	5.17389e+06	8.78121e+06	8.60175e+06	7.44349e+06
6-Methylsalicylic acid	C02657	2.21079e+07	2.58817e+07	2.5239e+07	2.54866e+07	2.8511e+07	2.13132e+07	6.0264e+07	4.83513e+07	4.8611e+07	4.34685e+07	3.94016e+07	4.17875e+07	4.00822e+07	2.89508e+07	3.95838e+07	3.46287e+07	3.19386e+07	2.78843e+07	3.23669e+07	2.73304e+07	3.61239e+07	2.10493e+07	3.77414e+07	2.53927e+07	2.84658e+07	4.64549e+07	5.00076e+07	2.97184e+07	3.84388e+07	4.46076e+07
1,2,3,4,5,6-Hexahydro-5-methyl-7H-cyclopenta[b]pyridin-7-one		3.17612e+06	4.28325e+06	3.66251e+06	4.59154e+06	4.0017e+06	5.42478e+06	4.1535e+06	3.80457e+06	5.33227e+06	3.7272e+06	5.61837e+06	4.05123e+06	3.40532e+06	4.39189e+06	4.35422e+06	4.67746e+06	4.6853e+06	4.78272e+06	4.57655e+06	4.28035e+06	4.56011e+06	3.48759e+06	3.78164e+06	4.93045e+06	4.32645e+06	3.53754e+06	3.5094e+06	4.95752e+06	3.57911e+06	4.41741e+06
4-hydroxymandelic acid	C03198	3.10739e+08	3.45745e+08	2.88724e+08	4.0099e+08	2.60631e+08	1.76481e+08	2.02535e+08	1.98519e+08	3.26427e+08	1.30942e+08	2.49177e+08	1.83021e+08	2.0934e+08	2.18081e+08	1.29621e+08	2.65543e+08	2.06084e+08	2.23172e+08	4.14829e+08	2.39891e+08	3.22354e+08	1.4114e+08	2.80989e+08	3.13995e+08	3.15109e+08	1.85851e+08	1.50967e+08	2.61755e+08	1.89499e+08	2.72e+08
3,5-Dimethoxytoluene		1.76329e+07	2.27962e+07	1.94545e+07	2.61098e+07	1.57971e+07	2.57886e+07	1.95736e+07	1.17394e+07	1.61915e+07	4.02141e+06	4.42696e+06	1.85653e+07	1.72906e+07	1.48536e+07	4.02982e+06	4.89253e+06	1.33282e+07	1.29772e+07	2.09352e+07	1.22533e+07	1.70362e+07	1.52523e+07	1.86181e+07	1.6217e+07	1.27948e+07	1.84669e+07	1.82548e+07	1.47622e+07	2.03057e+07	1.24779e+07
Piperitone	C09885	2.84192e+06	5.87566e+06	3.61439e+06	4.78128e+06	3.57778e+06	2.40423e+06	7.6257e+06	1.03797e+07	2.21917e+07	1.28467e+07	2.56953e+07	2.04734e+07	5.98893e+06	1.14086e+07	6.78752e+06	1.43254e+07	2.38002e+07	2.0335e+07	1.0659e+07	1.24502e+07	1.51579e+07	2.31285e+07	9.38412e+06	2.2546e+07	1.20265e+07	7.09483e+06	4.56946e+06	2.90387e+07	1.59592e+07	1.29254e+07
Dihydroxyacetone phosphate	C00111	3.61062e+06	5.97353e+06	4.54021e+06	4.4778e+06	4.74178e+06	1.22545e+07	9.4469e+06	8.40711e+06	4.48678e+06	4.83432e+06	4.19305e+06	5.00407e+06	9.73652e+06	4.61114e+06	1.05837e+07	5.64974e+06	8.4694e+06	5.4059e+06	2.06916e+07	3.68313e+06	9.40673e+06	654624	3.77136e+06	340183	1.13233e+07	860978	8.02469e+06	8.50494e+06	4.56454e+06	5.89651e+06
Selenocysteine	C05688	1.53451e+08	3.94643e+08	1.62241e+08	2.2509e+08	1.74831e+08	3.7741e+08	4.91517e+08	3.51223e+08	3.54818e+08	2.55736e+08	2.30925e+08	2.3085e+08	2.85109e+08	3.43751e+08	3.3765e+08	2.9544e+08	5.46317e+08	3.16494e+08	7.90177e+08	1.63516e+08	3.89968e+08	2.11193e+07	2.3062e+08	3.36077e+08	3.80731e+08	1.87228e+08	5.88195e+08	3.04817e+08	2.33911e+08	3.45238e+08
(Z)-S-1-Propenyl methanesulfinothioate		1.5379e+07	1.23728e+07	1.72126e+07	1.55068e+07	1.51161e+07	9.17932e+06	1.49304e+07	1.90724e+07	2.12828e+07	1.93007e+07	2.22953e+07	1.83179e+07	1.57299e+07	2.06082e+07	1.54348e+07	2.18046e+07	1.24638e+07	1.60053e+07	1.60839e+07	1.67524e+07	1.77891e+07	2.01485e+07	1.57831e+07	2.06523e+07	1.87235e+07	1.92163e+07	2.38522e+07	1.67905e+07	1.89569e+07	1.77591e+07
But-2-enedioic acid		7.63959e+06	9.2169e+06	1.00538e+07	9.66158e+06	9.64357e+06	9.00949e+06	9.5874e+06	9.95042e+06	7.07303e+06	6.69162e+06	1.01053e+07	1.01333e+07	9.81064e+06	1.05434e+07	1.01282e+07	1.12016e+07	1.03561e+07	1.01809e+07	8.87394e+06	9.96304e+06	9.61241e+06	1.10002e+07	1.04739e+07	9.44056e+06	1.09658e+07	1.03336e+07	7.71419e+06	7.56312e+06	8.96975e+06	8.66498e+06
1,1'-Thiobisethanethiol		8.00706e+06	9.11558e+06	6.35068e+06	8.00887e+06	8.27725e+06	6.64244e+06	6.24344e+06	8.25491e+06	8.28198e+06	7.83298e+06	7.88338e+06	7.25365e+06	6.75282e+06	8.69645e+06	8.05646e+06	6.98719e+06	7.58007e+06	7.09775e+06	6.8976e+06	8.37461e+06	8.97203e+06	7.66125e+06	8.00804e+06	5.98391e+06	8.07386e+06	6.92605e+06	7.6973e+06	7.9888e+06	6.83345e+06	7.08676e+06
Glycylproline		2.50695e+07	2.61978e+07	1.5936e+07	2.27963e+07	2.50091e+07	2.34469e+07	2.52667e+07	2.33691e+07	2.50578e+07	2.35461e+07	2.43408e+07	2.51293e+07	2.49531e+07	2.6438e+07	2.46268e+07	2.59727e+07	1.53145e+07	2.66562e+07	2.48732e+07	2.25473e+07	2.54185e+07	2.6467e+07	2.51125e+07	2.4263e+07	1.57517e+07	2.40833e+07	1.99882e+07	2.27066e+07	2.38179e+07	2.38949e+07
S-(-)-ureidoglycolate		3.59201e+06	3.33191e+06	1.83036e+06	3.49147e+06	2.69018e+06	1.82729e+06	4.66385e+06	1.85648e+06	721790	2.64608e+06	2.58158e+06	2.75286e+06	4.66805e+06	719752	2.12672e+06	2.92258e+06	751175	733724	2.11849e+06	2.1469e+06	4.69409e+06	741433	704493	704403	2.12606e+06	6.65495e+06	3.08315e+06	3.09283e+06	810204	897719
L-Histidine	C00135	4.74351e+08	7.36501e+08	6.02858e+08	7.1427e+08	1.45502e+08	1.89213e+08	5.26359e+08	7.79218e+08	9.44756e+08	9.05162e+08	9.38577e+08	7.71545e+08	4.07742e+08	2.04233e+08	7.28438e+08	6.49499e+08	8.15722e+08	9.45018e+08	9.83041e+08	7.83451e+08	5.88917e+08	5.54549e+08	5.93838e+08	7.81807e+08	6.16284e+08	4.23842e+08	6.26491e+08	7.42366e+08	5.45642e+08	7.90753e+08
N-acetylaspartate (NAA)	C01042	2.3392e+07	3.11214e+07	2.5314e+07	2.97473e+07	2.60024e+07	2.89404e+07	2.47152e+07	2.48821e+07	2.1229e+07	2.17609e+07	1.95507e+07	2.8605e+07	1.96617e+07	2.10107e+07	2.54411e+07	2.48375e+07	2.34243e+07	1.78948e+07	2.44239e+07	2.75556e+07	2.64167e+07	2.47147e+07	2.32522e+07	2.5052e+07	3.04785e+07	2.89905e+07	2.51676e+07	2.76774e+07	2.53266e+07	2.90871e+07
3-Indoleacetonitrile	C02938	2.42619e+06	2.94717e+06	3.06383e+06	4.467e+06	3.55552e+06	2.4831e+06	4.34015e+06	4.34428e+06	4.90077e+06	4.66694e+06	5.50402e+06	4.51989e+06	3.22443e+06	4.12207e+06	4.21768e+06	3.99217e+06	3.90329e+06	3.51018e+06	2.83103e+06	3.83939e+06	3.22136e+06	3.62921e+06	4.27396e+06	3.63006e+06	3.49747e+06	4.26309e+06	3.51764e+06	3.71733e+06	3.76768e+06	4.1912e+06
alpha-Carboxy-delta-nonalactone		2.42514e+07	2.84441e+07	2.34773e+07	3.20472e+07	2.08472e+07	1.51201e+07	1.93591e+07	2.47078e+07	2.34023e+07	1.05885e+07	1.78961e+07	1.47741e+07	1.70507e+07	1.58968e+07	1.29092e+07	2.23796e+07	1.62842e+07	1.33034e+07	3.69285e+07	2.13858e+07	3.58217e+07	9.6908e+06	2.70829e+07	2.78709e+07	3.04239e+07	1.54261e+07	1.81567e+07	2.24584e+07	1.8269e+07	2.96697e+07
2,5-Dichloro-1,4-benzoquinone	C21104	298549	2.55624e+06	308381	581499	547677	505628	8.1143e+06	4.99825e+06	3.40998e+06	3.6845e+06	3.36453e+06	3.57839e+06	5.71807e+06	4.83587e+06	4.7179e+06	5.87895e+06	3.29932e+06	1.9456e+06	6.97007e+06	2.60524e+06	6.28882e+06	414406	2.7848e+06	4.16577e+06	5.51037e+06	4.55719e+06	5.92121e+06	2.4185e+06	4.04032e+06	5.66377e+06
FA 6_3;O3	C03453	3.46656e+08	2.21579e+08	3.79878e+08	2.3813e+08	3.16427e+08	2.63913e+08	2.48607e+08	2.44457e+08	1.24839e+08	3.51755e+08	2.00186e+08	4.27774e+08	2.29771e+08	2.43345e+08	5.35796e+08	1.71158e+08	2.1467e+08	1.44212e+08	2.41331e+08	5.0957e+08	3.44461e+08	2.77405e+08	2.43938e+08	2.03889e+08	2.66878e+08	4.54667e+08	2.46241e+08	7.01415e+07	4.02417e+08	3.11884e+08
Allantoin	C01551	1.4147e+08	1.71909e+08	1.34196e+08	1.63621e+08	1.35105e+08	1.664e+08	1.56187e+08	1.5457e+08	9.97941e+07	1.51711e+08	9.58586e+07	1.4114e+08	1.00721e+08	1.20193e+08	1.40782e+08	1.46919e+08	1.20364e+08	1.21529e+08	1.18793e+08	1.45068e+08	1.38844e+08	1.19147e+08	1.35619e+08	8.0238e+07	2.08898e+08	1.27761e+08	1.49839e+08	1.34399e+08	1.19827e+08	1.98862e+08
3-Indoleacetaldoxime	C02937	1.13382e+07	2.29656e+07	1.25083e+07	1.88991e+07	1.78563e+07	1.71996e+07	2.75732e+07	5.02383e+07	8.01318e+06	3.13856e+07	4.21163e+07	2.583e+07	3.89004e+07	2.08638e+07	2.24943e+07	3.64648e+07	3.67364e+07	2.04135e+07	9.85034e+06	1.45688e+07	4.71224e+06	3.088e+07	1.10879e+07	9.50796e+06	1.09193e+07	1.02795e+07	4.04553e+07	1.44228e+07	1.85455e+07	1.35666e+07
Phenol sulfate	C02180	8.20443e+07	5.19982e+07	1.4875e+07	6.69194e+07	1.61374e+08	3.58273e+08	3.61214e+08	4.52536e+07	6.54093e+07	1.5253e+08	6.37447e+07	6.16868e+07	4.19219e+07	3.66656e+07	5.80674e+06	1.84094e+08	3.226e+07	2.89811e+07	7.34679e+07	1.04545e+07	1.43551e+08	7.36087e+07	2.48002e+08	3.60737e+08	1.1334e+08	2.29174e+07	1.04045e+08	2.0804e+08	1.30696e+08	9.64307e+07
L-argininium(1+)		3.40862e+07	2.58948e+07	3.107e+07	3.00491e+07	2.82448e+07	2.99609e+07	3.39966e+07	2.1063e+07	2.95197e+07	2.92908e+07	2.13716e+07	3.1075e+07	2.30379e+07	2.44734e+07	2.24322e+07	3.38083e+07	2.67133e+07	1.87254e+07	2.97628e+07	3.11872e+07	2.71911e+07	2.97773e+07	2.79272e+07	2.70783e+07	2.21803e+07	2.39584e+07	3.19709e+07	4.75395e+07	2.84903e+07	2.9224e+07
1-Chloro-2-nitrobenzene	C14407	4.45295e+07	4.23405e+07	5.14434e+07	4.67496e+07	7.18695e+07	1.82317e+07	4.93e+07	6.85128e+06	7.48043e+07	5.08061e+07	4.52195e+07	9.341e+06	6.17675e+07	8.20456e+06	3.58892e+07	4.17071e+07	4.43886e+07	3.6523e+07	5.17781e+06	3.45313e+07	6.5782e+06	3.10544e+07	3.48354e+06	4.59132e+07	3.43001e+07	4.02736e+07	4.27845e+07	6.05967e+06	7.37146e+06	3.47325e+07
6-Fluorocyclohexadiene-cis,cis-1,2-diol-1-carboxylate	C16481	3.91984e+07	1.86902e+07	3.30381e+07	1.79921e+07	3.03515e+07	3.86557e+07	5.31123e+07	3.81239e+07	2.54718e+07	2.70715e+07	5.06568e+07	3.72466e+07	3.99487e+07	5.51157e+07	1.9618e+07	2.15057e+07	2.62629e+07	5.429e+07	4.19249e+07	4.51883e+07	4.25008e+07	2.08191e+07	5.27175e+07	3.76861e+07	1.25261e+07	1.83782e+07	3.84988e+07	2.04779e+07	2.30389e+07	5.11426e+07
N,N-Dimethyloctylamine		2.34e+07	2.31551e+07	2.06135e+07	2.14142e+07	1.94515e+07	2.15169e+07	2.05249e+07	2.23847e+07	2.02634e+07	2.20683e+07	2.34716e+07	2.15983e+07	2.15249e+07	2.1333e+07	2.01563e+07	2.16613e+07	2.10464e+07	2.14442e+07	1.91385e+07	1.87796e+07	1.74846e+07	2.07744e+07	2.12152e+07	2.28158e+07	1.96135e+07	2.02645e+07	2.33728e+07	1.64136e+07	2.10468e+07	2.13977e+07
Valienone	C17696	1.21777e+07	9.00588e+06	1.0374e+07	1.1141e+07	1.05809e+07	1.00021e+07	1.03826e+07	1.58842e+07	1.06378e+07	9.22725e+06	1.01261e+07	1.06149e+07	9.44696e+06	9.44888e+06	1.32905e+07	9.23267e+06	1.07701e+07	9.81409e+06	9.18327e+06	9.35072e+06	1.05705e+07	9.45686e+06	1.08205e+07	9.90642e+06	9.64796e+06	8.9505e+06	1.15412e+07	1.11348e+07	9.52609e+06	1.26046e+07
Indole-3-acetamide	C02693	2.0536e+07	2.52006e+07	4.35672e+07	4.19674e+07	4.68798e+07	1.58727e+07	8.00437e+07	2.40059e+07	2.71301e+07	8.21694e+06	9.79096e+06	3.38082e+07	2.85126e+07	4.06293e+07	9.64591e+07	2.18451e+07	2.00223e+07	1.6668e+07	1.413e+07	1.6241e+07	3.24685e+07	2.52004e+07	3.38509e+07	2.65303e+07	5.19038e+07	2.67738e+07	3.40422e+07	1.99032e+07	2.0548e+07	3.06981e+07
6-hydroxy-N-methylmyosmine	C21075	9.0372e+07	7.64784e+07	9.91557e+07	9.14197e+07	8.33845e+07	8.45525e+07	7.76414e+07	7.34414e+07	6.02794e+07	9.27794e+07	6.93298e+07	1.12429e+08	7.42877e+07	7.47303e+07	1.13708e+08	6.04555e+07	6.69755e+07	5.89905e+07	7.34342e+07	1.02346e+08	9.2417e+07	7.42647e+07	7.5264e+07	7.84108e+07	8.54843e+07	1.23839e+08	7.91684e+07	4.95134e+07	1.04531e+08	9.81126e+07
5-Hydroxyvalproic acid	C16650	4.51029e+07	6.24844e+07	3.56035e+07	3.30477e+07	3.72354e+07	1.1663e+07	2.16908e+07	2.61967e+07	2.07914e+07	1.1157e+07	3.3582e+07	4.56351e+07	9.88607e+06	3.42585e+07	1.51044e+07	4.01524e+07	1.02949e+07	9.8976e+06	1.25306e+07	2.70528e+07	5.63041e+07	2.5424e+07	3.65931e+07	1.45538e+07	5.87695e+07	1.88981e+07	3.55151e+07	1.00816e+07	4.79967e+07	4.18121e+07
2,4-DICHLOROTOLUENE	C18300	4.92952e+07	2.93747e+07	1.09333e+07	2.2269e+06	2.12571e+06	8.47272e+06	6.34954e+06	2.18341e+07	2.02139e+07	8.49595e+06	1.80188e+07	1.19658e+07	3.9508e+06	862828	2.77525e+06	1.20302e+07	1.67587e+07	5.77371e+06	3.51769e+06	876148	1.01718e+07	888287	5.58675e+06	787735	9.85316e+06	2.38895e+06	8.12843e+06	2.3952e+06	3.60341e+06	1.93901e+07
DKDI	C06891	2.40519e+07	3.18076e+07	3.04869e+07	3.26737e+07	3.97759e+07	2.9352e+07	3.95739e+07	3.12488e+07	4.04628e+07	3.67272e+07	3.66494e+07	4.51238e+07	2.61145e+07	4.30358e+07	4.51388e+07	3.6919e+07	2.65512e+07	2.75863e+07	3.09832e+07	4.40519e+07	4.73054e+07	3.46226e+07	3.63746e+07	3.68575e+07	6.04975e+07	4.31149e+07	3.2636e+07	4.88478e+07	6.92061e+07	5.57372e+07
chlorohexadienedioic acid	C03572	4.38472e+07	5.48879e+07	5.17905e+07	5.19835e+07	4.16255e+07	2.72592e+07	2.85487e+07	1.64988e+07	9.22265e+06	2.12222e+07	1.91793e+07	3.44525e+07	2.60456e+07	7.45369e+06	2.29558e+07	4.40738e+07	3.7133e+07	2.81787e+07	2.15233e+07	2.47187e+07	3.19579e+07	2.3673e+07	1.75954e+07	2.90405e+07	3.84215e+07	2.32831e+07	2.43466e+07	3.41006e+07	3.17036e+07	4.36161e+07
N-Norgramine	C21602	1.65397e+08	2.05653e+08	1.35393e+08	1.12674e+08	1.34857e+08	8.93943e+07	1.04052e+08	1.01599e+08	1.22269e+08	1.40912e+08	1.45926e+08	1.59029e+08	7.80262e+07	1.356e+08	1.49016e+08	1.55372e+08	1.02822e+08	9.01101e+07	9.19072e+07	1.10309e+08	2.02407e+08	9.65838e+07	1.25803e+08	1.18006e+08	1.97106e+08	9.96461e+07	1.45909e+08	1.21806e+08	1.7382e+08	1.60778e+08
4-hydroxy-2,2-bipyrrole-5-methanol	C21568	2.68354e+06	3.06871e+06	2.40962e+06	3.71132e+06	2.73909e+06	4.82349e+06	3.07624e+06	2.57919e+06	3.31657e+06	3.04831e+06	5.18638e+06	6.13003e+06	2.85432e+06	3.62326e+06	2.2587e+06	4.6935e+06	4.79129e+06	4.07056e+06	3.95102e+06	3.33155e+06	4.72927e+06	2.32903e+06	4.42303e+06	5.15666e+06	3.75977e+06	2.34722e+06	3.61276e+06	3.85256e+06	3.1893e+06	3.52159e+06
2-Methyladipic acid		4.21941e+06	1.89361e+06	3.58861e+06	1.21362e+07	1.25322e+07	1.26389e+07	1.43953e+07	1.0774e+07	2.13042e+06	1.35354e+07	2.11499e+06	2.62303e+06	1.19709e+07	1.63994e+07	1.53571e+07	3.07405e+06	3.56567e+06	1.19237e+06	9.68438e+06	7.17326e+06	1.67223e+06	1.32226e+07	1.04009e+07	1.64868e+06	1.06953e+07	1.45208e+07	1.08714e+07	5.99391e+06	4.37421e+06	1.01143e+07
Carbamoyl (2R)-2,5-diaminopentanoate		6.3357e+06	5.86755e+06	6.17194e+06	5.73641e+06	5.57508e+06	6.42362e+06	6.51301e+06	6.68125e+06	5.80791e+06	4.37116e+06	6.8999e+06	6.8459e+06	7.02042e+06	4.57666e+06	6.39843e+06	7.3237e+06	6.3018e+06	6.53793e+06	5.94565e+06	6.71891e+06	6.49141e+06	3.88627e+06	6.33815e+06	6.63576e+06	5.1189e+06	3.83021e+06	4.1605e+06	5.3562e+06	5.91748e+06	6.85741e+06
(S)-Allantoin	C02350	5.79427e+07	6.64825e+07	5.61475e+07	7.53755e+07	4.85262e+07	5.09283e+07	3.36535e+07	3.2658e+07	4.89324e+07	3.2332e+07	5.29483e+07	7.28688e+07	3.34267e+07	3.47274e+07	2.35049e+07	3.13875e+07	4.57819e+07	4.57868e+07	2.97864e+07	3.89471e+07	3.2293e+07	3.71989e+07	2.92251e+07	3.78801e+07	3.51252e+07	3.88718e+07	1.87133e+07	3.06205e+07	5.08312e+07	2.52155e+07
5-Acetamidovalerate	C03087	3.41381e+07	5.21821e+07	5.5647e+07	7.82384e+07	3.8701e+07	2.30975e+07	9.20892e+07	4.11983e+06	3.07455e+07	2.14836e+07	3.49964e+07	4.29314e+07	2.706e+07	4.50729e+07	7.20157e+07	2.84519e+07	4.04891e+07	3.90929e+07	5.95399e+07	7.44707e+06	3.48532e+07	5.29735e+06	4.44723e+07	3.32139e+07	5.68706e+07	2.94715e+07	2.16913e+07	2.76942e+07	2.62894e+07	3.27675e+07
Isovalerylglycine		8.45064e+07	7.98151e+07	8.24308e+07	8.64538e+07	8.93705e+07	8.33979e+07	8.54485e+07	8.06168e+07	8.93789e+07	8.81393e+07	9.34403e+07	6.45566e+07	8.21679e+07	8.31489e+07	9.07543e+07	9.56347e+07	9.20126e+07	9.82571e+07	1.01116e+08	9.66205e+07	9.69645e+07	1.01176e+08	9.66325e+07	8.59125e+07	8.71229e+07	6.48283e+07	5.57787e+07	7.65447e+07	8.90971e+07	8.85319e+07
L-trans-alpha-Amino-2-carboxycyclopropaneacetic acid		642317	4.3688e+06	4.25513e+06	5.69407e+06	1.61876e+06	4.24819e+06	4.26699e+06	1.13293e+07	6.14731e+06	8.0455e+06	5.31157e+06	5.10484e+06	3.84336e+06	5.92793e+06	6.22061e+06	5.58014e+06	4.56039e+06	6.6316e+06	4.72006e+06	4.2583e+06	5.91874e+06	3.06901e+06	2.7149e+06	4.46964e+06	6.02331e+06	7.44586e+06	7.26802e+06	4.28581e+06	4.64117e+06	717839
Quinoline-4,8-diol	C05637	4.20068e+06	3.51878e+06	3.91628e+06	3.89509e+06	3.82721e+06	3.6918e+06	2.67746e+06	2.95863e+06	2.89559e+06	2.82519e+06	3.11414e+06	3.36571e+06	2.52896e+06	2.67057e+06	3.42687e+06	3.15033e+06	2.8136e+06	2.55699e+06	2.52589e+06	3.04253e+06	3.08273e+06	3.38571e+06	2.75236e+06	3.09203e+06	2.77263e+06	2.88249e+06	2.88324e+06	2.99417e+06	3.10551e+06	3.20009e+06
2-(dihydroxymethyl)-5-formylfuran	C20900	9.79097e+06	1.48513e+07	1.07982e+07	1.26909e+07	1.37596e+07	1.21005e+07	1.37489e+07	1.00758e+07	1.53592e+07	1.44481e+07	1.50927e+07	2.06097e+07	9.35466e+06	1.72352e+07	1.4225e+07	1.32113e+07	1.05525e+07	1.18775e+07	1.13914e+07	1.82856e+07	2.06611e+07	1.30374e+07	1.51325e+07	1.48895e+07	2.36712e+07	1.71577e+07	1.21341e+07	1.412e+07	2.93245e+07	2.03756e+07
Serotonin	C00780	2.69297e+07	2.88408e+07	1.88874e+07	3.63991e+07	2.26748e+07	2.20807e+07	1.95668e+07	2.10546e+07	2.46849e+07	2.10363e+07	2.75447e+07	5.28509e+06	2.68927e+07	4.67982e+07	4.87597e+07	1.87513e+07	3.15257e+07	2.7699e+07	2.20438e+07	1.1362e+07	1.35918e+07	8.31484e+06	1.71842e+07	1.07753e+07	1.65234e+07	4.31439e+07	1.14784e+07	9.91301e+06	3.02562e+07	2.52664e+07
cis-3-Hexenyl acetate	C19757	9.98224e+08	1.16794e+10	6.18267e+08	1.26974e+09	8.81825e+08	7.33311e+08	8.09885e+08	8.37311e+08	7.35726e+08	1.00127e+09	2.43006e+08	7.55629e+09	6.56683e+08	1.13914e+09	6.02491e+08	1.32298e+09	1.11817e+10	8.14345e+08	4.62892e+08	5.16961e+08	1.62829e+10	1.07888e+09	9.95527e+08	6.13933e+09	4.07561e+08	9.7152e+08	1.03407e+09	7.5144e+08	1.20981e+09	1.03417e+09
3,6-anhydro-alpha-L-galactopyranose	C20902	6.28845e+07	6.70802e+07	6.77682e+07	5.95089e+07	9.69874e+07	7.33929e+07	8.10949e+07	7.10223e+07	5.79557e+07	5.65749e+07	7.44956e+07	6.2924e+07	6.48719e+07	6.8696e+07	7.04323e+07	6.44317e+07	6.60291e+07	6.98578e+07	6.86598e+07	6.24422e+07	7.28837e+07	7.25108e+07	7.68996e+07	7.30979e+07	5.47111e+07	6.38626e+07	6.56023e+07	6.15662e+07	6.73799e+07	6.44927e+07
Propioin	C02948	1.67119e+08	1.70923e+08	1.81749e+08	2.20538e+08	1.87399e+08	2.24924e+08	2.18662e+08	2.11933e+08	1.94824e+08	1.85644e+08	1.49847e+08	1.86941e+08	1.9674e+08	1.62899e+08	2.40342e+08	1.73759e+08	1.47299e+08	1.40133e+08	1.52974e+08	1.32792e+08	1.67817e+08	2.52775e+08	1.6351e+08	1.4037e+08	2.05402e+08	2.90996e+08	1.76301e+08	1.52624e+08	2.22901e+08	1.98061e+08
2-(4-methyl-1-piperazinyl)ethanamine		2.52293e+07	5.12058e+07	4.10868e+07	5.80942e+07	3.12914e+07	3.73536e+07	4.27764e+07	3.2162e+07	5.53371e+07	5.06039e+07	2.5652e+07	2.31555e+07	3.35042e+07	4.08654e+07	3.66747e+07	3.65936e+07	3.41155e+07	5.77069e+07	9.46615e+07	4.46852e+07	6.10223e+07	3.68673e+07	5.18254e+07	6.03391e+07	4.13622e+07	3.73479e+07	3.56629e+07	6.59764e+07	5.53071e+07	4.90984e+07
2-Deoxyinosose	C17209	5.2387e+08	6.90815e+08	3.31209e+08	4.02426e+08	7.6113e+08	3.78194e+08	1.63435e+09	1.12468e+09	7.4942e+08	6.00401e+08	8.41659e+08	4.8155e+09	7.56229e+08	4.61836e+08	6.37435e+08	1.15726e+09	1.32059e+09	1.27191e+09	1.20657e+09	1.79874e+09	4.67435e+08	5.22738e+08	9.53895e+08	1.69031e+09	6.46281e+08	8.42031e+08	6.2697e+08	5.802e+08	6.52103e+08	6.31443e+08
4,6-Dihydroxyquinoline	C05639	6.05178e+06	9.22394e+06	3.51384e+06	5.07616e+06	4.73663e+06	1.79684e+06	4.63493e+06	4.52795e+06	4.71385e+06	4.58033e+06	4.51319e+06	3.98301e+06	4.3987e+06	4.38439e+06	3.86124e+06	3.24933e+06	3.51044e+06	4.06499e+06	383190	2.86149e+06	9.4166e+06	3.4361e+06	3.8282e+06	3.4464e+06	4.17312e+06	7.26864e+06	4.40641e+06	9.13904e+06	3.27041e+06	4.93386e+06
Carnitine	C00318	1.98226e+09	2.10944e+09	2.12211e+09	2.48422e+09	1.39864e+09	1.24463e+09	3.47469e+09	3.53236e+09	2.85563e+09	2.76442e+09	2.91848e+09	2.51031e+09	3.93682e+09	3.85525e+09	3.58375e+09	2.6922e+09	2.64106e+09	2.17461e+09	2.57425e+09	2.40394e+09	2.64251e+09	2.08779e+09	3.04885e+09	2.33306e+09	3.57649e+09	3.56928e+09	3.17232e+09	2.79186e+09	2.82763e+09	3.51002e+09
Tricine		1.48339e+08	1.6132e+08	2.15536e+08	2.08854e+08	2.01573e+08	4.17468e+07	5.11878e+07	1.8289e+08	1.35802e+08	1.93653e+08	1.86437e+08	4.98679e+07	1.89839e+08	1.84488e+08	4.15328e+07	1.52457e+08	1.37809e+08	1.28025e+08	4.10748e+07	1.30677e+08	1.05461e+08	1.32305e+08	1.55456e+08	1.20826e+08	3.63442e+07	1.35384e+08	1.59847e+08	9.92294e+07	1.05527e+08	1.45023e+08
4-Oxo-1-(3-pyridyl)-1-butanone	C19567	2.48404e+06	4.40253e+06	1.0688e+07	5.88752e+06	1.28873e+06	393784	1.22284e+06	9.79e+06	1.52785e+06	2.50781e+06	2.38134e+06	8.98519e+06	9.33053e+06	1.92553e+06	1.7457e+06	3.45569e+06	2.41808e+06	1.94112e+06	7.6375e+06	4.33861e+06	8.41917e+06	8.06442e+06	1.12703e+06	5.14029e+06	8.89869e+06	7.17573e+06	5.28208e+06	1.49311e+06	3.70113e+06	8.92028e+06
2-Hydroxycinnamic acid	C01772	5.06822e+06	5.36634e+06	4.3427e+06	4.59012e+06	4.51744e+06	3.14704e+06	8.03286e+06	6.96377e+06	1.13136e+07	8.48942e+06	1.09847e+07	5.35892e+06	8.2119e+06	9.23782e+06	5.27082e+06	9.62002e+06	8.01802e+06	1.10216e+07	8.57748e+06	5.98364e+06	8.0501e+06	5.09683e+06	9.20515e+06	1.07486e+07	5.09336e+06	5.11082e+06	6.6533e+06	7.73308e+06	7.65041e+06	6.50659e+06
Caffeic acid	C01197	3.24743e+07	3.57302e+07	4.06952e+07	3.55936e+07	4.08771e+07	4.53871e+07	3.92384e+07	3.64263e+07	4.9706e+07	3.29214e+07	3.90201e+07	3.07085e+07	2.1799e+07	3.94144e+07	3.4522e+07	3.46202e+07	4.03562e+07	5.24506e+07	5.43276e+07	8.23441e+06	4.03772e+07	3.11629e+07	9.37942e+06	4.33502e+07	3.90943e+07	2.79643e+07	5.02224e+07	4.36656e+07	2.96315e+07	8.28984e+06
4-Hydroxyphenylpyruvic acid	C01179	3.50866e+08	2.97496e+08	2.22724e+08	3.16437e+08	2.27378e+08	2.78923e+08	2.71731e+08	3.26952e+08	2.77278e+08	2.98107e+08	2.90118e+08	2.47193e+08	7.72905e+08	4.45427e+08	3.26354e+08	8.26736e+08	4.47802e+08	5.60099e+08	3.54235e+08	2.71379e+08	2.18009e+08	4.5474e+08	1.0987e+09	4.20399e+08	6.76434e+08	3.42138e+08	3.01707e+08	4.44394e+08	4.07404e+08	6.28621e+08
Theophylline	C07130	1.85262e+07	2.35013e+07	2.05834e+07	2.49837e+07	2.49956e+07	2.94236e+07	2.22217e+07	2.08575e+07	2.74534e+07	1.97949e+07	2.8367e+07	2.20479e+07	2.19269e+07	1.05025e+08	2.25729e+07	2.28583e+07	2.5752e+07	2.55764e+07	2.58661e+07	2.12292e+07	2.4555e+07	1.90732e+07	2.03608e+07	2.78217e+07	2.42239e+07	1.93781e+07	2.05286e+07	2.55549e+07	1.95977e+07	2.29614e+07
(R)-2-Hydroxy-2H-1,4-benzoxazin-3(4H)-one	C15769	1.05107e+07	1.46929e+07	2.40213e+07	2.51179e+07	1.57438e+07	1.21194e+07	2.21722e+07	1.90969e+07	1.68934e+07	2.47184e+07	1.64839e+07	1.88542e+07	2.00898e+07	2.38636e+07	1.82605e+07	1.78768e+07	1.07541e+07	1.32864e+07	1.98981e+07	1.27914e+07	1.89984e+07	2.25132e+07	1.49136e+07	9.69946e+06	2.95677e+07	3.43297e+07	2.31659e+07	4.33304e+06	1.92436e+07	2.68726e+07
Propyl benzoate		1.20943e+07	1.18268e+07	1.55351e+07	1.41908e+07	1.04339e+07	9.0005e+06	1.42286e+07	4.74546e+06	8.43512e+06	4.33657e+06	4.92592e+06	6.74435e+06	6.20885e+06	9.36391e+06	1.3981e+07	5.28269e+06	5.9807e+06	8.13028e+06	7.91501e+06	7.44613e+06	8.31452e+06	6.53238e+06	3.65836e+06	5.8246e+06	2.00467e+07	4.86735e+06	5.60829e+06	4.40385e+06	5.85788e+06	5.12454e+06
Ethylparaben		3.00559e+07	3.3864e+07	2.86855e+07	2.52673e+07	2.14514e+07	3.25831e+07	7.67158e+07	6.90701e+07	3.44554e+07	4.1624e+07	2.23353e+07	2.95452e+07	4.26746e+07	2.13718e+07	3.95992e+07	2.46666e+07	1.91024e+07	3.3378e+07	4.52056e+07	2.15626e+07	5.08618e+07	3.31888e+07	3.27586e+07	1.13978e+07	6.12438e+07	5.26374e+07	6.4915e+07	1.91166e+07	6.1704e+07	5.33135e+07
(Z)-3-Methyl-2-(2-pentenyl)-2-cyclopenten-1-one	C08490	2.33607e+07	1.30606e+07	2.53192e+07	9.51471e+06	1.51716e+07	1.10892e+07	1.81097e+07	1.33473e+07	7.59755e+06	2.33768e+07	1.11024e+07	1.70089e+07	1.34304e+07	1.35734e+07	3.72247e+07	9.34587e+06	1.50439e+07	1.27672e+07	1.33682e+07	4.12224e+07	1.77124e+07	1.2479e+07	1.55074e+07	1.85113e+07	1.25555e+07	2.36127e+07	1.34126e+07	896839	1.8672e+07	1.51604e+07
4-Tert-Butylcatechol		4.94685e+07	5.51833e+07	5.03177e+07	5.27856e+07	4.91749e+07	4.45577e+07	5.45902e+07	4.87025e+07	5.04655e+07	4.4811e+07	4.89837e+07	5.05992e+07	5.00074e+07	4.8311e+07	5.14103e+07	5.39536e+07	5.14844e+07	4.62292e+07	4.93953e+07	4.95752e+07	5.59718e+07	4.80518e+07	5.04987e+07	5.33239e+07	6.83774e+07	5.11808e+07	4.80816e+07	5.08387e+07	4.85054e+07	6.30207e+07
Phosphohydroxypyruvic acid	C03232	2.39443e+07	2.4129e+07	2.65371e+07	4.0162e+07	2.35862e+07	1.99919e+07	1.56265e+07	2.14146e+07	2.29046e+07	2.29865e+07	2.69252e+07	3.59483e+07	2.18305e+07	2.47496e+07	2.89361e+07	2.32494e+07	2.19743e+07	1.80032e+07	2.69251e+07	2.93708e+07	3.72519e+07	2.07148e+07	2.23994e+07	2.24688e+07	3.56674e+07	2.89595e+07	2.22801e+07	1.93628e+07	3.78315e+07	3.87781e+07
cis-p-Coumaric acid	C06738	3.0493e+08	1.58217e+09	2.43384e+08	2.81895e+08	1.18642e+09	3.48294e+08	1.06677e+09	1.06307e+09	9.95466e+08	1.10599e+09	8.62663e+08	1.62191e+08	7.08575e+08	1.43732e+08	3.22932e+08	1.155e+09	8.24611e+08	2.49936e+08	1.04394e+09	1.52089e+09	2.59885e+08	1.59107e+09	4.17354e+08	3.07268e+08	3.63443e+09	4.85735e+08	1.00881e+09	4.18311e+08	3.66542e+08	1.14586e+09
3,4-Dihydroxymandelic acid	C05580	7.91276e+06	1.02996e+07	7.31365e+06	1.71413e+07	1.17723e+07	1.16821e+07	1.60215e+07	1.15401e+07	2.61333e+07	1.37809e+07	1.42851e+07	1.33401e+07	1.58923e+07	1.52171e+07	1.25536e+07	1.73027e+07	2.05206e+07	1.77425e+07	1.19623e+07	1.1745e+07	1.42853e+07	1.0145e+07	1.62096e+07	1.2508e+07	1.04466e+07	1.49744e+07	1.85415e+07	1.65832e+07	1.884e+07	1.45179e+07
3-phenyllactic acid	C05607	7.00919e+06	8.22052e+06	7.98168e+06	8.13985e+06	8.9172e+06	8.84007e+06	1.21354e+07	1.22721e+07	1.1664e+07	1.18627e+07	1.17558e+07	1.17236e+07	7.89762e+06	8.92668e+06	1.11165e+07	9.39796e+06	1.07256e+07	8.81417e+06	8.99337e+06	9.39232e+06	8.89943e+06	7.88151e+06	7.40394e+06	8.2079e+06	9.30381e+06	1.21532e+07	1.03746e+07	8.67756e+06	1.18465e+07	1.25017e+07
D-proline betaine	C21514	1.37285e+07	1.4217e+07	1.41101e+07	1.27032e+07	1.12927e+07	1.23297e+07	9.22376e+06	9.81983e+06	7.18942e+06	9.58378e+06	8.01959e+06	1.25507e+07	7.76695e+06	8.87147e+06	1.17774e+07	7.80336e+06	8.6572e+06	6.23371e+06	9.08769e+06	1.04092e+07	1.01477e+07	9.36528e+06	8.5795e+06	8.13563e+06	9.59707e+06	9.30795e+06	7.2268e+06	5.13e+06	1.0781e+07	1.10991e+07
Noradrenochrome		2.81897e+07	2.85198e+07	2.94652e+07	3.01521e+07	2.98203e+07	2.74978e+07	2.94808e+07	2.8369e+07	2.97185e+07	2.97157e+07	2.86977e+07	3.00146e+07	2.92694e+07	2.9696e+07	3.11603e+07	3.02131e+07	2.7914e+07	2.96158e+07	2.94156e+07	3.13697e+07	2.94944e+07	3.08589e+07	2.84214e+07	2.88201e+07	2.51605e+07	2.79921e+07	2.51301e+07	2.40801e+07	3.01835e+07	2.57781e+07
D-Talitol	C21524	1.04421e+07	1.28887e+07	1.57556e+07	1.16238e+07	1.50262e+07	1.33491e+07	1.48909e+07	1.30265e+07	1.22622e+07	3.73039e+06	1.42343e+07	8.25112e+06	6.69275e+06	1.35521e+07	6.89463e+06	9.39211e+06	5.52346e+06	1.14045e+07	601606	1.18377e+07	5.19817e+06	1.03881e+07	9.68209e+06	933655	1.14586e+07	8.94592e+06	7.11461e+06	5.03803e+06	1.15235e+07	7.33906e+06
D-Xylono-1,5-lactone	C02266	1.13629e+07	4.09562e+07	4.47785e+07	8.46529e+07	2.22089e+07	2.00511e+07	5.9551e+07	8.80594e+07	4.63986e+07	2.06498e+07	3.97463e+07	6.54286e+07	2.47513e+07	1.4888e+07	1.60071e+07	6.75938e+07	1.70765e+07	3.11943e+07	1.83926e+07	7.84614e+07	1.93166e+07	5.79013e+07	1.55621e+07	4.91256e+07	2.8545e+07	7.17184e+07	6.13841e+07	1.76491e+07	4.56936e+07	2.04872e+07
Methionine sulfoxide	C02989	7.15479e+07	1.73471e+08	1.05205e+08	6.54411e+07	5.10051e+07	1.2669e+08	2.13297e+07	3.26204e+08	9.80665e+07	7.57309e+07	1.95251e+08	9.00655e+07	6.72684e+07	2.00577e+08	2.25414e+08	1.15862e+08	4.13592e+07	8.70131e+07	1.26416e+08	9.49747e+07	5.64028e+07	6.64131e+07	9.71731e+07	1.12518e+08	6.67637e+07	2.95896e+08	2.7017e+08	1.44397e+08	1.1407e+07	1.08618e+08
Sorbitol	C00794	1.02128e+08	9.94246e+07	9.06768e+07	1.28562e+08	2.21407e+08	9.0341e+07	1.07264e+08	5.96533e+06	9.66848e+07	8.49297e+07	7.44465e+07	1.07491e+08	7.1951e+07	5.44725e+07	1.13121e+08	8.21106e+07	1.02443e+08	6.01614e+07	8.97495e+07	5.8104e+07	9.41765e+07	8.39413e+07	8.0557e+07	6.8158e+07	1.56252e+08	9.13137e+07	7.66851e+07	1.06105e+08	6.51148e+07	8.60573e+07
L-Phenylalanine	C00079	4.02339e+09	2.08914e+10	4.83643e+10	2.32764e+10	8.0421e+10	1.89823e+11	1.90754e+10	5.42011e+10	4.16155e+10	6.37815e+10	4.55732e+10	4.89443e+10	1.50933e+10	7.27454e+10	6.19661e+10	1.02103e+11	4.86704e+10	4.3874e+09	1.75528e+11	7.06325e+10	2.02887e+10	1.77161e+10	7.12666e+10	4.8817e+10	2.19203e+10	6.11281e+10	2.2194e+10	5.42737e+09	3.57859e+10	6.41569e+10
(5R)-6-Hydroxy-5-isopropenyl-2-methylhexanoate	C11406	1.03291e+06	222396	601086	440649	625712	3.40557e+06	273324	745081	1.08299e+06	3.51157e+06	5.34973e+06	3.53987e+06	999756	4.51602e+06	1.69549e+06	3.68846e+06	4.30664e+06	885665	848171	568414	3.5494e+06	5.36414e+06	1.23698e+06	3.53308e+06	909575	4.32115e+06	3.11865e+06	3.49291e+06	1.26125e+06	3.3584e+06
Myrtenic acid	C11940	9.31591e+06	1.20752e+07	1.00238e+07	1.43155e+07	9.94505e+06	9.12992e+06	5.79195e+06	6.2617e+06	1.04242e+07	4.97405e+06	1.13786e+07	8.94687e+06	5.4247e+06	7.33356e+06	4.52033e+06	7.84554e+06	1.07302e+07	1.12417e+07	7.62123e+06	8.21842e+06	5.66435e+06	6.01182e+06	5.3167e+06	7.68687e+06	6.40971e+06	5.49885e+06	3.97667e+06	7.65949e+06	7.73151e+06	5.08215e+06
2,6-Diethylaniline	C11001	1.11156e+07	9.28739e+06	1.15871e+07	1.89383e+07	1.71914e+07	1.10415e+07	1.52643e+07	1.11281e+07	1.41384e+07	1.13653e+07	1.20858e+07	1.89252e+07	1.27324e+07	1.23674e+07	1.1983e+07	1.27752e+07	1.49543e+07	1.33956e+07	1.13467e+07	1.33891e+07	1.3461e+07	1.3539e+07	1.16614e+07	1.1735e+07	1.51231e+07	1.49322e+07	1.27679e+07	1.18202e+07	1.7694e+07	1.88394e+07
1-deoxy-L-glycero-tetrulose 4-phosphate	C15556	7.70123e+07	1.2712e+08	3.43954e+07	5.03543e+06	6.80661e+06	2.22868e+08	6.99511e+06	9.00311e+07	4.25306e+07	3.40971e+07	4.70642e+07	2.88514e+07	6.87242e+06	3.00271e+06	3.40925e+07	4.02086e+07	8.06113e+07	4.12654e+07	8.21713e+06	5.10151e+06	6.91463e+07	4.45511e+06	6.10425e+06	4.4684e+06	2.93876e+07	4.70827e+06	6.41667e+07	4.51892e+06	3.09717e+07	4.90758e+07
Piperideine	C06181	6.67406e+07	1.05388e+08	5.40785e+07	9.91088e+07	7.78083e+07	9.08867e+07	4.89262e+07	5.27087e+07	5.71474e+07	4.16443e+07	6.65405e+07	3.64608e+07	3.59595e+07	4.70835e+07	3.38008e+07	3.88863e+07	4.90681e+07	5.61489e+07	9.618e+07	4.17119e+07	5.59577e+07	4.96226e+07	4.05287e+07	4.76103e+07	4.7201e+07	4.73397e+07	3.46435e+07	6.4327e+07	5.49587e+07	3.85802e+07
3-(3-hydroxyphenyl)propionate	C11457	8.91594e+06	1.05794e+07	8.64109e+06	3.51587e+06	8.02091e+06	8.97444e+06	4.42583e+06	6.20655e+06	6.9412e+06	4.19575e+06	1.00866e+07	6.66792e+06	4.20045e+06	6.93097e+06	2.84321e+06	5.83832e+06	9.36877e+06	9.02697e+06	6.96893e+06	7.79823e+06	4.71004e+06	4.31132e+06	4.56832e+06	6.34575e+06	4.09271e+06	4.72455e+06	2.92678e+06	5.22321e+06	6.2835e+06	4.24349e+06
Hydrocinnamic acid	C05629	507093	2.18946e+06	4.31544e+06	9.87676e+06	6.5537e+06	6.56414e+06	1.74851e+07	1.49933e+07	1.50812e+07	1.25074e+07	1.42306e+07	9.21494e+06	1.3555e+07	1.42859e+07	1.35344e+07	1.01962e+07	1.34039e+07	1.19788e+07	1.72345e+07	1.10904e+07	1.09374e+07	1.68147e+06	1.15777e+07	1.07125e+07	1.05617e+07	9.06346e+06	9.9474e+06	8.60638e+06	1.24911e+07	1.58034e+07
Phosphodimethylethanolamine	C13482	2.3038e+07	3.13647e+07	3.35137e+07	6.47111e+07	3.06705e+07	3.64663e+07	4.62473e+07	7.97039e+07	4.05687e+07	7.89248e+07	4.07744e+07	3.88182e+07	5.82965e+07	4.59833e+07	6.04557e+07	4.31604e+07	4.0264e+07	4.01972e+07	4.64644e+07	3.84509e+07	5.21924e+07	4.4934e+07	4.87379e+07	4.49001e+07	6.00068e+07	5.57823e+07	9.36015e+07	4.79396e+07	8.95189e+07	5.18029e+07
7-hydroxy-4-isopropenyl-7-methyloxepan-2-one	C19079	1.18696e+08	9.48302e+07	1.18371e+08	5.23987e+07	7.90184e+07	8.09774e+07	9.61271e+07	1.62032e+08	7.00577e+07	9.03829e+07	6.87395e+07	9.5974e+07	1.07595e+08	5.74202e+07	7.0991e+07	6.96989e+07	7.24586e+07	4.69339e+07	4.21794e+07	2.77645e+07	8.91005e+07	6.24628e+07	7.25958e+07	4.55196e+07	8.79822e+07	1.13027e+08	1.47803e+08	4.56328e+07	7.22463e+07	1.15823e+08
4-Hydroxyphthalide		3.66341e+07	3.86084e+07	2.96944e+07	3.4772e+07	3.12624e+07	2.48373e+07	3.54902e+07	3.19786e+07	2.94431e+07	2.54285e+07	3.21687e+07	2.77861e+07	2.75544e+07	2.36996e+07	3.15464e+07	3.26563e+07	3.16316e+07	2.63845e+07	2.96957e+07	3.08663e+07	3.54676e+07	2.65557e+07	2.41574e+07	3.36493e+07	3.79418e+07	2.77088e+07	3.072e+07	2.74346e+07	2.57973e+07	3.40622e+07
Azelaic acid	C08261	1.46391e+07	1.96192e+07	1.46118e+07	2.21459e+07	1.34845e+07	2.15061e+07	1.00711e+07	8.1219e+06	1.75776e+07	1.22823e+07	2.1645e+07	3.12127e+07	6.88838e+06	1.5074e+07	1.13827e+07	2.0009e+07	2.41412e+07	2.09268e+07	1.57595e+07	1.4183e+07	1.46453e+07	1.72047e+07	1.15402e+07	1.62206e+07	1.38916e+07	1.12354e+07	7.42681e+06	2.14005e+07	2.12119e+07	1.06761e+07
(S)-2-Aceto-2-hydroxybutanoic acid	C06006	7.10672e+07	1.26482e+08	8.88065e+07	7.23992e+07	5.09972e+07	1.14914e+08	1.88397e+08	2.30403e+08	9.96095e+07	1.29623e+08	8.84452e+07	1.42652e+08	2.03979e+08	1.06036e+08	1.33126e+08	1.18021e+08	1.28868e+08	6.00452e+07	2.01161e+08	1.24344e+07	1.29989e+08	6.77082e+06	1.26625e+08	1.76955e+07	1.23135e+08	9.17937e+07	3.4932e+07	6.81167e+07	8.1083e+07	1.40885e+08
Pyridoxamine	C00534	3.85773e+07	4.90584e+07	4.16515e+07	4.71094e+07	4.54905e+07	5.62337e+07	4.56898e+07	4.43107e+07	5.64819e+07	4.52604e+07	5.52051e+07	4.27152e+07	3.69626e+07	4.67756e+07	4.42198e+07	4.64804e+07	4.31052e+07	4.3955e+07	4.62366e+07	4.70268e+07	4.70134e+07	4.21826e+07	4.11834e+07	4.60227e+07	4.73421e+07	3.80042e+07	3.55404e+07	4.82865e+07	3.53574e+07	4.48293e+07
6-Imino-5-oxocyclohexa-1,3-dienecarboxylate	C04584	2.53921e+07	4.06731e+07	4.06975e+07	3.13901e+07	3.28265e+07	2.61864e+07	2.22905e+07	3.0681e+07	2.47995e+07	2.55497e+07	2.62128e+07	4.64905e+07	2.90909e+07	3.45074e+07	2.28182e+07	2.93775e+07	2.56373e+07	2.5189e+07	3.44658e+07	3.83451e+07	4.27308e+07	2.32078e+07	2.58063e+07	4.23097e+07	3.59174e+07	2.73437e+07	1.93172e+07	3.24678e+07	3.24419e+07	3.19889e+07
3-phosphoglycerate	C00597	4.19637e+07	5.60925e+07	3.3072e+07	5.25625e+07	4.84079e+07	3.49692e+07	4.21952e+07	4.08697e+07	4.2775e+07	2.94991e+07	4.12586e+07	5.31815e+07	3.27544e+07	3.74616e+07	5.24314e+07	4.03058e+07	4.64982e+07	4.00842e+07	5.41727e+07	5.68915e+07	4.36386e+07	3.46083e+07	4.54567e+07	6.22422e+07	4.70513e+07	3.83326e+07	3.06153e+07	4.33779e+07	2.33715e+07	5.10627e+07
Vanillin	C00755	3.40269e+08	2.77412e+07	3.16826e+08	4.13609e+07	1.30328e+08	4.58846e+07	6.86219e+06	1.74881e+07	8.67958e+06	1.74677e+07	1.25411e+07	2.68441e+07	9.79443e+06	5.25762e+07	4.60414e+07	1.00658e+07	1.14061e+07	1.33889e+07	1.72443e+07	8.97969e+07	4.3792e+07	2.28477e+07	4.16589e+07	1.83819e+07	5.54141e+07	2.14484e+07	3.58828e+07	1.30507e+08	2.10913e+07	1.1731e+07
FAL 8_1	C21138	242503	526354	1.70953e+06	409555	280799	1.36601e+07	5.50478e+07	8.9594e+07	5.36469e+06	1.54409e+08	3.14753e+07	1.23447e+07	4.99069e+07	4.37759e+07	3.66223e+07	3.12971e+06	1.47983e+07	1.65624e+07	3.00478e+06	1.36646e+07	1.27544e+06	4.816e+07	2.15299e+07	697497	3.72627e+06	6.82921e+07	4.1027e+07	411144	1.58241e+07	2.86591e+07
8-Methylnonenoate	C18202	4.24278e+06	9.59161e+06	5.23891e+06	8.80322e+06	4.7743e+06	7.15278e+06	7.04188e+06	4.33058e+06	7.61162e+06	1.91186e+06	5.68379e+06	4.15243e+06	4.06733e+06	4.30699e+06	2.68135e+06	2.86399e+06	5.05864e+06	5.92216e+06	8.34851e+06	7.1023e+06	8.96475e+06	2.89864e+06	7.29342e+06	1.12948e+07	8.01042e+06	2.76756e+06	3.24363e+06	7.7529e+06	5.3216e+06	6.18627e+06
Diphenyl ether		6.28548e+06	9.57655e+06	1.52108e+06	1.04701e+07	1.34731e+07	7.86018e+06	2.94249e+06	214984	4.81126e+06	373413	6.86757e+06	1.41339e+06	410908	710778	1.31926e+06	5.58606e+06	8.06764e+06	6.10998e+06	1.29108e+07	8.90644e+06	1.00836e+07	607661	1.01616e+06	1.30546e+07	6.53978e+06	659494	421651	6.40245e+06	6.88251e+06	1.16121e+06
(+_-)-2,8-Epithio-cis-p-menthane		517363	4.22613e+06	3.49315e+06	3.74878e+06	5.21291e+06	7.48301e+06	5.60954e+06	4.90707e+06	6.64629e+06	4.96138e+06	6.37841e+06	5.48822e+06	4.73832e+06	5.3465e+06	4.10617e+06	5.43636e+06	3.82e+06	5.05794e+06	3.94167e+06	4.62053e+06	4.51188e+06	5.18347e+06	5.53948e+06	4.95165e+06	4.72889e+06	6.3246e+06	4.27665e+06	4.51995e+06	5.46487e+06	5.88661e+06
3,5-Dimethoxyphenol		2.40443e+07	3.39011e+07	3.50525e+07	3.69021e+07	4.74913e+07	2.79214e+07	3.76708e+07	3.24696e+07	3.58754e+07	3.65216e+07	4.40286e+07	3.02087e+07	2.9544e+07	3.06637e+07	5.40893e+07	3.34188e+07	2.67361e+07	3.25221e+07	2.24176e+07	3.0451e+07	2.19498e+07	2.92114e+07	2.59859e+07	3.14169e+07	2.26714e+07	2.97342e+07	3.77439e+07	3.0211e+07	2.89878e+07	2.93309e+07
Quinoline-4-carboxylic acid	C06414	1.34973e+07	1.78108e+07	1.4803e+07	2.89987e+07	1.52207e+07	1.58849e+07	3.40484e+07	4.9207e+07	1.90126e+07	3.65213e+07	2.01064e+07	4.13319e+07	4.74574e+07	2.0857e+07	2.74082e+07	5.73455e+07	1.93873e+07	1.96567e+07	4.63349e+07	1.9999e+07	4.65072e+07	1.96013e+07	2.63864e+07	2.17598e+07	3.96872e+07	2.32327e+07	6.52338e+07	2.53204e+07	3.27479e+07	4.60515e+07
Deisopropylatrazine	C06556	2.9494e+06	1.97718e+07	1.0005e+07	4.99571e+07	4.02088e+06	8.76863e+06	4.87578e+06	5.86778e+06	1.65036e+07	4.76652e+06	1.8385e+07	5.1201e+06	6.15099e+06	1.34755e+07	5.0331e+06	1.03447e+07	9.58555e+06	1.68314e+07	5.53573e+06	5.29072e+06	6.76453e+06	5.23737e+06	5.73627e+06	5.79141e+06	5.76819e+06	4.13482e+06	6.57765e+06	2.4181e+07	1.88372e+07	1.66667e+07
N6,N6,N6-Trimethyl-L-lysine	C03793	1.63791e+07	1.38292e+07	2.3809e+07	1.85853e+07	2.13156e+07	3.35472e+07	2.95694e+07	3.09544e+07	3.50335e+07	3.71037e+07	4.73542e+07	2.75287e+07	3.71601e+07	2.91424e+07	3.35418e+07	3.25762e+07	3.59544e+07	1.69881e+07	3.52226e+07	3.14093e+07	3.59296e+07	1.94168e+07	1.89441e+07	1.61345e+07	1.5719e+07	4.62868e+07	3.07797e+07	4.84723e+07	3.50882e+07	1.61938e+07
2-Chloro-5-methyl-cis-dienelactone	C18304	2.04094e+07	2.62125e+07	2.32272e+07	3.73954e+07	2.81959e+07	1.55109e+07	3.90784e+07	2.92272e+07	3.2568e+07	2.61452e+07	2.78361e+07	3.38052e+07	2.85078e+07	3.11733e+07	2.61131e+07	2.99784e+07	2.32842e+07	2.1079e+07	3.86567e+07	2.20274e+07	3.50647e+07	5.51094e+06	2.52799e+07	1.75809e+07	4.10898e+07	2.75492e+07	6.78734e+06	2.84706e+07	2.67206e+07	3.17013e+07
(1R,4S,5R)-4-Thujanol	C02462	1.19042e+06	2.78932e+06	4.21038e+06	2.17924e+06	1.97848e+06	8.78532e+06	2.94948e+07	4.24613e+07	4.44478e+06	8.44705e+07	1.84632e+07	7.91584e+06	2.63651e+07	2.48364e+07	1.94098e+07	7.63947e+06	9.37588e+06	1.12492e+07	7.62038e+06	7.91695e+06	4.72126e+06	2.8159e+07	1.33398e+07	2.76339e+06	1.02833e+07	3.49078e+07	2.05002e+07	2.26441e+06	9.48643e+06	1.90519e+07
Triethanolamine	C06771	2.61509e+06	2.25292e+06	2.4473e+06	2.18067e+06	2.35095e+06	2.37065e+06	2.55146e+06	2.20341e+06	2.12433e+06	2.18625e+06	2.13923e+06	2.26935e+06	2.24288e+06	2.47177e+06	2.48365e+06	2.47634e+06	2.58298e+06	2.26996e+06	2.15815e+06	2.08384e+06	2.25267e+06	2.37071e+06	2.20036e+06	2.14765e+06	1.95103e+06	2.1367e+06	1.96737e+06	1.87322e+06	2.22363e+06	2.2497e+06
Moroxydine		1.23768e+07	3.57613e+07	1.31855e+07	2.89901e+07	6.34345e+06	4.53749e+07	1.59032e+07	2.05109e+07	1.72154e+07	1.22607e+07	2.3972e+07	1.06821e+07	1.31955e+07	7.647e+06	1.4165e+07	2.47744e+07	1.11909e+07	2.16414e+07	7.5373e+06	1.94159e+07	1.73788e+07	1.33132e+07	1.69858e+07	2.80798e+07	2.54641e+07	1.45703e+07	2.88089e+07	1.04646e+07	7.78101e+06	8.68489e+06
Shikimic acid	C00493	4.90141e+06	6.84224e+06	1.22382e+07	5.43452e+06	4.62701e+06	8.86477e+06	2.14397e+06	2.32606e+06	2.37846e+06	2.33096e+06	2.25546e+06	7.46107e+06	2.44256e+06	3.64643e+06	2.46659e+06	2.48128e+06	2.42211e+06	4.45196e+06	2.54077e+06	5.94135e+06	4.5552e+06	4.05717e+06	2.46068e+06	2.90155e+06	3.87637e+06	2.56747e+06	2.62162e+06	5.36473e+06	6.75528e+06	4.01448e+06
(R)-Sulcatol	C07288	1.1351e+07	6.27625e+06	7.01682e+06	6.19481e+06	6.73417e+06	2.64939e+07	4.52983e+06	1.07716e+07	1.01171e+07	6.77838e+06	8.27068e+06	7.9669e+06	6.33516e+06	6.1418e+06	7.39946e+06	7.84507e+06	1.29876e+07	7.8044e+06	7.49165e+06	6.54189e+06	6.38134e+06	9.7297e+06	5.90458e+06	6.36197e+06	4.37163e+06	4.1836e+06	6.50922e+06	6.87889e+06	7.72067e+06	5.81248e+06
Aconitate [cis or trans]	C00417	1.0995e+07	1.51855e+07	7.70595e+06	1.25947e+07	9.10255e+06	6.27156e+06	1.6018e+07	7.15745e+06	6.73761e+06	6.46502e+06	6.57918e+06	1.15491e+07	1.11167e+07	6.50528e+06	7.79625e+06	6.94727e+06	7.27269e+06	5.32378e+06	1.03904e+07	8.75684e+06	1.44265e+07	7.28329e+06	8.22974e+06	6.16198e+06	1.12266e+07	1.68927e+07	1.32427e+07	1.40333e+07	7.07202e+06	1.11116e+07
2-IMINIOPROPANOATE	C20904	2.37093e+06	5.03947e+06	1.48647e+07	4.05247e+06	5.81821e+06	4.36674e+06	1.60885e+07	6.78783e+06	2.26568e+07	1.27834e+07	8.08714e+06	1.33506e+07	1.24822e+07	7.0509e+06	1.45667e+07	5.19368e+06	1.78641e+07	1.26392e+07	7.30597e+06	5.67559e+06	1.55293e+07	3.2291e+06	1.08788e+07	4.30254e+06	1.09199e+07	7.88096e+06	2.89515e+07	9.75018e+06	9.66339e+06	1.55105e+07
(3S,5S)-Carbapenam-3-carboxylate	C17367	1.09469e+08	9.13957e+07	9.60902e+07	8.88865e+07	8.93937e+07	9.55568e+07	9.41364e+07	1.02514e+08	1.04859e+08	1.00693e+08	1.00024e+08	8.8492e+07	9.70052e+07	1.04322e+08	9.75195e+07	1.00764e+08	9.79375e+07	9.84795e+07	8.50124e+07	9.48894e+07	8.57893e+07	1.00878e+08	9.40935e+07	9.59019e+07	7.8166e+07	8.42245e+07	9.00592e+07	8.42067e+07	2.63415e+07	9.62402e+07
2-Hydroxychromene-2-carboxylate	C06204	4.48712e+06	6.46519e+06	3.24032e+06	5.35298e+06	3.53002e+06	2.43145e+06	7.41471e+06	2.73837e+06	2.31101e+06	2.74601e+06	2.33228e+06	4.24039e+06	4.55125e+06	2.44878e+06	2.89626e+06	2.69127e+06	2.85158e+06	1.91792e+06	838207	1.35572e+06	5.67885e+06	2.53601e+06	2.50509e+06	2.36014e+06	3.37335e+06	7.85858e+06	4.90218e+06	6.17935e+06	3.16874e+06	3.39332e+06
4-Amino-2-methyl-1-naphthol		690430	8.0551e+06	5.25507e+06	4.37962e+07	4.65818e+06	8.95015e+06	9.95654e+06	2.32368e+06	4.91045e+07	595701	4.85186e+07	7.47032e+06	8.07188e+06	1.89824e+07	8.34569e+06	6.473e+06	3.17165e+07	7.23957e+07	2.69912e+07	3.81995e+07	4.65276e+06	1.99547e+07	1.89297e+07	2.83395e+07	9.33811e+06	9.35242e+06	4.80017e+06	4.4077e+07	1.94784e+07	1.27367e+07
2-hydroxy-(indol-3-yl)acetic acid	C21619	2.80679e+07	1.18269e+07	1.74207e+07	6.63857e+06	1.46374e+07	5.09783e+06	1.33022e+07	3.0814e+07	1.69083e+07	1.55809e+07	1.48222e+07	2.26105e+07	1.52828e+07	7.30695e+06	1.44955e+07	1.71273e+07	1.01094e+07	4.36985e+06	7.99542e+06	2.9369e+06	1.3869e+07	1.171e+06	1.1862e+07	2.7479e+06	2.09834e+07	6.41989e+06	1.74498e+07	2.46977e+06	4.35995e+06	1.83885e+07
N-Acetylleucine	C02710	7.99391e+06	1.60032e+07	6.21723e+07	9.33007e+07	5.05666e+07	1.0594e+07	8.85161e+07	7.28536e+06	1.57845e+07	9.89589e+06	8.5009e+06	4.7967e+07	4.23313e+06	3.43221e+07	8.34856e+07	2.27643e+07	9.18426e+06	8.15064e+06	9.88599e+07	1.6056e+07	3.20286e+07	1.56107e+07	1.51828e+07	2.26175e+07	1.10585e+08	1.18314e+07	6.48174e+06	1.70024e+07	5.20034e+06	2.53702e+07
Indoleacetic acid	C00954	2.28503e+06	4.60341e+06	2.4773e+06	2.36081e+06	2.07071e+06	7.84753e+06	5.55626e+06	2.40125e+06	5.25921e+06	4.8017e+06	2.61165e+06	9.55603e+06	1.97777e+06	5.05407e+06	4.59775e+06	9.15224e+06	7.22876e+06	2.92483e+06	3.05783e+06	4.05403e+06	1.02572e+07	2.35739e+06	2.45158e+06	7.93776e+06	7.62058e+06	2.73871e+06	3.48784e+06	2.13179e+06	6.58301e+06	2.98562e+06
n-[(2r)-1-Phenylpropan-2-yl]prop-2-yn-1-amine		1.69528e+06	6.45484e+06	9.20474e+06	5.07487e+06	2.62293e+06	3.47237e+06	1.76135e+07	1.76457e+07	9.07327e+06	3.67111e+07	1.89555e+07	1.17258e+07	1.72999e+07	1.40113e+07	1.30392e+07	7.41048e+06	6.818e+06	1.02786e+07	1.0063e+07	1.19444e+07	8.0227e+06	1.77685e+07	1.12102e+07	6.06326e+06	7.13911e+06	1.87865e+07	1.12098e+07	7.45588e+06	6.42833e+06	1.67728e+07
5-(Carboxymethyl)proline	C17366	3.38932e+07	4.09354e+07	2.73374e+08	1.04009e+08	9.56932e+07	2.8269e+08	2.34591e+07	1.30517e+07	7.43335e+07	4.47909e+07	1.83219e+08	1.49669e+08	3.02702e+07	1.40186e+08	5.65493e+07	4.20834e+07	4.13491e+07	1.58473e+08	4.64641e+07	2.09003e+08	3.27167e+07	6.2029e+07	1.28754e+07	1.47905e+08	9.84795e+07	7.46296e+07	1.38242e+07	3.35407e+07	2.43201e+08	1.35529e+08
apo-[3-methylcrotonoyl-CoA_carbon-dioxide ligase (ADP-forming)]		2.98441e+07	1.15471e+07	2.47878e+07	3.31284e+07	2.2079e+07	1.08813e+07	3.03673e+07	3.39137e+07	1.03498e+07	1.95665e+07	1.96357e+07	2.08483e+07	2.96842e+07	2.22943e+07	3.08323e+07	1.74314e+07	7.32141e+06	5.40092e+06	2.01989e+07	8.45057e+06	1.6075e+07	1.77872e+07	3.2602e+07	1.79524e+07	3.61845e+07	2.54013e+07	3.43144e+07	2.88363e+07	2.21746e+07	2.19375e+07
L-Arginine	C00062	1.13885e+07	1.79173e+07	1.06228e+07	5.33332e+06	1.26162e+07	9.28741e+06	5.15833e+07	1.04222e+08	1.17396e+07	3.89396e+07	1.10107e+07	2.10728e+07	2.80075e+07	1.59835e+07	9.05711e+07	1.33113e+07	7.83897e+06	6.97628e+06	9.64323e+06	8.52027e+06	2.11116e+07	1.90504e+07	2.08215e+07	4.89378e+06	4.14022e+07	2.16602e+07	4.19603e+07	9.51305e+06	1.46916e+07	4.3062e+07
4-Aminobutyraldehyde	C00555	6.32748e+06	5.96923e+06	7.59505e+06	1.22608e+07	6.62465e+06	8.9924e+06	7.44322e+06	5.79589e+06	8.00455e+06	7.47732e+06	8.82947e+06	7.77415e+06	1.22823e+07	7.59378e+06	6.04339e+06	6.62646e+06	7.10917e+06	6.2141e+06	6.86047e+06	6.26646e+06	5.89383e+06	6.83064e+06	6.73919e+06	6.11312e+06	6.46132e+06	9.76356e+06	8.21526e+06	6.64834e+06	6.00441e+06	7.78208e+06
N-alpha-acetylornithine	C00437	1.08914e+08	1.32031e+08	1.08453e+08	1.27973e+08	8.63223e+07	9.89872e+07	1.0826e+08	1.0895e+08	1.26217e+08	6.16179e+07	7.96612e+07	7.08172e+07	1.02327e+08	8.03529e+07	4.6994e+07	1.00473e+08	7.74578e+07	6.07215e+07	1.78905e+08	9.83861e+07	1.6834e+08	6.67685e+07	1.37637e+08	1.37308e+08	1.18999e+08	8.9777e+07	9.36494e+07	1.22737e+08	9.94788e+07	1.19259e+08
L-Theanine	C01047	8.22242e+07	5.06417e+07	8.33954e+07	4.52827e+07	6.9741e+07	5.71946e+07	5.2982e+07	5.36228e+07	3.49237e+07	6.97064e+07	4.21697e+07	5.89329e+07	4.13834e+07	4.67506e+07	8.92805e+07	3.95673e+07	3.47487e+07	3.36844e+07	4.41279e+07	8.03701e+07	5.1145e+07	5.14399e+07	4.04184e+07	3.93492e+07	3.58893e+07	5.52789e+07	4.3483e+07	1.63273e+07	5.01979e+07	4.27779e+07
Argininic acid		1.16659e+07	1.51761e+07	1.37016e+07	1.33063e+07	1.1751e+07	1.32586e+07	3.02059e+07	4.19275e+07	2.43728e+07	3.58127e+07	2.65107e+07	1.70638e+07	2.78668e+07	2.44601e+07	1.84369e+07	2.46617e+07	1.94731e+07	2.09146e+07	1.23185e+07	7.92715e+06	2.05086e+07	2.02757e+07	2.1484e+07	1.02648e+07	1.33604e+07	2.58119e+07	3.29231e+07	1.12607e+07	2.09387e+07	2.5627e+07
Methyleugenol	C10454	8.17356e+06	5.71686e+06	6.02729e+06	4.21687e+06	4.79995e+06	4.29343e+06	3.17292e+06	5.43618e+06	7.83417e+06	5.59622e+06	7.18679e+06	1.93256e+07	2.51961e+06	6.71631e+06	3.62164e+06	6.51098e+06	7.06838e+06	7.56898e+06	7.10662e+07	7.11948e+06	5.68309e+06	6.04964e+06	6.22319e+06	8.29083e+06	5.96511e+06	6.14785e+06	6.70524e+06	8.03134e+06	6.72573e+06	7.54379e+06
Pyrophosphate	C00013	2.46202e+08	3.97472e+08	3.32737e+08	1.31505e+08	2.21811e+08	3.47585e+08	4.29172e+08	8.85024e+08	1.31203e+08	9.936e+08	5.74815e+08	4.79116e+08	1.93287e+08	3.28559e+08	4.84556e+08	3.4835e+08	9.13074e+08	1.26225e+08	3.27772e+08	3.58392e+08	2.50033e+08	3.72778e+08	3.64094e+08	1.00627e+08	2.48578e+08	5.72604e+08	7.25812e+08	2.83594e+08	3.52199e+08	4.525e+08
Plantagonine		3.53196e+07	6.24412e+07	4.03249e+07	7.02659e+07	4.48935e+07	4.52257e+07	5.14613e+07	2.84886e+07	4.72134e+07	2.59054e+07	5.44601e+07	3.90404e+07	3.33307e+07	4.88236e+07	3.14005e+07	4.61829e+07	4.14412e+07	4.60615e+07	5.95891e+07	5.16486e+07	4.53339e+07	3.02764e+07	3.94342e+07	6.38432e+07	5.39156e+07	3.43516e+07	3.76119e+07	5.68625e+07	4.86101e+07	4.10476e+07
SCHEMBL157788	C19715	9.17817e+07	1.20838e+08	9.52332e+07	1.39973e+08	8.30157e+07	1.31197e+08	4.71288e+07	6.12563e+07	9.45546e+07	2.02434e+06	1.05843e+07	5.09229e+07	3.80839e+07	7.5191e+06	4.67413e+07	1.03443e+07	4.06203e+07	1.09294e+07	1.39326e+08	6.59595e+07	1.13613e+08	7.80338e+06	6.60253e+07	1.22421e+08	7.27491e+07	8.50561e+06	8.97547e+06	9.61176e+07	6.43492e+07	5.32406e+07
Aspirin	C01405	1.4245e+07	1.75176e+07	2.082e+07	6.84663e+06	1.11537e+07	1.00385e+07	8.3132e+06	2.03001e+07	3.07001e+07	3.28102e+07	4.18274e+07	1.42751e+07	1.44301e+07	1.33374e+07	2.0605e+07	2.35626e+07	2.25528e+07	1.68659e+07	1.94272e+07	1.57735e+07	4.37436e+06	8.8866e+06	7.92827e+06	2.35865e+07	1.57771e+07	2.72808e+07	1.87591e+07	5.21927e+06	2.12667e+07	1.21477e+07
Osmorhizole		1.49441e+07	1.51883e+08	7.71627e+07	4.27098e+07	1.34959e+07	1.43568e+08	1.19176e+08	1.41454e+08	7.12962e+07	1.53093e+07	1.42305e+07	1.39374e+07	1.72465e+07	1.32478e+07	1.33222e+08	1.13552e+08	1.17847e+08	1.53451e+07	1.369e+08	9.48924e+06	1.0181e+08	6.15688e+06	1.32433e+07	7.51444e+07	9.40701e+07	1.12029e+07	4.49518e+07	1.71906e+07	1.11066e+07	6.65069e+07
2-O-Methyl-L-fucose		2.61746e+07	6.00311e+07	3.73235e+07	3.69264e+07	2.92517e+07	6.26397e+07	1.2757e+08	9.14875e+07	6.53387e+07	4.86157e+07	4.41655e+07	1.07658e+07	6.30435e+07	4.66997e+07	6.83156e+07	1.59345e+07	1.92576e+08	1.06324e+08	1.33402e+08	1.94547e+07	9.56664e+07	2.44078e+06	1.13117e+07	5.67747e+07	7.3835e+07	7.72508e+06	2.91747e+08	7.07963e+07	2.61716e+07	4.64013e+07
4-chloro-L-lysine	C22137	3.7833e+07	3.41991e+07	3.77819e+07	4.86947e+07	5.32972e+07	2.91344e+07	5.43784e+07	7.22139e+07	7.4002e+06	4.38265e+07	8.50289e+06	3.67018e+07	4.13256e+07	9.35681e+07	7.26663e+07	7.23048e+07	8.03097e+07	8.46917e+06	6.01624e+07	4.51868e+07	5.28789e+07	8.67906e+06	8.55655e+06	8.95301e+06	1.32596e+08	9.24563e+07	8.15181e+07	1.08684e+07	9.887e+06	8.91246e+07
D-Fructofuranose	C02336	1.40706e+07	2.14017e+07	1.23873e+07	1.43067e+07	2.16095e+07	1.86737e+07	1.15459e+08	1.01284e+08	3.67542e+07	1.92641e+08	3.64302e+07	3.30849e+07	1.76911e+08	2.92356e+07	3.22627e+07	3.53196e+07	3.36818e+07	4.6271e+07	1.36544e+08	2.53083e+07	3.41387e+07	2.17803e+07	3.98864e+07	6.02121e+06	4.22991e+07	6.14496e+07	2.78936e+07	1.5723e+08	1.35991e+08	5.49096e+07
Galactose	C00124	4.357e+09	3.83515e+09	4.20572e+09	4.1746e+09	3.88593e+09	3.8021e+09	2.94284e+09	3.30345e+09	3.0375e+09	3.29056e+09	3.06437e+09	3.53822e+09	2.73839e+09	2.9301e+09	3.53958e+09	3.14857e+09	2.89043e+09	2.79083e+09	2.71548e+09	3.23463e+09	3.18019e+09	3.04917e+09	2.68186e+09	3.17424e+09	2.93844e+09	3.12809e+09	3.22719e+09	3.21185e+09	3.28383e+09	3.23277e+09
9-Fluorenone	C06712	7.24565e+07	5.51685e+07	3.66848e+07	4.65468e+07	4.49133e+07	5.13631e+07	7.75969e+07	7.64863e+07	1.35439e+08	1.21895e+08	3.64493e+08	4.28794e+08	4.0565e+08	1.0178e+08	3.0077e+07	1.3633e+08	9.36112e+07	5.4172e+08	1.61222e+07	7.59932e+07	6.69487e+07	3.27887e+08	3.7455e+08	1.14881e+08	1.2738e+08	1.65732e+07	1.1783e+08	1.6596e+08	1.43652e+08	1.05958e+08
Metanephrine	C05588	4.31558e+07	5.16194e+07	3.05403e+07	2.68051e+07	4.18579e+07	2.28815e+07	1.04133e+08	8.93168e+07	9.43735e+07	6.82235e+07	7.72559e+07	6.57997e+07	5.64377e+07	7.61061e+07	4.43669e+07	7.55231e+07	6.02902e+07	6.57362e+07	5.24296e+07	5.17969e+07	6.20237e+07	8.26772e+07	7.03221e+07	3.42938e+07	7.44094e+07	7.76333e+07	8.94271e+07	2.68588e+07	6.15541e+07	7.02623e+07
Hippuric acid	C01586	1.83586e+07	1.34035e+07	2.07077e+07	1.28311e+07	1.53199e+07	8.59575e+06	2.22946e+07	2.33402e+07	1.39871e+07	1.9574e+07	1.64534e+07	1.7364e+07	1.61295e+07	1.47493e+07	1.81903e+07	2.02682e+07	4.91787e+06	2.35714e+07	3.75403e+06	2.05805e+07	5.02107e+06	3.54175e+07	2.57299e+07	5.94032e+06	3.1859e+07	2.58054e+07	4.56285e+07	2.16846e+07	1.69591e+07	1.70355e+07
L-Dopa	C00355	1.74156e+06	2.06793e+06	1.39133e+06	2.16168e+06	1.93674e+06	1.61955e+06	1.32411e+06	1.0781e+06	1.02147e+06	968167	1.60831e+06	1.56471e+06	1.26163e+06	1.3937e+06	1.5045e+06	1.28971e+06	1.64053e+06	1.2006e+06	2.56502e+06	1.71698e+06	2.96043e+06	1.44065e+06	1.16214e+06	1.63142e+06	2.58124e+06	1.0131e+06	1.68113e+06	2.0319e+06	1.51237e+06	1.30835e+06
Acridine	C20141	1.07963e+08	1.06311e+08	1.21249e+08	1.2211e+08	1.02048e+08	1.18706e+08	8.62696e+07	8.72724e+07	6.54007e+07	7.07771e+07	6.99047e+07	1.03744e+08	7.46855e+07	9.22564e+07	1.07265e+08	5.44514e+07	6.80588e+07	1.37868e+07	7.19517e+07	9.61566e+07	8.92543e+07	7.97278e+07	7.81764e+07	7.86401e+07	8.77942e+07	9.04529e+07	7.2181e+07	4.08751e+07	7.97146e+07	8.03238e+07
Phosphoenol-4-deoxy-3-tetrulosonate	C04309	1.09508e+06	2.55763e+06	1.01742e+06	4.54576e+06	1.14595e+06	2.84493e+06	1.44933e+07	1.86761e+07	5.91157e+06	2.22154e+06	1.08222e+07	8.35542e+06	7.97739e+06	7.79712e+06	3.37784e+06	1.27175e+07	3.41206e+06	2.03347e+06	1.65132e+07	1.26159e+06	9.18982e+06	766295	4.61278e+06	5.84792e+06	2.40522e+06	8.04515e+06	1.76581e+07	4.2116e+06	1.10558e+07	5.83725e+06
3-Oxoadipate enol-lactone	C03586	6.49168e+07	7.9371e+07	5.8553e+07	5.44141e+07	3.37607e+07	4.91263e+07	1.01104e+08	3.24826e+07	1.19974e+08	3.27127e+07	4.34452e+07	5.12683e+07	9.76723e+07	4.39879e+07	2.31896e+07	8.01301e+07	8.0375e+07	3.51611e+07	1.89037e+08	1.22231e+08	2.00435e+08	7.03411e+07	7.61807e+07	1.89686e+08	1.15543e+08	1.16205e+08	1.33371e+08	1.35911e+08	3.67939e+07	4.52897e+07
AKOS006369514	C21326	5.67352e+07	6.84151e+07	4.73663e+07	5.44482e+07	4.92025e+07	3.60668e+07	4.57356e+07	4.20973e+07	5.03597e+07	2.90683e+07	4.37152e+07	5.00815e+07	3.67642e+07	3.87012e+07	4.16804e+07	5.24613e+07	4.85264e+07	3.87705e+07	5.20083e+07	4.8819e+07	5.27025e+07	2.61393e+07	4.26003e+07	4.8088e+07	5.11555e+07	3.45233e+07	3.63559e+07	4.6752e+07	4.26523e+07	4.84958e+07
4-(4-Hydroxyphenyl)-2-butanone		2.72842e+07	3.06182e+07	2.71939e+07	2.95645e+07	2.11399e+07	2.76891e+07	1.73833e+07	1.89414e+07	2.60924e+07	9.74127e+06	1.68573e+07	1.57115e+07	1.8496e+07	1.62893e+07	7.00408e+06	1.96796e+07	1.72818e+07	1.38936e+07	4.1209e+07	2.06968e+07	3.94112e+07	1.49457e+07	2.57172e+07	2.73044e+07	2.59502e+07	1.32696e+07	1.51557e+07	2.79129e+07	2.3158e+07	3.01723e+07
8-Hydroxy-7-methylguanine		1.36471e+06	1.48397e+06	1.41038e+06	2.05697e+06	1.92337e+06	1.36781e+06	1.372e+06	1.27425e+06	1.34968e+06	961280	1.35536e+06	1.6958e+06	1.40195e+06	1.44196e+06	1.36968e+06	1.35532e+06	1.31712e+06	1.3614e+06	1.3397e+06	1.35321e+06	1.35073e+06	1.36268e+06	1.55165e+06	1.95567e+06	1.46455e+06	1.37223e+06	1.36698e+06	1.50124e+06	1.41324e+06	1.38591e+06
L-Fucose	C01019	1.70445e+07	1.67778e+07	1.28989e+07	1.43451e+07	1.54953e+07	7.6291e+06	2.0391e+07	2.19254e+07	6.37691e+06	3.51512e+06	1.53093e+07	1.37868e+07	1.3109e+07	6.81558e+06	5.07723e+06	5.4593e+06	6.70253e+06	6.14989e+06	9.41635e+06	7.14543e+06	7.8522e+06	3.03468e+06	1.21408e+07	5.62565e+06	2.52003e+07	3.48863e+06	9.72468e+06	7.50989e+06	8.18408e+06	1.1964e+07
L-Tyrosine	C00082	7.41082e+09	8.87925e+09	7.03974e+09	1.00507e+10	6.70116e+09	6.336e+09	7.44803e+09	4.95278e+09	6.22034e+09	5.60584e+09	6.87977e+09	5.97138e+09	5.50623e+09	6.49016e+09	4.89838e+09	6.3373e+09	6.8189e+09	6.29055e+09	9.51365e+09	7.92741e+09	6.40421e+09	4.49266e+09	5.23731e+09	6.39192e+09	6.4964e+09	5.92962e+09	6.18824e+09	8.2412e+09	5.72862e+09	5.33641e+09
Pyridoxate	C00847	4.62554e+08	5.07506e+08	5.3949e+08	6.80372e+08	5.23237e+08	6.41361e+08	4.70356e+08	6.52177e+08	5.73517e+08	6.05834e+08	5.30867e+08	5.8091e+08	5.37992e+08	5.94905e+08	5.6621e+08	5.06356e+08	5.42835e+08	4.709e+08	4.98087e+08	5.32788e+08	6.14785e+08	6.46182e+08	6.20505e+08	4.85557e+08	7.42943e+08	8.38249e+08	5.92909e+08	5.94022e+08	6.74774e+08	6.56689e+08
5-chlorobenzene-1,2,4-triol	C07102	1.60626e+07	4.04281e+07	3.467e+07	2.5288e+07	1.39812e+07	1.97575e+06	2.87604e+06	2.95884e+06	2.59122e+06	1.73721e+07	1.32709e+07	2.99293e+06	975326	7.91301e+06	2.63792e+06	3.93393e+06	1.76141e+07	3.35302e+06	3.35833e+06	1.72415e+06	3.211e+07	8.56739e+06	1.62823e+06	3.14727e+06	1.61425e+07	2.57952e+06	4.32533e+07	1.62276e+07	3.52074e+06	1.2959e+07
6-Chlorohydroxyquinol	C06328	4.38632e+06	4.73147e+07	3.09892e+07	3.21226e+07	3.55021e+07	6.23365e+07	1.29475e+08	6.20276e+07	5.68431e+07	3.86502e+07	3.74866e+07	7.90221e+06	4.17175e+07	4.30919e+07	6.26255e+07	5.47629e+07	1.07124e+08	5.20937e+07	1.41248e+08	4.02876e+06	9.9877e+07	1.55992e+06	4.26153e+07	6.33315e+07	7.14163e+07	4.09458e+06	1.61947e+08	6.34926e+07	5.09546e+06	4.24322e+07
Sebacic acid	C08277	3.69726e+07	3.31512e+07	3.35014e+07	2.31872e+07	1.5679e+07	5.89101e+07	7.33914e+06	1.69253e+07	1.44156e+07	9.47604e+06	1.03565e+07	9.44754e+06	1.11511e+07	8.29353e+06	3.95418e+06	7.23158e+06	9.59171e+06	1.2081e+07	1.23567e+07	1.14417e+07	1.26519e+07	1.53746e+07	1.16894e+07	1.05849e+07	6.42558e+06	8.73843e+06	6.31057e+06	1.2004e+07	6.45786e+06	6.88413e+06
2,4-Dinitrophenol	C02496	9.81739e+06	6.66651e+06	1.07814e+07	4.59317e+06	8.43692e+06	8.88655e+06	1.26746e+06	2.85946e+06	337752	3.85451e+06	1.97376e+06	6.78273e+06	335437	1.92963e+06	1.03684e+07	2.06804e+06	3.61461e+06	2.56098e+06	3.9637e+06	8.04831e+06	3.42987e+06	6.29331e+06	1.80246e+06	2.58346e+06	2.00856e+06	4.18899e+06	4.73622e+06	346807	4.61928e+06	2.07251e+06
4-Pyridoxolactone	C00971	6.8843e+06	5.5414e+06	8.0454e+06	6.47906e+06	6.66388e+06	6.87622e+06	6.47476e+06	6.603e+06	8.11447e+06	8.18758e+06	5.49351e+06	5.02789e+06	5.4691e+06	7.02113e+06	5.36662e+06	7.22619e+06	7.83416e+06	7.25454e+06	1.08687e+07	7.22643e+06	7.02253e+06	6.01139e+06	5.76591e+06	6.97618e+06	6.20231e+06	6.77928e+06	5.34172e+06	6.40635e+06	7.01612e+06	7.23888e+06
trans-2-Hexenedioic acid		4.73549e+06	4.22517e+06	6.57981e+06	3.498e+06	1.11367e+06	3.80852e+06	4.62172e+06	3.80767e+06	2.93612e+06	5.90709e+06	4.18035e+06	4.82335e+06	5.19686e+06	1.21133e+06	7.69298e+06	4.3717e+06	5.65536e+06	4.20315e+06	4.33508e+06	8.36887e+06	4.09202e+06	4.8192e+06	4.25625e+06	4.3812e+06	4.63829e+06	7.82768e+06	3.64163e+06	438063	4.89161e+06	4.48515e+06
Galactitol	C01697	5.7086e+08	6.28313e+08	4.67561e+08	1.01361e+09	6.49386e+08	3.84405e+08	5.21162e+08	5.13165e+08	6.19565e+08	4.66314e+08	5.16779e+08	4.42903e+08	5.14867e+08	4.87007e+08	4.46939e+08	5.42381e+08	7.18084e+08	5.68951e+08	7.33233e+08	7.22307e+08	7.45356e+08	3.2786e+08	6.67217e+08	8.02065e+08	7.15963e+08	3.71137e+08	4.53352e+08	6.85457e+08	4.83594e+08	7.17294e+08
2-Aminobiphenyl-2,3-diol	C08061	2.26057e+06	2.00988e+06	2.78651e+06	1.60772e+07	5.10687e+06	1.04491e+06	3.90368e+07	3.02889e+06	7.95405e+06	6.801e+06	6.01558e+06	2.30576e+06	5.96068e+06	4.91705e+06	3.80581e+06	2.16216e+07	2.21164e+06	1.35639e+07	1.25108e+07	6.18844e+06	1.82117e+06	1.61808e+07	1.31349e+07	8.60172e+06	3.37241e+06	6.38272e+06	4.57909e+06	3.78396e+06	1.00348e+07	2.73894e+06
Erythrulose 1-phosphate	C03394	2.512e+07	3.03544e+07	3.19815e+07	4.26417e+07	4.08693e+07	2.50307e+07	2.32314e+07	2.03928e+07	2.44586e+07	1.86507e+07	2.88832e+07	3.64558e+07	2.78846e+07	2.88391e+07	2.62561e+07	8.04201e+06	2.70473e+07	2.4038e+07	2.73993e+07	2.53269e+07	2.316e+07	2.58126e+07	3.08754e+07	3.81502e+07	2.99768e+07	2.60055e+07	2.81128e+07	2.75418e+07	2.80175e+07	2.71274e+07
Choline sulfate	C00919	5.20679e+07	4.84792e+07	4.29616e+07	5.60189e+07	5.17901e+07	4.65078e+07	4.99238e+07	4.67731e+07	4.47069e+07	4.47202e+07	4.17719e+07	4.1761e+07	3.64931e+07	4.51004e+07	4.68991e+07	4.43607e+07	4.62858e+07	4.57199e+07	4.50688e+07	3.96522e+07	4.51265e+07	4.29683e+07	3.79246e+07	4.44483e+07	4.3834e+07	4.59839e+07	3.74944e+07	4.5326e+07	3.94254e+07	4.23691e+07
N-(3-Methylbut-2-EN-1-YL)-9H-purin-6-amine	C04083	2.29908e+07	2.69733e+07	3.54292e+07	3.20665e+07	2.87103e+07	2.98871e+07	3.09408e+07	3.10381e+07	3.43923e+07	4.51303e+07	4.17698e+07	3.97982e+07	3.03825e+07	3.55442e+07	2.45228e+07	3.60619e+07	3.44887e+07	2.69053e+07	4.13475e+07	3.59674e+07	5.71241e+07	3.74313e+07	4.33232e+07	4.18099e+07	4.94543e+07	4.86735e+07	3.74388e+07	3.53e+07	3.94886e+07	5.21545e+07
Levonordefrin	C11768	2.3537e+07	2.61176e+07	3.2628e+07	2.46578e+07	2.19891e+07	2.75446e+07	2.60588e+07	2.28352e+07	2.90749e+07	4.18342e+07	3.74939e+07	3.43317e+07	2.504e+07	2.77012e+07	1.71189e+07	2.91355e+07	2.47806e+07	2.29368e+07	2.86248e+07	2.50074e+07	3.65341e+07	2.90107e+07	3.25294e+07	3.12228e+07	3.2644e+07	3.54385e+07	2.96903e+07	2.50431e+07	2.65499e+07	3.20146e+07
10-oxocapric acid	C02217	3.31926e+06	3.83776e+06	3.19655e+06	3.3833e+06	4.31497e+06	3.50217e+06	1.34736e+07	1.59465e+07	1.5255e+07	1.92923e+07	1.41772e+07	1.44786e+07	1.82969e+07	1.97057e+07	1.86676e+07	1.98777e+07	1.54954e+07	9.79432e+06	1.84142e+07	1.48689e+07	1.93594e+07	1.08781e+07	2.01485e+07	1.53853e+07	2.25031e+07	2.10216e+07	2.52074e+07	1.44036e+07	1.73904e+07	2.01826e+07
Resveratrol	C03582	2.32192e+07	5.78621e+06	9.70216e+06	6.76169e+06	4.21749e+06	1.66306e+07	5.77999e+06	7.48021e+06	5.66672e+06	9.94563e+06	7.32651e+06	5.14431e+06	7.4637e+06	5.0035e+06	9.85878e+06	5.85178e+06	1.35903e+07	5.40513e+06	4.73374e+06	7.40378e+06	4.25966e+06	2.03532e+07	4.3511e+06	5.20449e+06	8.1959e+06	9.41389e+06	1.79524e+07	2.58097e+06	1.99476e+06	4.95641e+06
2-Carboxy-cis,cis-muconate	C03666	4.46409e+07	5.03101e+07	5.21675e+07	7.55199e+07	6.2666e+07	4.71162e+07	7.30071e+07	4.55248e+07	6.44575e+07	4.73213e+07	7.1841e+07	2.67782e+07	5.22329e+07	5.80249e+07	5.15301e+07	7.159e+07	7.45481e+07	7.27027e+07	8.85416e+07	6.51524e+07	9.97859e+07	7.89824e+07	5.63404e+07	7.31905e+07	9.35392e+07	5.05412e+07	4.90212e+07	9.72573e+07	7.69412e+07	7.58129e+07
Tropine	C00729	5.66049e+06	2.79695e+06	4.81471e+06	1.17892e+07	7.43417e+06	2.32203e+06	1.57481e+07	1.20396e+07	8.1127e+06	6.94662e+06	7.98775e+06	9.29367e+06	9.19671e+06	8.43886e+06	9.83644e+06	8.17743e+06	3.01533e+06	3.31455e+06	1.6087e+07	3.59485e+06	1.07958e+07	1.9351e+06	6.2069e+06	7.14968e+06	1.01652e+07	6.1484e+06	5.62996e+06	6.54496e+06	6.47916e+06	9.76718e+06
Hygrine	C06179	1.31887e+08	1.807e+07	2.17439e+07	2.6043e+07	5.4851e+07	5.88476e+07	7.65857e+07	1.38841e+08	4.51578e+07	7.60626e+07	1.42782e+07	6.8125e+07	9.71249e+07	8.11805e+07	8.42622e+07	1.38679e+07	1.44063e+07	1.52925e+07	2.62754e+07	1.48264e+07	2.07062e+07	1.34176e+07	6.61677e+07	1.74986e+07	2.34944e+07	6.53599e+07	2.21185e+07	1.62353e+07	8.48062e+07	8.89706e+07
Spermine	C00750	2.66399e+07	1.92834e+07	3.21619e+07	1.83211e+07	2.34814e+07	2.30961e+07	2.88719e+06	8.46011e+06	4.24765e+06	9.74525e+06	6.041e+06	1.9528e+07	1.62633e+06	5.73007e+06	2.5203e+07	7.12095e+06	8.5169e+06	6.71279e+06	9.93997e+06	1.83801e+07	1.02309e+07	1.5123e+07	5.34527e+06	7.10063e+06	6.51623e+06	1.15898e+07	1.29803e+07	7.46658e+06	1.33946e+07	6.55085e+06
2,3,4,5-Tetrahydro-6-(5-methyl-2-furanyl)pyridine		9.16068e+06	8.96974e+06	9.37958e+06	1.74817e+07	1.05633e+07	4.7877e+06	1.8512e+07	1.36128e+07	1.23888e+07	8.94896e+06	9.34062e+06	1.27374e+07	1.00452e+07	9.53765e+06	9.43644e+06	9.07827e+06	6.03989e+06	4.48456e+06	1.27638e+07	4.66084e+06	9.67747e+06	3.97163e+06	8.81794e+06	7.34317e+06	1.23724e+07	6.5418e+06	6.00247e+06	6.52439e+06	6.53297e+06	8.3488e+06
4-Sulfobenzyl alcohol	C06678	5.28045e+07	5.20619e+07	5.47743e+07	4.19195e+07	4.5067e+07	5.41273e+07	4.00607e+07	3.88772e+07	2.43209e+07	3.76541e+07	2.7225e+07	4.24028e+07	2.80571e+07	3.5018e+07	4.86879e+07	2.81645e+07	3.22903e+07	2.39724e+07	3.69238e+07	4.34085e+07	3.93252e+07	3.90091e+07	2.87983e+07	3.66649e+07	3.73426e+07	3.99981e+07	3.08487e+07	2.05696e+07	3.945e+07	3.7701e+07
10-Hydroxydecanoic acid	C02774	2.20177e+07	2.17495e+07	2.67711e+07	1.68872e+07	3.09515e+07	2.60884e+07	8.21069e+06	5.00053e+06	5.48989e+06	1.51624e+07	1.59263e+07	2.40921e+07	1.33673e+07	1.1541e+07	1.42507e+07	1.48167e+07	1.67833e+07	1.05804e+07	9.05984e+06	1.30982e+07	1.70474e+07	2.16113e+07	4.8877e+06	9.09163e+06	1.50729e+07	1.52997e+07	1.17369e+07	1.42421e+07	1.92319e+07	1.12021e+07
Lipoamide	C00248	1.02536e+06	1.40395e+06	653033	1.70859e+06	651515	1.28514e+06	735501	572015	405078	493060	826097	834676	594576	546448	1.03645e+06	757173	500487	1.00207e+06	493193	604090	1.1057e+06	618953	877939	1.01899e+06	930441	1.01497e+06	871700	464476	571938	659489
Norepinephrine	C00547	3.80526e+06	4.08665e+06	4.06259e+06	4.92036e+06	4.12313e+06	3.77653e+06	1.05493e+06	2.80495e+06	4.79693e+06	1.81354e+06	1.94691e+06	1.33728e+06	2.16724e+06	4.03202e+06	803929	1.19315e+06	3.55745e+06	2.58981e+06	8.66277e+06	1.342e+06	3.77638e+06	2.13918e+06	3.26804e+06	4.85051e+06	4.43333e+06	1.20785e+06	911288	4.36542e+06	3.65449e+06	2.93993e+06
Plumbagin	C10387	5.0258e+06	1.04894e+07	9.68921e+06	1.34053e+07	7.554e+06	6.73935e+06	6.01552e+06	1.16037e+07	8.73976e+06	5.12754e+06	6.86743e+06	9.05633e+06	6.64368e+06	1.23761e+07	8.03419e+06	1.11006e+07	5.22786e+06	6.73107e+06	5.99676e+06	4.87994e+06	1.13822e+07	6.26872e+06	6.89496e+06	7.34567e+06	8.38464e+06	6.94445e+06	6.98419e+06	5.40772e+06	5.33915e+06	7.08589e+06
Nα-Acetyl-L-lysine	C02727	2.92752e+07	7.77189e+07	1.68477e+07	2.48539e+07	2.79302e+07	7.88712e+07	1.61693e+07	1.63423e+07	1.2168e+07	1.08237e+07	2.7312e+07	1.61525e+07	1.60096e+07	1.95005e+07	1.4847e+07	1.2583e+07	1.03877e+07	4.30674e+07	1.94784e+07	5.7041e+07	5.12247e+07	4.52999e+07	2.27602e+07	3.78608e+07	7.50665e+07	1.89965e+07	7.27361e+06	5.38075e+07	1.29376e+08	9.04199e+07
1-Hydroxy-2-naphthoic acid	C03203	1.51491e+07	1.46486e+07	1.65271e+07	1.62759e+07	2.38196e+07	1.22249e+07	3.32589e+06	5.88515e+06	2.87501e+07	1.87413e+07	2.66365e+07	3.07801e+07	4.27351e+07	3.34283e+07	2.29817e+07	2.1943e+07	5.72595e+06	3.13103e+07	1.3833e+07	2.52498e+07	2.12919e+07	2.36548e+07	1.20476e+07	3.80912e+07	1.11698e+07	6.6284e+06	8.99481e+06	3.42782e+07	4.06499e+07	3.49118e+07
6-Chloro-N-(1-methylethyl)-1,3,5-triazine-2,4-diamine	C06559	2.12966e+09	2.46071e+09	3.01424e+09	1.74739e+09	1.61344e+09	3.53611e+09	3.08991e+08	2.45792e+08	1.76936e+09	2.43028e+08	2.2401e+09	2.20724e+09	1.67944e+08	2.08207e+09	2.25989e+08	1.10567e+09	6.85289e+08	2.7135e+09	1.0432e+09	2.74615e+09	1.57653e+09	1.29553e+09	6.37036e+08	1.86524e+09	2.02008e+09	2.03471e+09	2.0996e+08	2.31053e+09	3.28504e+09	3.06639e+09
8-Amino-7-oxononanoic acid	C01092	2.7939e+06	5.23954e+06	3.37892e+06	4.53778e+06	2.79813e+06	4.45767e+06	2.77765e+07	2.99126e+07	2.85445e+07	4.06717e+07	2.48331e+07	1.51324e+07	2.9768e+07	3.36896e+07	1.7878e+07	1.16092e+07	1.12765e+07	1.41765e+07	4.16751e+06	3.51367e+06	1.16259e+07	4.65812e+06	1.63797e+07	3.2004e+06	1.17253e+07	3.39509e+07	2.15919e+07	3.3804e+06	1.53597e+07	1.42494e+07
Benzyl isothiocyanate	C03098	1.66397e+07	3.38229e+07	2.19636e+07	3.01413e+07	1.51442e+07	2.35963e+07	1.57783e+07	1.56496e+07	9.00658e+06	1.62589e+07	1.26605e+07	1.82917e+07	1.19003e+07	1.13974e+07	1.26208e+07	1.47949e+07	1.15667e+07	1.03575e+07	1.32191e+07	1.04281e+07	2.45293e+07	1.22071e+07	9.35071e+06	1.11938e+07	2.28346e+07	1.84991e+07	1.56093e+07	1.31598e+07	1.72027e+07	1.78408e+07
AminoDHQ	C12109	2.53878e+07	3.98437e+07	3.19944e+07	3.33409e+07	3.92904e+07	4.76016e+07	3.40936e+07	4.97197e+07	3.32919e+07	4.42377e+07	4.08931e+07	3.26102e+07	4.31491e+07	4.33121e+07	3.90678e+07	3.91447e+07	3.71008e+07	3.44375e+07	5.62829e+07	8.90405e+07	3.69112e+07	3.21797e+07	3.5174e+07	1.27904e+08	3.72867e+07	3.63544e+07	5.43738e+07	2.46872e+07	6.2614e+07	3.71103e+07
ACMC-20lajd	C03955	3.2845e+06	4.35128e+06	2.40791e+06	2.69971e+06	3.67332e+06	2.83685e+06	6.047e+06	4.86544e+06	2.95935e+06	2.84786e+06	5.3891e+06	5.35369e+06	3.14161e+06	4.5289e+06	4.5455e+06	3.30611e+06	4.07282e+06	3.45557e+06	3.60978e+06	3.08067e+06	3.39942e+06	2.66835e+06	4.91128e+06	3.33524e+06	4.46675e+06	3.8532e+06	4.51866e+06	3.35689e+06	3.20653e+06	4.34279e+06
N8-Acetylspermidine	C01029	2.3258e+07	2.468e+07	2.59559e+07	8.95265e+07	1.95367e+07	3.58484e+07	1.69542e+08	1.07275e+08	1.84317e+08	2.23903e+07	6.20633e+07	1.01576e+08	1.19124e+08	7.9963e+07	1.66889e+07	8.61895e+07	9.99436e+07	1.00463e+08	8.56142e+07	1.9983e+07	3.13713e+07	4.00799e+07	1.15338e+08	8.90836e+07	2.10789e+07	2.49907e+07	2.89331e+07	5.35451e+07	2.71549e+07	9.79934e+07
4-acetaminophen sulfate		2.94173e+07	3.37584e+07	3.6206e+07	4.86446e+07	2.88752e+07	2.48052e+07	1.82771e+07	1.41638e+07	2.05681e+07	1.10866e+07	1.99978e+07	2.21989e+07	1.02367e+07	1.66625e+07	1.18757e+07	1.59911e+07	2.31944e+07	2.40778e+07	2.70914e+07	1.61687e+07	2.04947e+07	9.12638e+06	1.54454e+07	2.4509e+07	1.72784e+07	8.73406e+06	1.07431e+07	2.51049e+07	1.3484e+07	1.33168e+07
SCHEMBL5940872	C06326	2.32147e+07	3.5211e+07	8.11117e+07	3.63378e+07	6.8606e+07	3.94317e+07	7.27918e+07	4.81477e+07	6.84639e+07	3.36519e+07	9.50012e+07	1.05595e+08	6.88199e+07	9.89374e+07	1.27988e+08	1.27013e+08	1.26542e+08	3.95869e+07	5.97853e+07	6.58773e+07	5.52808e+07	5.2085e+07	1.00776e+08	7.64965e+07	9.49207e+07	4.96773e+07	1.08414e+08	6.30544e+07	7.14337e+07	9.5824e+07
1-Nitronaphthalene-5,6-oxide	C14800	2.06576e+06	3.68068e+06	2.031e+06	3.05344e+06	3.10024e+06	2.27117e+06	4.23553e+06	1.88004e+06	2.17776e+06	2.38454e+06	2.39557e+06	3.41993e+06	4.07104e+06	3.02934e+06	3.91672e+06	2.67121e+06	1.78959e+06	2.00632e+06	2.94245e+06	2.97807e+06	6.41089e+06	1.75554e+06	2.46046e+06	2.7213e+06	4.62241e+06	5.58158e+06	4.41823e+06	5.55153e+06	4.99196e+06	5.03319e+06
Benzyl thiocyanate	C02660	2.34439e+07	1.62689e+07	1.67575e+07	6.74579e+07	5.98775e+07	7.64131e+07	9.00858e+07	1.18927e+08	1.92481e+07	1.11946e+08	2.22718e+07	7.21371e+07	2.31993e+07	2.376e+07	1.44921e+07	3.10895e+07	7.35167e+07	1.93694e+07	3.98757e+07	1.47879e+07	2.08714e+07	9.89183e+07	1.80945e+07	1.56623e+07	1.61602e+07	2.51315e+07	4.93417e+07	1.78748e+07	2.77938e+07	6.37785e+07
1-Nitronaphthalene-7,8-oxide	C14802	8.13271e+06	1.34049e+07	8.26722e+06	1.68513e+07	1.12142e+07	1.19515e+07	8.79038e+06	7.99016e+06	1.32168e+07	3.16605e+06	9.99228e+06	6.99351e+06	9.28909e+06	8.43035e+06	6.15794e+06	8.92054e+06	9.21711e+06	9.37881e+06	2.34266e+07	1.37726e+07	1.78369e+07	4.79033e+06	1.50207e+07	2.0191e+07	1.2426e+07	6.1611e+06	6.64283e+06	1.47771e+07	9.52801e+06	1.15e+07
VALPROIC ACID	C07185	397570	664723	1.62597e+06	530045	1.18582e+06	738869	1.4362e+06	938023	1.40778e+06	584659	1.8234e+06	1.87755e+06	1.36562e+06	1.86809e+06	2.48742e+06	2.54363e+06	2.30617e+06	734766	1.11807e+06	1.17736e+06	407656	916232	1.97801e+06	1.27313e+06	1.78081e+06	428952	2.07413e+06	1.13084e+06	1.33249e+06	1.79907e+06
N2-acetyllysine	C12989	4.16625e+07	5.65305e+07	2.84281e+07	2.59399e+07	4.78429e+07	3.4768e+07	2.1157e+07	5.94689e+06	3.62717e+07	1.17785e+07	1.96692e+07	2.21047e+07	6.67842e+06	5.6514e+06	8.52703e+06	2.89148e+07	1.93017e+07	2.06327e+07	1.86026e+07	2.2922e+07	2.95236e+07	1.07345e+07	5.96587e+06	1.79044e+07	1.82981e+07	1.28649e+07	1.13113e+07	6.75589e+07	1.97586e+07	2.64521e+07
Carglumic acid	C05829	9.2059e+06	2.15007e+07	1.22519e+08	2.09479e+07	1.35765e+07	1.5145e+07	1.28201e+07	1.20188e+07	1.86572e+07	6.24792e+07	1.41645e+07	8.37388e+07	1.3611e+07	1.00601e+07	9.0034e+06	1.26275e+07	1.26308e+07	1.37807e+07	3.45226e+07	1.74919e+07	2.46578e+07	8.3657e+07	1.96737e+07	3.08913e+07	1.61129e+07	7.4349e+06	6.59514e+07	2.25598e+07	1.53853e+07	1.5379e+07
Glycylleucine	C02155	2.96834e+08	4.02391e+08	3.14491e+08	4.3761e+08	3.30539e+08	3.89872e+08	2.43289e+08	2.31126e+08	7.03233e+07	1.9929e+08	2.95686e+08	2.82999e+08	1.94078e+08	2.56484e+08	6.90331e+07	2.90519e+08	2.73504e+08	2.50461e+08	3.23114e+08	2.52671e+08	3.3681e+08	2.37752e+08	2.83608e+08	3.16296e+08	3.29075e+08	2.44617e+08	2.58108e+08	3.57528e+08	3.12867e+08	2.81837e+08
Naphthalene	C00829	5.62479e+06	7.06097e+06	4.74949e+06	7.26688e+06	5.04857e+06	1.01044e+07	1.49274e+06	3.1118e+06	2.81317e+06	4.69125e+06	5.72139e+06	5.47829e+06	3.24331e+06	5.44902e+06	2.58289e+06	6.19546e+06	3.72505e+06	6.10424e+06	7.43275e+06	6.27732e+06	3.36778e+06	3.92487e+06	2.94257e+06	6.60328e+06	2.71258e+06	4.4049e+06	3.58425e+06	8.01957e+06	2.85225e+06	2.633e+06
5-Hydroxyindoleacetic acid	C05635	1.13524e+07	9.17476e+06	9.19799e+06	3.19299e+06	5.07623e+06	1.50116e+07	5.92503e+06	1.93788e+07	8.36679e+06	5.91687e+06	7.49689e+06	1.01831e+07	1.14542e+07	3.15699e+06	6.91288e+06	8.38445e+06	7.12146e+06	3.4549e+06	1.06029e+07	2.63563e+06	9.88317e+06	2.46617e+06	6.31106e+06	4.3043e+06	8.14538e+06	3.59237e+06	9.73132e+06	3.04813e+06	4.46393e+06	9.34471e+06
Kynurenic acid	C01717	2.97032e+07	3.03142e+07	4.16974e+07	4.33905e+07	1.98251e+07	4.07803e+07	8.68969e+07	7.70334e+07	2.964e+07	6.49509e+07	4.54988e+07	5.9788e+07	6.29611e+07	5.16305e+07	5.7208e+07	3.89588e+07	3.86601e+07	1.93637e+07	4.51035e+07	3.67922e+07	4.67707e+07	4.62207e+07	5.42423e+07	3.5437e+07	8.35768e+07	8.2574e+07	7.35334e+07	3.51932e+07	4.77922e+07	5.12716e+07
tolkan	C11005	9.3318e+06	1.99109e+07	1.25631e+07	5.39808e+07	9.06e+06	1.83e+07	4.23395e+07	2.67065e+07	3.72662e+07	5.27568e+07	6.45813e+07	2.11732e+07	2.59135e+07	8.29617e+07	1.04093e+07	4.99836e+07	4.7933e+07	6.47797e+07	1.24189e+07	2.67153e+07	2.92739e+07	1.01891e+07	2.31346e+07	1.49998e+07	3.0454e+07	2.43828e+07	3.05285e+07	5.89868e+07	6.80738e+07	5.43385e+07
5,6-dihydroxy-3-methylquinolin-2(1H)-one	C06725	7.83852e+06	1.11351e+07	8.12639e+06	1.05919e+07	7.37472e+06	7.69037e+06	7.52233e+06	7.48415e+06	5.83221e+06	6.57718e+06	7.06099e+06	6.59333e+06	5.26411e+06	5.49211e+06	8.09842e+06	7.41612e+06	6.66946e+06	5.17149e+06	5.10866e+06	6.01309e+06	7.1337e+06	7.22524e+06	6.26802e+06	5.66521e+06	8.18269e+06	6.95441e+06	6.51527e+06	6.75023e+06	6.61382e+06	7.10866e+06
(-)-trans-Pinocarveol		2.44704e+08	1.58185e+08	1.69077e+08	1.0645e+08	1.83137e+08	1.52017e+08	649600	4.81564e+07	2.13198e+06	633543	4.92318e+07	4.54066e+07	4.14747e+07	1.35051e+06	4.67277e+07	3.48793e+06	9.5473e+07	5.22356e+07	1.12198e+08	1.81146e+08	7.32495e+07	2.56803e+06	5.3098e+06	1.25221e+08	3.06235e+06	3.32797e+07	3.07865e+07	5.48124e+07	3.54813e+07	3.3161e+07
FA 6_2;O5	C02780	5.04125e+08	4.77968e+08	6.57229e+08	4.21799e+08	5.44723e+08	4.88073e+08	4.32115e+08	3.35443e+08	2.52077e+08	2.51807e+08	2.51691e+08	2.0984e+08	2.755e+08	2.3813e+08	4.78894e+08	2.18253e+08	3.48778e+08	2.74138e+08	4.32976e+08	1.7585e+08	2.58841e+08	1.62525e+08	2.35555e+08	1.93666e+08	4.57659e+08	2.55891e+08	2.10198e+08	2.74494e+08	2.04313e+08	3.29123e+08
3-Sulfinylpyruvic acid	C05527	1.65095e+07	4.71447e+07	2.93744e+07	7.27297e+07	2.87145e+07	3.78761e+07	1.4472e+07	1.94092e+07	2.99896e+07	2.01431e+07	2.99014e+07	1.70075e+07	1.69983e+07	2.57828e+07	1.71485e+07	3.41807e+07	2.01106e+07	3.77547e+07	1.94256e+07	1.0283e+07	2.42595e+07	1.76223e+07	1.84059e+07	1.78644e+07	3.02236e+07	1.92155e+07	2.08893e+07	9.76487e+06	2.82666e+07	3.21917e+07
Carbendazim	C10897	1.5044e+07	3.44546e+07	2.64275e+07	2.20711e+07	2.00876e+07	6.49938e+07	4.63016e+07	6.14337e+07	2.65612e+06	4.50843e+07	1.6805e+07	3.54939e+07	1.01385e+08	3.54726e+07	5.55123e+07	3.53265e+07	4.48602e+07	1.29205e+07	6.54145e+07	5.30551e+06	5.03015e+07	109859	1.83441e+07	1.93979e+06	5.91465e+07	3.8922e+07	6.39435e+07	1.45687e+07	2.22503e+07	4.20748e+07
5-Phenyl-1,3-oxazinane-2,4-dione	C16596	3.14325e+06	4.94025e+06	2.13232e+07	1.45436e+07	1.73305e+07	1.87319e+07	4.28913e+07	1.041e+07	2.54991e+07	1.3826e+07	2.15528e+07	1.3431e+07	3.32676e+06	1.2875e+07	2.83078e+07	1.34247e+07	1.49038e+07	1.12173e+07	2.13502e+07	1.04286e+07	1.73288e+07	1.11295e+07	1.10571e+07	2.22459e+07	2.71334e+07	1.11731e+07	3.91681e+07	1.54096e+07	3.20679e+06	3.29833e+06
Toxoflavin	C16789	1.99502e+06	1.97596e+06	710680	2.70254e+06	2.72993e+06	2.70318e+06	392314	3.22146e+06	6.20137e+06	2.57559e+06	1.06566e+06	2.42665e+06	1.83951e+06	747328	1.86563e+06	994512	2.11256e+06	2.46937e+06	2.04004e+06	2.71917e+06	2.32736e+06	3.70278e+06	2.42108e+06	2.97765e+06	1.23845e+06	2.64957e+06	1.01374e+06	1.35408e+06	1.06667e+06	916194
3-Hydroxy-5-methyl-L-tyrosine	C20801	1.23333e+08	2.46148e+08	2.01792e+08	1.22457e+08	4.37982e+07	3.31312e+07	9.13051e+06	1.82801e+08	6.30968e+07	1.52116e+08	2.69024e+08	1.76151e+08	7.60109e+07	2.1722e+08	2.17474e+08	2.81042e+08	4.11704e+07	3.45595e+07	1.11344e+08	3.53923e+07	4.17413e+07	3.07182e+07	1.05247e+08	9.58444e+07	2.37177e+08	1.19293e+08	2.07354e+08	7.65569e+07	1.56889e+08	2.85907e+08
1-Methoxy-4-(2-propenyl)benzene	C10452	2.01289e+06	2.91589e+06	1.89095e+06	1.56311e+06	1.64187e+06	1.60092e+06	2.43809e+06	4.23326e+06	2.64746e+06	2.2767e+06	2.5342e+06	1.88204e+06	2.82672e+06	1.52772e+06	1.28806e+06	3.36122e+06	2.60798e+06	2.55569e+06	2.36703e+06	1.25575e+06	2.49832e+06	1.09631e+06	2.08703e+06	1.74897e+06	1.73051e+06	1.48469e+06	1.88099e+06	1.28927e+06	1.20439e+06	1.78339e+06
Eugenyl formate		1.76821e+07	1.06928e+07	1.16459e+07	2.47966e+07	1.31605e+07	1.84403e+07	2.20957e+07	1.58602e+07	3.04042e+07	2.26868e+07	2.05831e+07	2.05526e+07	1.69238e+07	1.68831e+07	3.88272e+06	2.69928e+07	1.6779e+07	3.01816e+07	3.17597e+07	3.36144e+07	2.20605e+07	2.10474e+07	1.83939e+07	1.5861e+07	1.89678e+07	1.93995e+07	2.78457e+06	3.26732e+07	3.69741e+07	2.45807e+07
Pectic acid		8.4742e+07	7.56972e+07	9.67109e+07	4.65953e+07	8.02706e+07	7.72737e+07	1.25382e+07	3.51211e+07	2.08528e+07	4.00506e+07	2.94692e+07	5.4832e+07	9.77771e+06	2.64815e+07	8.02643e+07	3.66485e+07	4.36786e+07	4.10787e+07	4.59657e+07	6.80812e+07	3.57041e+07	6.6378e+07	2.53404e+07	3.32864e+07	2.53103e+07	4.28261e+07	5.63493e+07	3.89782e+07	4.61228e+07	2.37862e+07
monodechloroaminopyrrolnitrin	C21110	2.0055e+06	1.16697e+06	1.26343e+06	1.90397e+06	1.19223e+06	1.16611e+06	1.9582e+06	1.76511e+06	800630	1.32252e+06	1.18014e+06	1.39258e+06	1.44517e+06	1.19904e+06	2.3368e+06	1.12635e+06	918865	784626	1.18879e+06	1.65634e+06	1.31076e+06	1.5243e+06	1.88293e+06	860015	1.96397e+06	1.62622e+06	1.71348e+06	1.20345e+06	1.50174e+06	1.78758e+06
5-Keto-D-gluconate	C01062	6.37871e+07	9.15447e+07	4.04291e+07	7.17516e+07	7.13826e+07	7.34222e+06	1.78456e+07	6.22855e+06	7.36579e+07	9.54812e+06	1.53637e+08	5.78383e+07	6.56262e+07	6.43873e+07	1.07648e+07	5.89939e+07	1.31326e+07	6.56729e+07	7.65005e+07	5.81449e+07	1.06747e+08	4.99844e+07	5.89151e+07	6.85669e+07	6.6482e+07	7.83e+07	5.75082e+07	1.35922e+08	1.20436e+07	1.36939e+08
Pinitol	C03844	2.49263e+06	7.92457e+06	9.03469e+06	4.37373e+06	7.7327e+06	8.21772e+06	6.76222e+06	6.85793e+06	9.41433e+06	9.3995e+06	1.31359e+07	1.21844e+07	1.28657e+07	9.01859e+06	1.18376e+07	1.10788e+07	1.19816e+07	9.01235e+06	1.08738e+07	7.54859e+06	1.45471e+07	8.95636e+06	1.31719e+07	9.65699e+06	1.93781e+07	1.10065e+07	1.85726e+07	1.14566e+07	1.38161e+07	1.60107e+07
1,3,8-Naphthalenertriol	C01173	1.82602e+06	7.76271e+07	2.91156e+07	1.05082e+08	2.96376e+07	5.88629e+07	2.32944e+06	3.09479e+07	1.20644e+08	1.07487e+06	1.00747e+08	3.33907e+06	4.25347e+06	7.11595e+07	482791	6.4341e+07	7.92085e+07	1.46736e+08	5.47887e+07	4.54308e+06	3.73394e+06	4.66483e+06	4.68882e+06	3.24997e+07	3.54181e+07	3.93161e+06	1.70042e+06	1.20917e+08	8.01686e+07	1.04878e+07
5-Hydroxyferulic acid	C05619	623843	2.47315e+06	3.29567e+06	3.06382e+06	934312	3.31065e+06	3.83544e+06	710430	3.71296e+06	3.13894e+06	2.90146e+06	638928	4.92471e+06	3.91996e+06	4.55067e+06	117688	2.91037e+06	1.02929e+06	1.72662e+06	1.69246e+06	58626.7	1.19278e+06	2.1868e+06	1.15074e+06	685549	759650	858554	3.14525e+06	3.96757e+06	389224
Jasmonic acid	C08491	4.73755e+07	6.91737e+07	4.89583e+07	7.05103e+07	5.43391e+07	5.22109e+07	5.31796e+07	5.44307e+07	5.30529e+07	3.9145e+07	4.2856e+07	5.59358e+07	4.03474e+07	3.93452e+07	4.50916e+07	5.05238e+07	4.0837e+07	3.25519e+07	4.53683e+07	3.78455e+07	4.85398e+07	4.60353e+07	3.94006e+07	3.70422e+07	5.24027e+07	4.67456e+07	3.93e+07	4.67208e+07	4.70878e+07	5.57818e+07
2,6-Dihydroxypseudooxynicotine	C15986	4.588e+06	9.03273e+06	6.57265e+06	7.81773e+06	2.59117e+06	3.29998e+06	6.78415e+06	8.66235e+06	7.85739e+06	7.24878e+06	6.80892e+06	8.9747e+06	5.34209e+06	3.33264e+06	3.53451e+06	7.27661e+06	5.97731e+06	2.82957e+06	4.61659e+06	2.6156e+06	1.0016e+07	2.74309e+06	5.9875e+06	2.74094e+06	6.82764e+06	6.94215e+06	7.86441e+06	2.91376e+06	2.59672e+06	7.11204e+06
Fluciclovine		7.14401e+07	7.29607e+07	6.80048e+07	1.51563e+07	6.39354e+07	8.35633e+07	5.70344e+07	1.1668e+07	4.91515e+07	4.48997e+07	1.47333e+07	5.29653e+07	5.60154e+07	5.05154e+07	1.18014e+07	5.22655e+07	5.50287e+07	5.42153e+07	1.24775e+07	1.08727e+07	4.61316e+07	1.18787e+07	5.23137e+07	4.41941e+07	5.94104e+07	5.4974e+07	7.77878e+07	7.52983e+07	1.67238e+07	1.43413e+07
Caffeine	C07481	5.81402e+06	7.30971e+06	6.79615e+06	7.54211e+06	5.08734e+06	4.99636e+06	3.0545e+06	3.59369e+06	4.09697e+06	2.45349e+06	5.15317e+06	4.45073e+06	2.93912e+06	3.89361e+06	2.87968e+06	3.96898e+06	4.90923e+06	4.83984e+06	6.68475e+06	5.06139e+06	5.03679e+06	2.23911e+06	3.65203e+06	4.71983e+06	4.13073e+06	3.58825e+06	2.46409e+06	4.94187e+06	4.03348e+06	3.39525e+06
4-hydroxy-4-methylglutamate	C06034	1.41862e+08	1.41483e+08	1.09753e+08	1.87806e+08	1.18944e+08	8.10162e+07	9.53814e+07	7.56735e+07	1.4057e+08	2.79771e+07	1.56119e+08	9.57873e+07	4.71608e+07	9.47022e+07	1.40485e+07	9.16765e+07	9.58055e+07	8.66785e+07	1.13497e+08	9.49115e+07	1.23763e+08	1.62242e+07	8.85069e+07	1.1563e+08	1.08697e+08	6.09227e+07	4.63572e+07	1.31313e+08	8.98653e+07	1.33063e+07
Phosphate	C00009	5.70546e+08	9.04593e+08	6.35032e+08	1.02048e+09	5.971e+08	5.44733e+08	9.90997e+08	1.30289e+09	1.19962e+09	9.23184e+08	1.47438e+09	1.05285e+09	1.36455e+09	1.58541e+09	5.51001e+08	9.16911e+08	7.89574e+08	1.06042e+09	1.02655e+09	1.48977e+09	9.76824e+08	1.43454e+09	9.39535e+08	1.46654e+09	1.06686e+09	2.29439e+09	1.21289e+09	1.27264e+09	1.80244e+09	1.46551e+09
Piperonyl acetate		2.7087e+07	3.31367e+07	3.18113e+07	3.36972e+07	3.36424e+07	3.31015e+07	2.91895e+07	2.90764e+07	2.7924e+07	2.81954e+07	2.98853e+07	2.54975e+07	2.5439e+07	2.38794e+07	2.52098e+07	2.66711e+07	2.43606e+07	3.10628e+07	2.86731e+07	3.04737e+07	3.02091e+07	2.79621e+07	2.60481e+07	2.8281e+07	2.85981e+07	2.83552e+07	2.42605e+07	2.71442e+07	3.01274e+07	3.32237e+07
Leucodopachrome	C05604	8.96032e+06	8.36008e+06	1.02864e+07	1.05254e+07	9.59214e+06	1.35054e+07	7.83141e+06	8.626e+06	7.55114e+06	8.47829e+06	7.27579e+06	1.41215e+07	9.04884e+06	8.95669e+06	8.19846e+06	7.1018e+06	6.65102e+06	6.09169e+06	8.33413e+06	6.42548e+06	9.69921e+06	1.24974e+07	8.96992e+06	7.12377e+06	1.01325e+07	1.17024e+07	9.85101e+06	8.80519e+06	1.12663e+07	8.84441e+06
3,6-dichlorocatechol	C07094	2.75392e+07	2.5077e+07	2.32602e+07	3.42608e+07	1.96764e+07	2.66593e+07	1.08077e+07	1.22448e+07	1.20375e+07	6.22347e+06	2.06023e+07	1.85377e+07	1.31381e+07	1.38067e+07	8.18336e+06	1.70652e+07	1.61539e+07	1.70987e+07	2.91241e+07	1.72284e+07	1.00368e+07	7.41789e+06	1.02724e+07	2.03865e+07	1.70026e+07	9.83076e+06	8.04475e+06	2.11293e+07	1.46161e+07	1.26346e+07
3-Hydroxy-2-methylpyridine-4,5-dicarboxylate	C04604	2.04241e+06	2.00273e+06	412332	2.50916e+06	3.3473e+06	2.7567e+07	3.30056e+06	3.5936e+06	2.70707e+06	2.89853e+06	2.75776e+06	2.99676e+06	2.51882e+06	2.9083e+06	5.18038e+06	2.25422e+06	3.50374e+06	2.69519e+06	2.72788e+06	3.1486e+06	2.90238e+06	2.1864e+06	3.25505e+06	2.47014e+06	3.09637e+06	4.40346e+06	2.8456e+06	3.27415e+06	3.33943e+06	2.83849e+06
Tyrosine methylester	C03404	3.19064e+07	4.49313e+07	3.06146e+07	3.95905e+07	3.22595e+07	3.31219e+07	3.37284e+07	2.75882e+07	3.33793e+07	2.23094e+07	2.33415e+07	3.94816e+07	2.55315e+07	2.71113e+07	2.51507e+07	3.86801e+07	2.5509e+07	1.79958e+07	2.68075e+07	1.99512e+07	2.78399e+07	2.97965e+07	2.25769e+07	2.46211e+07	3.08193e+07	2.88648e+07	1.99824e+07	2.70158e+07	3.21812e+07	3.56351e+07
Syringic acid	C10833	3.99832e+06	3.6938e+06	4.26547e+06	3.67565e+06	3.78044e+06	3.96639e+06	2.91743e+06	2.77034e+06	2.4632e+06	2.75393e+06	2.95791e+06	3.71627e+06	2.72344e+06	2.64291e+06	3.35963e+06	3.36969e+06	2.34853e+06	2.42828e+06	2.35062e+06	3.2414e+06	2.66456e+06	3.24401e+06	2.24517e+06	3.07599e+06	2.79299e+06	766514	3.26323e+06	3.19715e+06	1.18486e+06	2.58723e+06
trans-2-Methyl-5-isopropylhexa-2,5-dienal	C11942	1.67403e+07	2.37775e+07	1.68709e+07	2.40183e+07	2.10847e+07	2.12901e+07	1.26736e+07	2.01507e+07	1.08175e+07	2.37701e+07	1.77809e+07	2.21743e+07	1.5797e+07	1.6325e+07	1.87626e+07	1.87252e+07	1.47575e+07	1.28706e+07	1.38557e+07	9.70531e+06	2.30756e+07	2.33393e+07	1.09508e+07	8.83665e+06	2.31026e+07	1.77779e+07	2.1377e+07	1.06604e+07	1.6143e+07	2.00057e+07
Dihydrocarveol acetate		1.79065e+08	1.45628e+08	1.87736e+08	1.84206e+08	1.566e+08	1.50446e+08	1.64982e+08	1.75005e+08	1.51052e+08	1.80111e+08	1.60628e+08	2.43394e+08	1.66489e+08	1.59491e+08	2.24148e+08	1.61154e+08	1.57733e+08	1.4731e+08	1.54669e+08	1.84151e+08	1.92749e+08	1.49275e+08	1.69906e+08	1.48449e+08	1.94561e+08	2.49522e+08	1.54316e+08	1.21684e+08	2.22093e+08	2.28731e+08
3-Dechloroethylifosfamide	C16550	2.37328e+07	2.37308e+07	1.91968e+07	2.37878e+07	1.96149e+07	2.19486e+07	1.77256e+07	1.97991e+07	2.52764e+07	1.99382e+07	3.16927e+07	2.20157e+07	2.02799e+07	2.03462e+07	1.86278e+07	2.44889e+07	2.98918e+07	2.49096e+07	2.58201e+07	2.09479e+07	1.92299e+07	2.26523e+07	1.85476e+07	1.98689e+07	1.94152e+07	2.00557e+07	2.29338e+07	2.86308e+07	2.377e+07	2.15775e+07
L-Sorbose	C08356	6.94518e+07	7.92765e+07	3.92326e+07	5.09516e+07	6.53362e+07	1.83965e+07	8.02976e+07	8.3903e+07	1.53878e+08	9.61843e+07	1.5174e+08	1.39372e+08	5.48719e+07	1.23534e+08	7.71037e+07	1.19573e+08	1.55965e+08	1.17104e+08	8.08374e+07	1.46003e+08	1.42608e+08	7.28526e+07	1.53756e+08	1.49902e+08	8.32349e+07	1.11396e+08	8.24556e+07	1.27543e+08	9.36059e+07	1.42102e+08
gamma-Glutamyl-gamma-aminobutyraldehyde	C15700	1.05282e+07	1.39434e+07	1.07089e+07	1.46299e+07	1.17916e+07	1.07912e+07	1.2348e+07	1.0147e+07	1.10379e+07	1.26977e+07	9.79e+06	1.19809e+07	1.02541e+07	1.06509e+07	9.0712e+06	1.06325e+07	1.2786e+07	9.26299e+06	1.1786e+07	9.13876e+06	1.36779e+07	1.40112e+07	9.91426e+06	9.8977e+06	1.05674e+07	1.6999e+07	1.12986e+07	1.39166e+07	9.76825e+06	8.83233e+06
Tetradecanol		5.96959e+07	7.91694e+07	6.4213e+07	8.25543e+07	6.13728e+07	6.56284e+07	1.3308e+08	2.92496e+08	3.81991e+08	3.29032e+08	3.32875e+08	9.92259e+07	2.68232e+08	2.23886e+08	1.13566e+08	3.37194e+08	2.93585e+08	3.12092e+08	2.20411e+08	1.97431e+08	8.91521e+07	1.5185e+08	1.85775e+08	1.8391e+08	9.9965e+07	8.47053e+07	2.61905e+08	9.29066e+07	8.14805e+07	2.19202e+08
2,4-Dihydroxylamino-6-nitrotoluene	C16402	7.47622e+06	6.70495e+06	7.47474e+06	8.52915e+06	7.84928e+06	7.38692e+06	1.10775e+07	7.26104e+06	8.79268e+06	7.79297e+06	8.92253e+06	9.66228e+06	1.02782e+07	1.04406e+07	7.16354e+06	8.57972e+06	1.04577e+07	9.46106e+06	8.78146e+06	8.199e+06	7.24901e+06	8.60166e+06	8.84627e+06	8.46135e+06	1.01085e+07	1.02022e+07	1.03911e+07	1.14689e+07	9.81324e+06	7.93761e+06
2-dehydro-3,6-dideoxy-6-sulfo-D-gluconic acid	C21180	9.87048e+06	9.47939e+06	9.59679e+06	8.80687e+06	9.50154e+06	1.00894e+07	1.03573e+07	1.00902e+07	9.37833e+06	9.39592e+06	9.22023e+06	9.15966e+06	9.01223e+06	9.09941e+06	8.99809e+06	8.44897e+06	9.55289e+06	8.37186e+06	8.64453e+06	8.08909e+06	8.90101e+06	1.00352e+07	9.25454e+06	8.48298e+06	8.82573e+06	9.16559e+06	8.75016e+06	8.62879e+06	9.95954e+06	9.47874e+06
N(6)-Methyllysine	C02728	237394	326487	105993	152713	210867	39769.7	321290	321691	548431	358806	664578	488475	170914	453493	333231	401680	653747	399135	306121	546591	553154	286405	558807	623801	308591	446802	317792	471383	382872	525557
Camalexin	C21721	7.39316e+06	1.09858e+07	1.10739e+07	1.07248e+07	1.09358e+07	1.17535e+07	1.18712e+07	1.31226e+07	1.05325e+07	1.21852e+07	1.34607e+07	1.34296e+07	1.26729e+07	1.34572e+07	1.2199e+07	1.30975e+07	1.06098e+07	1.09088e+07	1.29046e+07	1.2606e+07	1.29679e+07	1.15778e+07	1.20057e+07	1.1878e+07	1.29941e+07	1.1513e+07	1.14499e+07	1.30304e+07	1.26832e+07	1.10379e+07
5,6-Dihydro-1,10-phenanthroline		9.00648e+06	1.84405e+07	1.18578e+07	1.21829e+07	1.26374e+07	8.1649e+06	6.69638e+06	6.25185e+06	1.00476e+07	3.59943e+06	6.6589e+06	6.09206e+06	4.82089e+06	4.09879e+06	4.41649e+06	8.26247e+06	3.60424e+06	3.87854e+06	1.2508e+07	9.58895e+06	1.21618e+07	6.35638e+06	7.31865e+06	1.18577e+07	5.91443e+06	3.40448e+06	7.20284e+06	1.13307e+07	5.9761e+06	6.93935e+06
(S)-alpha-Amino-4-carboxy-3-furanpropanoic acid		7.24197e+07	9.41983e+07	1.02123e+08	9.23695e+07	7.59316e+07	1.29977e+08	5.96695e+07	6.60907e+07	6.89563e+07	5.94078e+07	6.26704e+07	2.05083e+07	5.04836e+07	5.5997e+07	5.39268e+07	4.83672e+07	5.96982e+07	6.15932e+07	5.95998e+07	4.78403e+07	4.00725e+07	4.25272e+07	4.36015e+07	3.14091e+07	4.93833e+07	5.44583e+07	3.27027e+07	4.96266e+07	5.24599e+07	5.26646e+07
Capryloylglycine		2.11169e+06	1.21797e+06	2.59433e+06	2.00631e+06	2.41603e+06	407146	1.36823e+07	1.51725e+07	1.35834e+07	3.82106e+06	3.07195e+06	2.69406e+07	2.47567e+07	3.71098e+06	4.93874e+06	5.20405e+06	2.14974e+06	4.53978e+06	1.99824e+06	5.20764e+06	4.42851e+06	419490	1.16353e+07	5.32703e+06	4.44157e+06	4.14461e+06	4.73935e+07	2.15224e+06	2.73123e+06	4.47582e+06
(Z,Z)-3,6-Dodecadien-1-ol		1.90362e+07	2.24272e+07	2.36873e+07	4.15521e+07	1.81566e+07	1.45035e+07	4.17928e+07	3.69916e+07	4.68136e+07	2.90869e+07	4.17729e+07	2.96792e+07	7.07202e+07	6.4031e+07	4.0628e+07	3.44269e+07	2.89194e+07	2.99952e+07	3.02941e+07	2.00528e+07	3.12518e+07	1.87385e+07	4.38447e+07	3.57672e+07	5.08335e+07	4.80458e+07	4.79628e+07	5.38081e+07	3.51169e+07	4.62556e+07
Neotussilagine	C10411	4.74697e+07	4.32681e+07	4.06078e+07	4.48473e+07	5.26185e+07	4.04869e+07	4.70725e+07	5.16611e+07	4.29954e+07	5.20741e+07	5.07438e+07	4.4108e+07	4.49856e+07	4.27443e+07	5.31592e+07	4.39208e+07	4.64728e+07	4.78293e+07	4.56868e+07	4.58841e+07	4.25494e+07	4.31653e+07	4.84902e+07	5.09014e+07	5.10416e+07	5.72806e+07	4.71318e+07	5.12421e+07	4.38576e+07	4.37683e+07
gamma-Glutamyl-beta-aminopropiononitrile	C06114	5.25369e+07	5.5023e+07	6.73353e+07	3.40838e+07	4.56145e+07	2.20335e+07	3.93942e+07	5.69411e+07	3.24178e+07	4.89534e+07	4.38506e+07	5.16586e+07	4.82202e+07	2.23834e+07	2.90878e+07	4.97982e+07	4.54805e+07	2.14688e+07	2.21577e+07	8.41556e+06	5.37012e+07	2.04089e+07	2.64886e+07	1.62085e+07	4.577e+07	3.13482e+07	4.50966e+07	2.53534e+07	3.12385e+07	5.86783e+07
1-Isothiocyanato-3-phenylpropane		3.22263e+06	3.64457e+06	3.39914e+06	4.19441e+06	5.17148e+06	2.10844e+06	1.28758e+06	1.85791e+06	2.74257e+06	1.06089e+06	2.5028e+06	2.30648e+06	1.62679e+06	1.84598e+06	1.25694e+06	1.63628e+06	4.1486e+06	2.30723e+06	3.67272e+06	4.13961e+06	3.58541e+06	1.45038e+06	2.58566e+06	4.10058e+06	2.73564e+06	1.40164e+06	1.72408e+06	2.49976e+06	1.93625e+06	2.60605e+06
6-Aminopenicillanic acid	C02954	2.80191e+06	3.11906e+06	3.2482e+06	3.01155e+06	3.12457e+06	3.07189e+06	3.59684e+06	2.61982e+06	3.04231e+06	2.75881e+06	3.51897e+06	3.70606e+06	2.47088e+06	2.70409e+06	2.68665e+06	2.8405e+06	2.69102e+06	3.23722e+06	2.63009e+06	3.50218e+06	3.21582e+06	3.6929e+06	3.00363e+06	2.86957e+06	3.11139e+06	3.27088e+06	2.80102e+06	2.91771e+06	3.09095e+06	2.57044e+06
3-Methyluric acid		9.56479e+06	8.35216e+06	9.76357e+06	1.25324e+07	7.57204e+06	1.01362e+07	1.43326e+07	7.57653e+06	1.23063e+07	1.22986e+07	1.53498e+07	1.21466e+07	9.04476e+06	1.01803e+07	1.17715e+07	1.14399e+07	1.49635e+07	9.99516e+06	1.27109e+07	1.12027e+07	1.25437e+07	7.60187e+06	9.36249e+06	1.31613e+07	1.235e+07	1.16478e+07	2.72169e+06	1.04421e+07	9.68875e+06	9.98525e+06
6-hydroxy-2-cyclohexen-one-carboxylate		6.44191e+07	5.97162e+07	7.17435e+07	5.81679e+07	6.65538e+07	6.56816e+07	4.7543e+07	4.0823e+07	2.56215e+07	3.44898e+07	2.34754e+07	3.87833e+07	2.41908e+07	2.95953e+07	6.23111e+07	8.17921e+06	3.04453e+07	3.32166e+07	9.02003e+06	4.35917e+07	9.74613e+06	3.83744e+07	1.64085e+07	3.53119e+07	3.36332e+07	4.26426e+07	5.45569e+06	1.83747e+07	3.78258e+07	3.32092e+07
L-Erythritol 1-phosphate	C03494	3.13098e+06	5.03797e+06	3.21172e+06	2.54603e+06	3.68699e+06	8.50609e+06	780529	672024	1.2283e+06	1.22987e+06	2.94608e+06	2.16718e+06	590031	1.92965e+06	549818	1.27218e+06	1.10437e+06	5.23062e+06	2.56499e+06	5.38722e+06	3.91512e+06	3.59108e+06	1.24734e+06	3.09778e+06	3.83434e+06	1.22777e+06	844657	5.96903e+06	8.11128e+06	5.28819e+06
Sevoflurane	C07520	1.83202e+07	1.20948e+07	1.33277e+07	7.96902e+06	1.03241e+07	1.7896e+06	3.87008e+06	1.68644e+07	1.8521e+07	4.10473e+06	1.29276e+07	4.48134e+06	2.21495e+06	5.72362e+06	2.7391e+06	8.50261e+06	8.39695e+06	2.30906e+06	1.73066e+06	2.21364e+06	3.2779e+06	1.96898e+06	2.74618e+06	2.42034e+06	2.45722e+06	3.23923e+06	8.83236e+06	3.47993e+06	5.08617e+06	8.53189e+06
3,4-Dihydro-3,4-dihydroxybenzoic acid	C20710	7.14051e+07	5.90765e+07	6.88795e+07	6.55061e+07	8.04491e+07	7.3704e+07	7.03515e+07	1.06772e+08	1.06474e+08	9.34832e+07	1.1417e+08	1.05181e+08	8.07437e+07	9.51009e+07	9.81424e+07	1.02069e+08	1.0624e+08	1.08638e+08	1.12571e+08	9.65958e+07	8.31458e+07	8.98795e+07	7.50771e+07	9.22153e+07	7.2813e+07	7.59761e+07	1.06415e+08	1.10235e+08	8.11864e+07	7.62223e+07
N-Acetylserotonin	C00978	8.50834e+06	9.443e+06	1.01046e+07	1.24792e+07	7.77724e+06	8.2088e+06	5.63627e+06	5.29474e+06	6.70856e+06	1.14768e+06	5.68095e+06	7.02045e+06	4.59951e+06	6.75911e+06	2.064e+06	6.52544e+06	8.56865e+06	6.5886e+06	9.42465e+06	7.95207e+06	9.36646e+06	846131	6.17748e+06	1.09871e+07	7.03918e+06	1.32805e+06	4.29751e+06	7.10203e+06	1.0012e+07	5.85637e+06
5-Hydroxy-L-tryptophan	C00643	8.46951e+06	1.00516e+07	1.02062e+07	1.08605e+07	7.31509e+06	5.53072e+06	7.94593e+06	1.00561e+07	8.70192e+06	8.32843e+06	1.07005e+07	9.84557e+06	8.18212e+06	1.02999e+07	1.01453e+07	7.01655e+06	7.4928e+06	9.90321e+06	7.97232e+06	7.19422e+06	6.12762e+06	7.22168e+06	7.96966e+06	1.08597e+07	7.52536e+06	8.90011e+06	7.07797e+06	6.78783e+06	1.1334e+07	9.37484e+06
Dihydrozeatin	C02029	8.63766e+07	7.82363e+07	7.72134e+07	5.86981e+08	8.55945e+07	9.08883e+07	1.28776e+09	9.47424e+07	1.75313e+09	1.07965e+08	4.14849e+08	6.98099e+07	9.35419e+07	1.23314e+09	9.2539e+07	7.31901e+07	8.96667e+07	1.01189e+09	3.08114e+09	2.09867e+09	6.48868e+07	2.29908e+08	1.58554e+09	2.95751e+09	1.10017e+08	3.46438e+08	1.00381e+08	4.29687e+08	4.10844e+08	1.03006e+08
α-Methyltryptophan		8.38094e+06	7.98848e+06	7.90387e+06	6.98026e+06	8.19696e+06	8.63052e+06	1.023e+07	8.57488e+06	2.7884e+06	8.14132e+06	5.31969e+06	1.13315e+07	9.91693e+06	8.81027e+06	7.25643e+06	5.95811e+06	4.97984e+06	6.50255e+06	6.11089e+06	6.08839e+06	8.32664e+06	1.31696e+07	8.71959e+06	2.78029e+06	9.65148e+06	1.21511e+07	1.02502e+07	5.25861e+06	9.66777e+06	7.62285e+06
Indolepyruvate	C00331	6.48444e+06	5.51537e+06	6.79924e+06	9.06158e+06	5.56606e+06	3.5657e+06	3.13157e+06	3.8798e+06	5.05239e+06	3.58948e+06	5.91687e+06	6.51461e+06	3.15908e+06	4.31511e+06	5.26751e+06	4.95158e+06	5.21382e+06	4.23495e+06	5.63452e+06	6.86977e+06	7.09468e+06	3.39401e+06	4.12889e+06	6.53281e+06	6.18821e+06	4.17119e+06	4.93991e+06	4.65056e+06	7.05449e+06	7.48443e+06
4-Ethylphenylsulfate		3.03568e+08	3.40716e+08	2.99511e+08	2.44237e+08	2.13531e+08	2.97124e+08	1.42344e+08	2.01879e+08	1.21553e+08	8.11406e+07	1.81049e+08	1.54973e+08	6.74631e+07	1.15681e+08	6.4628e+07	2.01796e+08	1.8137e+08	7.42124e+07	2.1385e+08	1.88457e+08	1.45969e+08	6.12918e+07	9.17319e+07	1.49512e+08	8.64523e+07	7.87507e+07	7.06896e+07	2.13303e+08	1.10218e+08	1.46781e+08
ACMC-20m7bf	C04210	6.73877e+07	1.78658e+06	2.08634e+06	4.78539e+06	4.21761e+06	854714	4.75385e+06	2.33726e+06	3.58106e+06	1.9477e+06	2.45434e+06	3.64031e+06	3.32421e+06	4.45517e+06	4.02729e+06	2.52693e+06	1.60184e+06	1.75455e+06	4.82624e+06	1.13382e+06	3.50974e+06	1.40614e+06	3.55885e+06	2.76454e+06	5.22331e+06	2.65687e+06	1.87832e+06	2.19083e+06	2.2038e+06	2.87302e+06
N(4)-aminopropylspermidine	C21009	1.35706e+07	1.75825e+07	1.4054e+07	1.61521e+07	9.74505e+06	1.23547e+07	6.63384e+06	8.13534e+06	1.32964e+07	3.96553e+06	7.16416e+06	8.71901e+06	6.1949e+06	5.62463e+06	7.84189e+06	8.12132e+06	1.08841e+07	9.73841e+06	2.22657e+07	9.55779e+06	2.33451e+07	4.58954e+06	8.23876e+06	1.7216e+07	1.61605e+07	7.22375e+06	6.15293e+06	1.40935e+07	1.33039e+07	1.22653e+07
2-methylbutanal oxime	C19491	8.95823e+06	9.40804e+06	1.07334e+07	8.19901e+06	1.10488e+07	1.11295e+07	1.01465e+07	9.87391e+06	1.0251e+07	1.09811e+07	9.39704e+06	1.02106e+07	6.60221e+06	1.09474e+07	9.87023e+06	9.37528e+06	9.67915e+06	1.05247e+07	1.01655e+07	1.09424e+07	1.06595e+07	1.06955e+07	8.16322e+06	9.65212e+06	1.15756e+07	9.17865e+06	1.52512e+07	1.57918e+07	9.5912e+06	1.07675e+07
Symmetric dimethylarginine		1.15931e+08	1.12215e+08	1.59334e+08	1.64942e+08	1.63588e+08	2.09235e+08	3.04823e+08	3.86606e+08	6.58346e+07	2.6834e+08	7.17829e+07	2.11085e+08	2.00354e+08	1.31931e+08	3.89066e+08	1.13285e+08	8.57858e+07	6.81226e+07	1.30435e+08	1.01212e+08	1.64135e+08	2.08558e+08	1.84528e+08	4.14789e+07	2.22549e+08	2.20897e+08	1.98373e+08	5.55172e+07	1.53393e+08	1.82797e+08
Serylasparagine		1.56288e+07	1.82412e+07	1.812e+07	2.02824e+07	1.67824e+07	1.8538e+07	8.71837e+06	7.6478e+06	8.83702e+06	5.37732e+06	1.08084e+07	9.28359e+06	6.7142e+06	9.53503e+06	6.27291e+06	1.06643e+07	1.1475e+07	9.58639e+06	1.43845e+07	1.05845e+07	1.03503e+07	6.03192e+06	6.10322e+06	1.06671e+07	1.06154e+07	6.03365e+06	5.03652e+06	1.25343e+07	7.68481e+06	8.69315e+06
2,4-diacetamido-2,4,6-trideoxy-alpha-D-mannopyranose	C20424	4.80591e+07	7.55692e+07	5.34267e+07	5.49655e+07	5.87243e+07	6.29514e+07	3.73303e+07	4.08879e+07	4.0042e+07	3.67855e+07	5.64712e+07	5.22145e+07	2.83543e+07	4.1218e+07	3.99198e+07	4.97402e+07	4.83541e+07	4.04518e+07	4.04145e+07	3.87326e+07	4.75523e+07	5.48813e+07	3.54471e+07	4.43665e+07	4.80044e+07	3.72512e+07	3.21941e+07	4.77696e+07	5.14432e+07	5.17823e+07
(2R)-2-hydroxy-3-(1H-indol-3-yl)propanoic acid	C22006	7.58903e+06	3.96629e+06	8.72418e+06	7.43798e+06	7.54486e+06	9.50291e+06	9.57439e+06	8.27596e+06	6.13507e+06	8.95598e+06	7.43028e+06	7.32551e+06	1.13787e+07	8.80913e+06	9.22025e+06	4.78545e+06	8.0431e+06	7.71767e+06	6.48756e+06	1.02938e+07	5.14188e+06	9.70021e+06	8.25398e+06	8.4583e+06	6.22993e+06	1.24577e+07	7.03446e+06	3.66216e+06	6.41614e+06	6.02115e+06
D-Xylonate		1.49071e+07	1.27247e+07	1.58806e+07	1.3923e+07	1.46218e+07	4.99705e+07	2.93368e+07	2.69455e+07	3.31708e+07	3.49532e+07	3.61537e+07	2.23794e+07	2.63489e+07	2.52814e+07	2.78947e+07	2.3862e+07	3.02543e+07	3.04982e+07	2.84383e+07	3.81996e+07	2.52371e+07	1.9424e+07	3.08485e+07	3.57895e+07	2.22354e+07	2.61672e+07	2.76083e+07	1.84105e+07	2.23941e+07	2.33176e+07
Brassitin		1.66102e+07	1.86325e+07	1.90397e+07	2.05905e+07	1.43359e+07	1.05664e+07	1.18267e+07	1.13264e+07	1.34496e+07	9.16565e+06	1.46606e+07	1.26928e+07	7.96653e+06	9.66816e+06	8.87477e+06	1.36707e+07	1.20484e+07	9.524e+06	8.92599e+06	9.49969e+06	1.18766e+07	1.00643e+07	8.58342e+06	1.01321e+07	1.40744e+07	8.86748e+06	1.03312e+07	1.36996e+07	1.14126e+07	1.49499e+07
Cinnamoylglycine		2.23352e+07	1.85376e+07	2.20907e+07	1.77046e+07	2.44828e+07	2.2573e+07	1.08977e+07	1.02121e+07	1.33332e+07	9.52942e+06	1.31033e+07	1.44172e+07	8.37724e+06	1.0315e+07	1.04275e+07	1.20679e+07	1.23142e+07	1.2294e+07	1.24237e+07	1.17997e+07	1.4698e+07	1.18355e+07	9.7292e+06	1.32142e+07	1.30928e+07	9.4724e+06	7.90186e+06	1.23205e+07	1.10479e+07	1.21908e+07
1-Carboxyethylleucine		3.19407e+08	2.83971e+08	3.27515e+08	3.10215e+08	2.7842e+08	3.54709e+08	7.68032e+06	9.20728e+07	8.0897e+07	1.0873e+08	9.25616e+07	2.8646e+08	3.33306e+06	2.19604e+07	2.1548e+08	1.10355e+08	1.14371e+08	9.29941e+07	1.69061e+08	1.45655e+08	1.40131e+08	2.36879e+08	7.12527e+07	6.89741e+07	8.38201e+07	1.63675e+08	1.53798e+08	1.83032e+08	1.88751e+08	8.37674e+07
3-Phenylcatechol	C02526	9.59627e+06	1.26201e+07	9.92214e+06	1.50521e+07	2.74544e+06	9.86421e+06	8.43015e+06	8.66379e+06	1.13612e+07	4.67073e+06	8.99505e+06	6.59784e+06	7.4843e+06	6.72958e+06	5.21492e+06	9.32566e+06	2.48855e+06	2.364e+06	1.37809e+07	8.32111e+06	1.32075e+07	5.4744e+06	1.0348e+07	1.20132e+07	9.65656e+06	6.96555e+06	6.64632e+06	1.01494e+07	7.17663e+06	9.09462e+06
Acolamone		2.25973e+07	5.2018e+07	2.15013e+07	2.40403e+07	5.05205e+07	2.87271e+07	2.349e+07	2.89461e+07	2.08441e+07	2.9221e+07	1.75838e+07	1.56151e+07	2.09766e+07	4.93432e+06	6.03818e+07	1.16396e+07	1.89509e+07	3.72403e+07	3.16574e+07	6.09546e+07	3.27481e+07	2.03958e+07	2.23639e+07	1.71173e+07	5.1881e+06	2.02794e+07	1.65798e+07	1.83031e+07	1.5481e+07	3.3769e+07
L-histidinol-phosphate	C01100	1.25516e+07	1.65055e+07	1.6448e+07	3.40067e+07	2.04052e+07	7.86443e+06	3.01533e+07	1.67244e+07	2.07322e+07	1.24626e+07	1.6195e+07	2.57009e+07	1.4842e+07	2.23335e+07	1.91547e+07	2.0394e+07	1.46444e+07	1.20807e+07	2.61636e+07	1.06555e+07	2.24825e+07	9.12618e+06	1.80853e+07	1.90081e+07	2.74358e+07	1.32523e+07	1.24679e+07	1.33668e+07	1.04716e+07	1.6021e+07
N-Acetyl-D-hexosamine	C03136	3.86641e+08	3.80593e+08	3.96325e+08	2.59687e+08	3.56608e+08	2.71326e+08	5.66972e+08	2.69745e+08	7.15931e+08	2.13817e+08	1.53627e+08	3.21267e+08	1.0146e+08	3.53381e+08	2.18272e+08	3.24293e+08	3.19134e+08	3.22973e+08	8.27569e+08	6.09117e+08	3.71513e+08	6.5179e+07	4.35556e+08	9.01342e+08	2.5395e+08	9.47679e+07	3.76163e+08	1.32001e+08	1.34619e+08	4.4121e+07
Acetyl-L-carnitine		6.71306e+08	5.97064e+08	3.40092e+08	4.78341e+08	4.52291e+08	6.15309e+08	3.93367e+08	6.34719e+08	3.07261e+08	3.1594e+08	7.89583e+07	3.90677e+08	4.48986e+08	4.50747e+07	2.72745e+08	2.92782e+08	4.91373e+07	2.61316e+07	6.04276e+07	3.20908e+08	4.9062e+08	3.79842e+08	4.05785e+08	1.56367e+08	4.27938e+08	3.00955e+08	2.38242e+08	3.74121e+07	3.1061e+08	4.9853e+08
Pyrimidodiazepine	C02587	419093	5.21427e+06	1.15303e+08	3.06147e+08	1.35824e+08	777590	2.6816e+08	1.34285e+06	5.83103e+06	1.75013e+06	1.24181e+06	1.01807e+08	889245	6.67428e+07	2.21539e+08	5.0215e+07	4.27269e+06	844009	3.20223e+08	5.05623e+06	8.71406e+07	1.32063e+06	3.32006e+07	4.83685e+07	3.75585e+08	3.25607e+06	554197	3.92219e+07	310297	5.06936e+07
9-methylthiononanaldoxime	C17253	1.72518e+07	1.60481e+06	1.15036e+07	695949	6.86044e+06	1.76333e+06	1.08902e+06	1.3441e+06	912144	1.39874e+06	1.14031e+06	1.53106e+06	1.14689e+06	1.44109e+06	3.07356e+06	1.43735e+06	1.55251e+06	1.40557e+06	1.53309e+06	2.99864e+06	1.53386e+06	1.51736e+06	1.40925e+06	868713	1.87926e+06	1.12794e+06	1.07551e+06	1.35089e+06	1.54517e+06	1.71628e+06
Propyl acetate		2.25265e+06	1.59843e+06	2.03761e+06	1.20946e+06	2.13425e+06	1.88113e+06	920860	1.0298e+06	1.42785e+06	1.50562e+06	1.50046e+06	1.72836e+06	961582	945229	753094	1.87794e+06	1.76225e+06	1.64282e+06	1.04667e+06	871722	1.83289e+06	1.5639e+06	791267	990168	1.15212e+06	930772	1.08192e+06	1.08251e+06	1.08958e+06	1.56259e+06
Indoleacrylic acid	C21283	1.81177e+09	2.54412e+09	1.61634e+09	3.02259e+09	2.93844e+09	1.90166e+09	2.4047e+09	7.42875e+09	4.10551e+09	4.42998e+09	2.69735e+09	3.28979e+09	3.89838e+09	2.33597e+09	2.58444e+09	2.92062e+09	5.42639e+08	1.26643e+09	4.67424e+09	3.63113e+08	3.42025e+09	3.38884e+08	2.49675e+09	3.64586e+08	3.20435e+09	2.14468e+09	3.34846e+09	1.89875e+09	1.8665e+09	3.94871e+09
L-Tryptophan	C00078	1.04113e+08	8.17147e+07	9.89454e+07	7.9541e+07	1.17986e+08	3.22512e+07	6.22316e+07	1.33332e+08	9.16986e+07	1.01025e+08	1.07374e+08	7.55235e+07	1.28345e+08	1.067e+08	1.03309e+08	6.30281e+07	1.47255e+08	8.52484e+07	2.0315e+08	8.63366e+07	3.58745e+07	3.20442e+07	1.4631e+08	4.79291e+07	5.39817e+07	1.2286e+08	1.12413e+08	3.8643e+07	1.48781e+08	1.83736e+08
2-Oxoadipic acid	C00322	5.13319e+07	8.06002e+07	5.03951e+07	6.49891e+07	6.37239e+07	4.76335e+07	6.13752e+07	5.7275e+07	6.03054e+07	4.32065e+07	7.24634e+07	7.18674e+07	4.78685e+07	6.23912e+07	7.08506e+07	6.61714e+07	6.31414e+07	5.35031e+07	6.83265e+07	7.12256e+07	6.7328e+07	4.04136e+07	6.61638e+07	7.22919e+07	7.18974e+07	5.53383e+07	4.30698e+07	6.42976e+07	4.87778e+07	6.49135e+07
8-Methylthio-2-octanoic acid	C17224	3.3601e+07	3.87784e+07	3.95013e+07	4.30422e+07	3.22798e+07	2.40112e+07	2.33755e+07	2.23704e+07	2.76498e+07	1.76247e+07	2.96712e+07	2.83962e+07	1.55512e+07	1.93977e+07	1.82416e+07	2.65166e+07	2.57367e+07	1.84032e+07	1.71917e+07	2.00725e+07	2.53416e+07	2.11253e+07	1.70771e+07	1.91536e+07	2.8991e+07	1.72141e+07	2.20141e+07	2.8391e+07	2.35729e+07	3.12063e+07
Gamma-Glutamylglycine		4.02405e+06	1.91594e+07	8.80071e+06	7.63271e+06	1.2083e+07	9.20874e+06	1.65131e+08	2.43035e+08	1.41159e+08	4.09018e+07	2.00697e+07	9.50547e+07	1.51074e+08	1.11213e+08	3.45237e+07	1.43843e+08	1.20203e+08	5.2636e+06	8.71009e+07	4.9574e+06	1.39499e+08	6.57964e+06	1.51416e+08	1.06686e+08	2.10851e+07	1.01195e+08	3.46876e+08	1.27756e+07	9.62387e+07	1.38672e+08
Acetylcarnitine	C02571	4.69067e+08	4.47843e+08	4.45052e+08	4.52311e+08	4.35541e+08	4.35533e+08	5.02556e+08	4.52107e+08	4.93383e+08	4.57328e+08	1.43112e+08	4.42683e+08	4.32992e+08	4.81921e+08	1.46866e+08	5.15942e+08	5.08929e+08	4.86934e+08	4.50902e+08	4.58827e+08	4.55072e+08	4.90546e+08	4.94364e+08	4.3239e+08	1.24144e+08	4.39498e+08	1.20177e+08	4.09223e+08	4.60716e+08	4.64628e+08
1-(2,3-Dihydro-1H-pyrrolizin-5-yl)-1,4-pentanedione		1.25993e+07	2.04371e+07	1.32427e+07	1.77046e+07	1.43831e+07	1.4525e+07	1.47349e+07	1.38464e+07	1.38566e+07	9.98539e+06	1.68331e+07	1.69308e+07	1.15911e+07	1.45279e+07	1.68655e+07	1.54572e+07	1.40241e+07	1.20289e+07	1.72716e+07	1.83586e+07	1.58584e+07	1.29374e+07	1.55266e+07	2.41156e+07	1.76186e+07	1.48046e+07	1.35199e+07	2.08118e+07	1.26489e+07	2.05401e+07
2-Formaminobenzoylacetate	C05835	663207	712830	711672	721043	759283	748301	905286	868685	765016	612804	386810	659036	905074	737273	754971	414207	857099	752442	695421	671952	535448	632071	308918	688805	412478	590079	1.16231e+06	722279	724233	721023
N-Acetyl-L-phenylalanine	C03519	1.02957e+07	1.47699e+07	2.85606e+06	8.82255e+06	5.98134e+07	2.67197e+06	2.41906e+08	1.44923e+08	1.04604e+08	9.06329e+07	8.38592e+07	7.5374e+07	1.05686e+08	5.5765e+07	4.29127e+07	9.23839e+07	4.58895e+07	1.22355e+07	9.16066e+07	8.53482e+06	1.04834e+08	6.32923e+06	6.21577e+07	1.57903e+07	7.64184e+07	5.63942e+07	8.27384e+07	1.11687e+07	6.40585e+07	9.47498e+07
2-oxo-5-Methylthiopentanoic acid	C17211	3.44576e+06	3.22509e+06	1.05849e+07	2.85288e+06	8.64698e+06	4.92934e+06	3.56983e+06	4.71735e+06	320131	1.43743e+07	1.19224e+07	3.95281e+06	4.47523e+06	3.70867e+06	5.94019e+06	300368	5.72276e+06	1.731e+06	2.0666e+06	7.22476e+06	328726	2.00823e+06	336237	3.77712e+06	2.48407e+06	564808	1.49282e+06	2.44755e+06	3.09697e+06	1.10119e+06
3-Methyl-5-pentyl-2-furanpropanoic acid		1.35512e+07	1.6808e+07	1.52042e+07	2.17503e+07	1.60507e+07	1.9227e+07	1.66346e+07	1.82884e+07	1.98441e+07	1.75254e+07	1.77755e+07	1.51842e+07	1.59457e+07	1.85661e+07	1.63875e+07	2.0311e+07	2.10222e+07	2.08119e+07	1.98661e+07	1.99945e+07	1.77575e+07	1.84323e+07	1.80082e+07	1.72199e+07	2.1473e+07	1.73275e+07	1.85525e+07	1.94283e+07	1.86195e+07	2.15423e+07
Scoparone	C09311	1.72657e+06	1.75894e+07	1.56561e+07	1.51227e+07	1.15707e+07	7.98402e+06	2.72034e+07	2.26657e+07	1.38479e+07	1.31039e+07	1.14659e+07	1.54112e+07	4.83243e+07	2.37615e+07	1.70538e+07	1.41115e+07	1.02344e+07	9.28475e+06	6.98774e+07	1.06786e+07	1.63414e+07	867909	1.13655e+07	1.00935e+07	4.18068e+07	2.24198e+07	2.23235e+07	1.25497e+07	9.51756e+06	1.50813e+07
Oxoglutaric acid	C00026	1.09081e+06	1.07621e+07	7.50567e+06	1.15319e+07	1.4293e+06	1.49435e+06	8.2113e+06	5.74076e+06	1.83603e+06	1.06977e+07	1.54555e+06	1.01499e+07	6.49516e+06	8.18415e+06	8.49316e+06	1.48915e+07	1.83172e+06	1.6824e+06	2.22013e+06	1.29778e+06	7.71473e+06	8.86412e+06	1.49858e+06	1.72027e+06	1.73876e+07	1.09572e+07	1.2771e+07	2.21515e+06	1.12314e+07	2.97011e+06
Thioctic acid	C00725	6.87017e+06	1.11252e+07	1.17911e+07	2.52627e+07	4.24997e+07	8.22616e+06	1.08079e+08	8.27435e+07	1.00704e+07	3.35012e+07	8.68857e+06	3.88878e+07	6.60775e+07	3.50653e+07	4.31029e+07	1.16276e+08	2.95508e+07	6.44559e+06	1.15809e+08	5.80846e+06	4.27267e+07	3.90678e+06	6.19815e+07	7.99719e+06	5.95346e+07	3.51555e+07	1.8142e+07	1.38012e+07	8.14525e+07	5.78344e+07
1,2-Dihydronaphthalene-1,2-diol	C06205	3.69011e+08	5.02562e+08	6.96708e+08	2.82057e+08	5.42471e+08	3.81982e+08	6.4368e+08	2.73197e+08	1.31435e+09	9.98949e+08	8.47548e+08	9.92262e+08	7.73149e+08	8.43245e+08	4.18332e+08	7.08146e+08	6.17622e+08	5.8017e+08	3.33734e+08	4.72643e+08	4.95221e+08	2.62716e+08	6.21466e+08	6.82839e+08	5.87626e+08	4.1525e+08	3.50417e+08	5.23964e+08	4.37627e+08	4.32365e+08
L-Kynurenine	C00328	1.62259e+07	3.46209e+07	1.65132e+07	1.76227e+07	1.75298e+07	1.71076e+07	5.48929e+07	1.59413e+07	4.0364e+07	1.79495e+07	2.00099e+07	1.9126e+07	5.11814e+07	1.34161e+07	1.93924e+07	1.66015e+07	2.12698e+07	3.50363e+07	2.03733e+07	1.97518e+07	2.74049e+07	1.66814e+07	1.65927e+07	1.58658e+07	1.52479e+07	1.50712e+07	1.56885e+07	2.04133e+07	2.63554e+07	2.07624e+07
O-ureido-L-serine	C20639	2.34329e+06	2.29063e+06	1.78281e+06	2.66527e+06	2.44328e+06	2.11702e+06	3.80574e+06	2.15284e+06	2.70636e+06	2.06058e+06	4.22104e+06	2.23381e+06	3.38763e+06	2.73409e+06	2.15608e+06	3.34721e+06	3.32757e+06	3.76531e+06	2.712e+06	3.32451e+06	2.73492e+06	2.47196e+06	3.30335e+06	3.21042e+06	2.61624e+06	2.15058e+06	2.52023e+06	2.31698e+06	2.58286e+06	2.35825e+06
Glyceraldehyde 3-phosphate	C00118	3.42372e+06	9.99273e+06	7.34453e+06	9.77331e+06	1.00227e+07	1.34707e+07	1.54271e+07	1.32496e+07	9.02881e+06	1.05335e+07	8.90622e+06	1.3774e+07	1.0675e+07	1.10669e+07	1.29082e+07	1.07144e+07	5.92189e+06	1.95435e+06	1.06645e+07	1.13289e+07	1.05151e+07	1.48627e+07	1.08266e+07	8.83142e+06	1.16265e+07	1.52745e+07	1.03292e+07	6.23513e+06	1.22612e+07	1.19801e+07
Carnosine	C00386	2.6029e+07	3.66945e+07	3.01174e+07	3.01256e+07	3.65246e+07	2.75336e+07	1.39316e+07	1.39899e+07	1.84437e+07	6.21715e+06	1.60875e+07	1.36618e+07	9.90151e+06	1.29139e+07	8.42857e+06	1.53166e+07	1.7811e+07	1.54773e+07	2.82315e+07	2.09068e+07	2.79524e+07	8.86603e+06	1.61622e+07	2.61407e+07	1.88887e+07	8.13367e+06	8.05503e+06	2.56279e+07	1.32032e+07	1.85e+07
(S)-Carvone	C11383	1.77262e+07	1.93194e+07	3.21021e+07	3.76181e+07	2.39357e+07	2.46304e+07	3.30637e+07	1.36133e+07	3.41783e+07	2.23211e+07	3.698e+07	2.78247e+07	2.87954e+07	2.93381e+07	2.26353e+07	2.29657e+07	2.95065e+07	3.66271e+07	3.88718e+07	4.22567e+07	3.37541e+07	3.59e+07	4.53391e+07	4.20735e+07	3.38271e+07	3.59346e+07	1.91833e+07	3.12055e+07	2.6669e+07	4.41513e+07
(-)-Isopiperitenone	C02485	685447	1.49367e+06	3.92933e+06	1.61914e+07	1.67677e+07	2.16937e+06	1.35826e+07	2.29525e+06	1.73743e+06	2.35436e+07	3.41426e+06	7.86182e+06	1.53009e+07	2.78369e+07	4.10274e+06	2.36965e+07	9.30174e+06	1.48348e+06	2.70677e+07	1.97668e+06	2.33888e+07	2.06154e+07	2.93078e+06	2.38487e+06	3.97235e+07	3.65119e+07	2.2564e+07	3.57878e+06	2.24718e+07	2.99411e+07
Deoxycytidine	C00881	2.73442e+07	2.7595e+07	2.72522e+07	2.84383e+07	2.8669e+07	2.73439e+07	3.35301e+07	2.48866e+07	2.79834e+07	2.46117e+07	2.79467e+07	2.90525e+07	2.33822e+07	2.58465e+07	2.98455e+07	2.63573e+07	2.56852e+07	2.58035e+07	2.58107e+07	2.80286e+07	2.46645e+07	2.45402e+07	2.71359e+07	2.58544e+07	2.63296e+07	2.72515e+07	2.74721e+07	2.46064e+07	2.41715e+07	2.49954e+07
3-Indoxyl sulfate		2.39927e+06	7.39672e+06	3.73229e+06	6.58287e+06	6.35936e+06	5.22617e+06	2.96657e+07	1.45384e+07	8.03066e+06	1.02979e+07	9.48515e+06	1.38619e+07	1.9594e+07	1.34551e+07	1.68341e+07	1.65565e+07	1.03893e+07	5.74845e+06	1.67104e+07	7.848e+06	2.12809e+07	1.98315e+06	1.33576e+07	1.27884e+07	1.72025e+07	1.6062e+07	2.08076e+07	7.93016e+06	1.40271e+07	1.88376e+07
Nitrosobenzene	C06876	45495.3	84497.8	49088.9	68152.5	49345.5	120506	451919	176549	329791	226950	202130	195722	239410	194236	342514	50278.5	330256	114460	172556	189073	239580	139964	255394	231177	235876	200664	494397	193364	253880	326844
1-Hydroxymenth-8-en-2-one	C18019	3.28992e+08	6.07041e+08	3.41831e+08	3.20881e+08	1.84733e+08	4.58926e+08	8.54113e+08	1.24243e+09	5.46862e+08	6.5737e+08	4.56158e+08	6.97136e+08	1.00931e+09	4.75199e+08	6.40977e+08	6.02067e+08	5.87561e+08	2.34511e+08	8.99396e+08	2.62012e+08	7.58642e+08	8.48382e+07	5.78048e+08	3.3786e+08	6.94392e+08	5.58967e+08	8.1314e+08	3.18588e+08	4.35237e+08	8.37759e+08
(1R,4S)-1-hydroxylimonen-2-one	C19083	6.13423e+07	3.43941e+07	4.17501e+07	8.62327e+07	3.80309e+07	5.06559e+07	3.00296e+07	2.45495e+07	2.7942e+07	3.07806e+07	3.42523e+07	4.16384e+07	2.10876e+07	1.98126e+07	2.27412e+07	2.46406e+07	2.70251e+07	3.63325e+07	1.18486e+07	2.47037e+07	2.08315e+07	3.06403e+07	1.3285e+07	2.81058e+07	1.12318e+07	6.34194e+07	2.96612e+07	2.64047e+07	3.19862e+07	2.71833e+07
4-isopropenyl-7-methyloxepan-2-one	C11414	1.01577e+07	2.15013e+07	1.56673e+07	1.0941e+07	1.09424e+07	1.05799e+07	1.83536e+07	8.66795e+06	1.15452e+07	1.20429e+07	1.1906e+07	2.78966e+07	3.01867e+07	1.35586e+07	1.3072e+07	1.35035e+07	8.76986e+06	8.13007e+06	2.87612e+07	1.57311e+07	2.18281e+07	1.16014e+07	8.89606e+06	2.00662e+07	1.87154e+07	8.64533e+06	1.46099e+07	1.75978e+07	1.84515e+07	2.28732e+07
Phosphoenolpyruvic acid	C00074	6.11e+07	7.33371e+07	5.56354e+07	7.21879e+07	4.84488e+07	3.28479e+07	5.10368e+07	4.71239e+07	4.95177e+07	5.27273e+07	4.99011e+07	3.4228e+07	3.58979e+07	3.88058e+07	3.84303e+07	5.06008e+07	4.88993e+07	3.92109e+07	4.11196e+07	4.16607e+07	4.70823e+07	2.56175e+07	4.4049e+07	4.35321e+07	4.2552e+07	4.46301e+07	2.95558e+07	3.85025e+07	3.57963e+07	5.66492e+07
beta-Damascenone		9.1395e+08	1.11085e+09	9.30455e+08	1.23894e+09	9.72388e+08	8.35886e+08	7.80184e+08	8.51856e+08	8.68186e+08	5.57626e+08	7.80333e+08	7.89098e+08	6.59276e+08	7.12816e+08	6.56255e+08	8.4792e+08	7.50292e+08	6.72114e+08	9.74897e+08	7.06423e+08	1.09189e+09	6.21756e+08	9.54466e+08	9.01848e+08	9.64131e+08	6.65994e+08	6.98003e+08	8.11784e+08	7.65319e+08	8.94181e+08
Octhilinone	C18752	1.20679e+07	1.60506e+07	3.11426e+07	1.93245e+07	1.2131e+07	2.1081e+07	1.36153e+07	1.12384e+07	2.16341e+07	1.19892e+07	1.47936e+07	1.20874e+07	7.27115e+06	1.09718e+07	1.01036e+07	1.42375e+07	1.75317e+07	1.40815e+07	8.37738e+06	4.82015e+06	1.51128e+07	5.29553e+06	7.56469e+06	1.23808e+07	1.65803e+07	6.54726e+06	2.24063e+07	1.37923e+07	5.94608e+06	1.00511e+07
Bornyl_acetate	C11338	2.79405e+07	5.16529e+07	5.38757e+07	3.96056e+07	2.22676e+07	4.34323e+07	3.45379e+07	3.52544e+07	4.76056e+07	4.40293e+07	4.18545e+07	2.47813e+07	3.49144e+07	3.64276e+07	2.645e+07	3.95509e+07	3.72526e+07	3.81355e+07	3.50577e+07	2.87919e+07	4.74384e+07	3.71808e+07	2.97193e+07	4.14054e+07	4.09693e+07	3.11039e+07	3.55348e+07	4.49727e+07	3.26566e+07	4.62279e+07
Glycerylphosphorylethanolamine	C01233	2.40143e+07	2.93454e+07	2.73329e+07	4.02351e+07	2.79901e+07	3.01317e+07	3.42335e+07	3.56451e+07	4.16174e+07	3.54985e+07	3.36484e+07	3.60681e+07	3.67661e+07	3.65318e+07	3.14117e+07	3.74457e+07	3.22017e+07	3.00366e+07	3.49827e+07	2.3047e+07	3.29935e+07	3.90002e+07	3.2523e+07	2.72857e+07	3.46042e+07	3.41112e+07	3.3133e+07	3.44178e+07	3.47604e+07	3.7026e+07
Kinetin	C08272	4.37753e+06	4.48587e+06	5.19021e+06	3.28223e+06	4.32238e+06	5.59453e+06	4.24583e+06	4.2807e+06	2.09576e+06	3.52564e+06	1.7742e+06	3.31748e+06	2.75579e+06	3.33933e+06	5.02769e+06	2.44263e+06	2.48381e+06	2.14292e+06	3.24857e+06	4.50791e+06	2.82011e+06	3.82629e+06	2.88046e+06	2.94124e+06	3.3396e+06	3.70388e+06	2.78446e+06	1.18151e+06	3.59484e+06	3.0302e+06
3-acetyloctanal	C21139	1.98667e+06	3.7098e+06	2.07682e+06	5.51126e+06	1.30963e+06	2.6013e+06	7.67793e+06	1.11649e+07	5.4405e+06	3.88078e+06	2.7962e+06	4.03258e+06	4.95193e+06	2.92003e+06	5.45299e+06	4.19057e+06	4.54936e+06	7.26765e+06	5.58124e+06	5.56899e+06	8.46352e+06	1.04069e+06	3.50893e+06	5.74975e+06	7.80683e+06	8.19976e+06	7.8208e+06	6.15056e+06	4.83882e+06	6.95403e+06
2-Hexyl-4,5-dimethylthiazole		2.8961e+07	3.30628e+07	2.60375e+07	3.26804e+07	2.7499e+07	2.78229e+07	2.37057e+07	2.38684e+07	2.56126e+07	1.37549e+07	1.94744e+07	2.41526e+07	2.28463e+07	1.93958e+07	1.30146e+07	2.66908e+07	2.43739e+07	1.25769e+07	3.33029e+07	2.81502e+07	4.00493e+07	1.72068e+07	3.11517e+07	3.0529e+07	3.59421e+07	2.90619e+07	2.10035e+07	2.38881e+07	2.38259e+07	3.66667e+07
Methyl 8-methyl-3-oxo-8-azabicyclo[3.2.1]octane-2-carboxylate	C20371	4.0813e+07	5.44435e+07	4.08236e+07	6.25411e+07	4.4736e+07	3.494e+07	4.14857e+07	6.26387e+07	5.41756e+07	5.30218e+07	4.39482e+07	3.47147e+07	4.19929e+07	4.01309e+07	3.49888e+07	4.92479e+07	4.45813e+07	3.93619e+07	6.66051e+07	4.55202e+07	5.77536e+07	2.66472e+07	5.63638e+07	6.67617e+07	4.87157e+07	3.90678e+07	3.34589e+07	5.76125e+07	3.87973e+07	5.50213e+07
Diethylphosphate	C06608	6.46109e+06	2.15231e+07	8.11184e+06	1.0949e+07	1.90617e+06	3.22673e+06	1.75327e+06	2.11172e+06	4.0774e+07	1.49682e+06	4.18581e+07	2.25916e+06	1.88563e+06	2.96059e+07	1.48302e+06	3.79953e+07	2.76687e+07	3.92384e+07	1.86924e+06	1.61313e+06	1.75841e+07	2.07361e+06	2.85363e+06	1.73141e+06	1.09437e+07	2.09083e+06	1.26632e+06	2.46596e+07	1.98157e+07	2.71007e+07
Fencamfamine		2.64059e+06	2.62547e+06	2.77449e+06	2.04219e+06	3.0063e+06	3.43601e+06	2.83299e+06	2.91212e+06	3.06784e+06	3.10351e+06	2.10969e+06	2.23279e+06	2.58041e+06	2.50873e+06	2.7913e+06	2.91347e+06	1.88431e+06	2.58692e+06	2.23224e+06	2.9251e+06	1.76323e+06	3.54935e+06	2.40112e+06	2.58999e+06	1.95383e+06	2.29895e+06	2.07588e+06	1.95814e+06	2.0471e+06	2.52048e+06
Norbelladine	C16701	3.86563e+06	4.50376e+06	4.81757e+06	3.46775e+06	3.71112e+06	3.48394e+06	2.70779e+06	2.92449e+06	2.6036e+06	3.04925e+06	2.38152e+06	4.55733e+06	2.34505e+06	3.16838e+06	2.33607e+06	2.50205e+06	2.57727e+06	2.27761e+06	3.87114e+06	3.84007e+06	4.42011e+06	4.03565e+06	3.02681e+06	3.05697e+06	3.98472e+06	3.22312e+06	3.0157e+06	2.96485e+06	4.05349e+06	4.04362e+06
cis-3-Hexenyl hexanoate		2.46023e+07	2.85649e+07	2.06514e+07	2.25735e+07	1.76529e+07	2.67281e+07	3.15831e+07	3.87173e+07	2.66476e+07	3.65044e+07	2.48814e+07	3.23927e+07	2.52057e+07	2.58546e+07	2.25752e+07	2.66381e+07	2.4833e+07	2.6793e+07	2.52604e+07	2.88111e+07	3.47703e+07	3.12114e+07	2.41796e+07	2.02733e+07	3.31731e+07	3.75434e+07	3.1491e+07	2.52697e+07	3.30562e+07	4.23953e+07
Ethyl butylacetylaminopropionate	C18830	2.30304e+06	4.34776e+06	5.90155e+06	4.12281e+06	4.06349e+06	4.26263e+06	8.87454e+06	1.54884e+07	5.31443e+06	9.04165e+06	6.76132e+06	5.78742e+06	6.76045e+06	6.67716e+06	5.03325e+06	5.8131e+06	6.10212e+06	5.90476e+06	4.80263e+06	6.13917e+06	4.05681e+06	7.68601e+06	5.46977e+06	3.89281e+06	5.22541e+06	5.59143e+06	4.99789e+06	3.80977e+06	4.8471e+06	7.66617e+06
hexahomomethionine	C17233	1.68336e+06	736789	462376	2.90217e+06	2.07417e+06	1.01304e+06	1.77928e+06	498313	2.58732e+06	269594	2.39048e+06	2.29823e+06	1.51041e+06	1.56374e+06	1.37676e+06	393400	2.41352e+06	705412	1.33668e+06	2.53551e+06	1.4898e+06	197019	1.81887e+06	2.18524e+06	1.4451e+06	423864	291988	1.00265e+06	1.84575e+06	1.86674e+06
Costunolide	C09382	1.82764e+06	1.51299e+06	1.80327e+06	1.69235e+06	2.96372e+06	1.15192e+06	1.12035e+06	2.48151e+06	1.95889e+06	2.30876e+06	2.09955e+06	1.59127e+06	2.00474e+06	1.09596e+06	2.52733e+06	1.35855e+06	1.55259e+06	1.956e+06	2.13541e+06	1.63662e+06	1.39696e+06	2.5051e+06	1.04049e+06	1.95966e+06	2.08917e+06	1.40838e+06	1.85182e+06	1.44777e+06	1.69944e+06	1.49429e+06
Tetrahydrodipicolinate	C03972	3.51365e+06	2.60336e+06	5.61684e+06	2.30651e+06	3.2987e+06	1.62209e+06	1.5326e+07	4.31048e+06	8.13693e+06	7.02301e+06	6.68148e+06	8.89939e+06	125337	1.17622e+07	7.47278e+06	1.36417e+07	5.83911e+06	966653	1.39602e+07	1.32643e+07	1.79031e+07	7.16863e+06	1.45195e+07	1.21546e+07	1.69035e+07	1.07898e+07	1.42388e+07	8.79843e+06	6.7281e+06	8.27403e+06
Atrazine	C06551	3.39688e+07	1.13178e+08	4.8254e+07	5.53269e+07	3.53506e+07	5.31962e+07	2.21735e+07	2.49037e+07	2.95495e+07	2.92303e+07	3.34385e+07	3.85974e+07	7.46712e+06	3.68704e+07	3.61526e+07	3.79444e+07	2.7915e+07	2.34729e+07	3.24286e+07	3.55679e+07	4.59534e+07	3.49425e+07	1.233e+07	3.26588e+07	3.54156e+07	3.82974e+07	3.6779e+07	3.07679e+07	4.00422e+07	3.65567e+07
7-deoxyloganetate	C20789	8.56956e+07	1.3714e+08	1.07278e+08	1.63985e+08	8.93598e+07	9.18705e+07	8.36136e+07	5.37516e+07	7.70039e+07	7.28369e+07	4.79207e+07	8.66227e+07	6.76122e+07	9.73938e+07	1.07606e+08	9.47528e+07	1.00877e+08	7.78098e+07	1.1713e+08	9.25666e+07	9.075e+07	1.60416e+08	2.49036e+07	9.0556e+07	9.8716e+07	5.74765e+07	4.70418e+07	7.75618e+07	6.76119e+07	6.30297e+07
Geranyl Phosphate	C21203	9.94904e+06	5.35295e+06	5.76555e+06	5.79969e+06	1.72441e+07	2.46659e+07	1.03247e+07	3.59016e+07	3.13472e+07	1.65855e+07	2.18542e+07	5.7568e+06	3.82824e+06	1.46636e+07	1.91395e+07	1.5014e+07	2.06699e+07	1.80971e+07	4.02391e+06	7.409e+06	1.78725e+07	2.79957e+06	9.38074e+06	1.27086e+07	1.89651e+07	1.73898e+07	2.05967e+07	3.40873e+06	1.50136e+07	2.08752e+07
Ethylene dimethanesulfonate		3.72389e+07	3.74877e+07	9.01483e+07	3.58436e+07	8.64587e+07	7.30035e+07	99727.9	154948	3.63778e+06	285607	1.28997e+07	2.96882e+07	7.47307e+06	629782	566809	432958	1.59017e+07	2.19116e+07	432940	748805	385242	2.77191e+07	4.24146e+06	783911	7.21445e+06	7.89771e+06	144110	1.14434e+07	3.52182e+06	7.47716e+06
Glycerol 3-phosphate	C00623	5.57351e+07	4.55226e+07	6.04877e+07	3.58387e+07	2.97887e+07	2.04375e+07	5.34234e+07	1.19832e+08	6.06638e+07	5.28048e+07	5.4566e+07	8.91718e+07	5.74479e+07	4.23074e+07	4.48831e+07	6.26113e+07	4.59576e+07	4.39813e+07	4.95804e+07	4.13893e+07	6.69962e+07	3.27453e+07	4.95512e+07	5.38666e+07	9.3459e+07	5.39666e+07	9.14223e+07	4.99532e+07	5.58541e+07	7.35896e+07
N-Acetyl-5-methoxykynuramine		6.24307e+06	5.3812e+06	6.12903e+06	6.52894e+06	6.47102e+06	4.58419e+06	1.14736e+07	2.20511e+07	8.80096e+06	8.94361e+06	6.63917e+06	1.05611e+07	1.42913e+07	1.18792e+07	6.88959e+07	9.36932e+06	1.68059e+07	1.34107e+07	9.70571e+06	7.73731e+06	1.21197e+07	8.21474e+06	9.60755e+06	1.28263e+07	3.60379e+07	7.34025e+06	3.26106e+07	1.13947e+07	9.51544e+06	2.18976e+07
Dodecanoic acid	C02679	1.87164e+07	1.35591e+07	1.27389e+07	8.7708e+06	1.57299e+07	8.90576e+06	2.17873e+07	1.411e+07	2.03246e+07	2.19085e+07	2.01401e+07	1.99452e+07	2.55227e+07	3.26839e+07	3.3586e+07	4.49252e+07	1.28116e+07	1.03825e+07	9.0622e+06	6.78904e+06	2.7174e+07	1.03221e+07	3.21186e+07	8.92012e+06	6.25673e+07	3.59029e+07	7.83275e+07	1.43849e+07	4.25964e+07	3.65628e+07
Gamma-glutamyl-L-putrescine	C15699	9.72421e+06	1.12515e+07	1.16503e+07	1.04911e+07	6.76069e+06	9.99631e+06	1.83633e+07	1.87307e+07	1.95037e+07	1.9675e+07	1.40579e+07	1.52009e+07	1.83357e+07	1.40049e+07	1.30801e+07	1.48057e+07	1.37228e+07	1.36907e+07	1.22432e+07	9.98973e+06	1.4678e+07	1.65959e+07	1.49194e+07	1.06487e+07	1.61099e+07	1.73724e+07	1.65352e+07	1.28667e+07	1.24956e+07	1.55539e+07
D-Erythrose 4-phosphate	C00279	2.33515e+07	2.14017e+07	2.19102e+07	1.99657e+07	2.36656e+07	2.48126e+07	1.4142e+07	2.57129e+07	2.69934e+07	2.36412e+07	2.70542e+07	2.71078e+07	2.32451e+07	2.6105e+07	1.07355e+07	2.21256e+07	2.37216e+07	2.7108e+07	1.66971e+07	1.82511e+07	1.59108e+07	2.5385e+07	1.75772e+07	1.51045e+07	1.65719e+07	2.35433e+07	1.14398e+07	2.1083e+07	2.6412e+07	2.43217e+07
CAR 3_0	C03017	3.40713e+08	3.46824e+08	3.66624e+08	4.05184e+08	4.23445e+08	3.54348e+08	9.09968e+08	3.02673e+08	2.4666e+08	9.33413e+08	3.15157e+08	3.0165e+08	2.47506e+08	2.39012e+08	3.03513e+08	2.59687e+08	2.29003e+08	2.30598e+08	2.49482e+08	2.27561e+08	3.06561e+08	2.68423e+08	2.32445e+08	2.92091e+08	2.97068e+08	8.79421e+08	2.43285e+08	1.99535e+08	2.66486e+08	3.60318e+08
2-(3-Hydroxy-4-methylphenyl)-5-methyl-4-hexen-3-one		5.82682e+06	8.11079e+06	5.83141e+06	7.81395e+06	4.6805e+06	6.53773e+06	2.84751e+06	3.43946e+06	6.09699e+06	386836	3.93183e+06	905068	894187	839359	2.05979e+06	3.74198e+06	5.90184e+06	4.31308e+06	1.50595e+07	5.14849e+06	1.41601e+07	1.39703e+06	4.76182e+06	7.83279e+06	5.59751e+06	823301	3.44499e+06	6.8055e+06	4.4895e+06	1.1002e+07
Galactitol 1-phosphate	C06311	1.37429e+06	616725	618129	1.12039e+06	1.3451e+06	1.81428e+06	1.51793e+06	1.53632e+06	1.65402e+06	1.02919e+06	1.50179e+06	879760	932980	1.89184e+06	2.29768e+06	2.53991e+06	1.18915e+06	976500	418647	2.81792e+06	1.60836e+06	2.3757e+06	2.33462e+06	1.88931e+06	1.4313e+06	2.85898e+06	890668	2.01479e+06	1.68505e+06	538076
1,2,4-Trichlorobenzene	C06594	2.23458e+07	2.0747e+08	1.52939e+07	2.76658e+07	1.02435e+08	2.80767e+08	5.82335e+08	5.14302e+07	7.7524e+08	1.17181e+07	5.83791e+07	6.91605e+07	1.27546e+08	3.07165e+07	3.2981e+07	1.50926e+07	3.42531e+09	5.5206e+07	2.89655e+08	2.38522e+07	9.18442e+06	3.61293e+07	1.18649e+08	2.59839e+08	3.50016e+08	3.43037e+08	3.41665e+06	1.84231e+07	3.64784e+07	1.20296e+08
N-gamma-L-Glutamyl-D-alanine		4.20274e+06	1.21173e+07	6.2677e+06	8.97223e+06	7.26302e+06	7.58479e+06	9.75579e+06	1.12612e+07	1.42848e+07	3.94576e+06	4.32232e+06	8.05283e+06	7.97497e+06	8.99902e+06	7.15247e+06	1.14827e+07	9.0406e+06	1.34539e+07	2.81272e+07	5.23884e+06	5.94037e+06	5.77049e+06	1.22077e+07	6.54548e+06	1.41439e+07	9.15173e+06	7.37764e+06	9.75557e+06	1.38365e+07	5.26464e+06
Biopterin	C06313	1.42082e+07	1.83655e+07	1.95473e+07	2.82863e+07	1.95871e+07	1.48935e+07	4.1237e+07	3.81718e+06	3.1001e+07	1.16291e+07	1.19344e+07	8.64079e+06	1.87261e+07	3.2766e+06	2.34374e+07	2.90451e+07	1.32504e+07	1.28936e+07	6.08645e+06	2.01623e+07	4.44363e+06	3.32964e+07	4.11248e+07	5.03602e+06	2.48754e+07	2.62657e+07	3.9035e+07	6.23461e+06	3.28202e+07	4.6353e+06
Imidazole acetol-phosphate	C01267	7.13804e+07	9.02389e+07	1.16449e+08	5.86739e+07	6.25612e+07	7.83567e+07	5.13972e+07	4.82136e+07	7.24777e+07	6.23327e+07	5.68163e+07	7.74247e+07	3.5517e+07	5.16063e+07	3.65398e+07	5.3905e+07	3.76627e+07	4.99506e+07	3.18545e+07	5.39409e+07	5.77544e+07	8.62501e+07	4.1362e+07	4.04566e+07	4.78478e+07	6.68297e+07	4.0268e+07	5.61051e+07	7.01515e+07	4.18285e+07
Ala-Glu-OH	C20958	8.01128e+06	4.54831e+07	3.60114e+07	6.8861e+07	3.33686e+07	6.38014e+07	1.36086e+08	5.91649e+07	6.02362e+07	4.72507e+07	3.51573e+07	4.63097e+07	2.25168e+07	6.6368e+07	5.38821e+07	3.9768e+07	5.36582e+07	2.71518e+07	6.81933e+07	3.8259e+07	5.6589e+07	1.56332e+07	4.16818e+07	6.70565e+07	4.5194e+07	4.46895e+07	5.03345e+07	4.27406e+07	1.80913e+07	2.15059e+07
L-Lysopine	C04020	2.23511e+07	2.33297e+07	2.61198e+07	3.43571e+07	2.41968e+07	1.72688e+07	4.02571e+07	3.71838e+07	5.91942e+07	4.51237e+07	4.94056e+07	3.87389e+07	4.25041e+07	4.14084e+07	3.969e+07	4.06029e+07	3.74771e+07	3.62865e+07	3.88059e+07	3.75016e+07	4.19773e+07	3.79601e+07	4.49545e+07	3.98855e+07	3.76875e+07	3.9498e+07	4.0688e+07	3.96369e+07	4.00575e+07	4.34633e+07
Amidino-scyllo-inosamine	C04280	395464	1.34009e+06	1.48214e+06	319825	1.60851e+06	1.74728e+06	7.02328e+06	2.36999e+06	1.68636e+06	1.12609e+06	3.36017e+06	3.36504e+06	4.02468e+06	2.28755e+06	3.2775e+06	2.3092e+06	2.63458e+06	352837	3.90471e+06	562942	6.42575e+06	2.32962e+06	2.80052e+06	1.55336e+06	4.40711e+06	2.34642e+06	489438	292253	2.91801e+06	3.81061e+06
Amidino-3-keto-scyllo-inosamine	C04673	8.21812e+07	6.51197e+07	6.02949e+07	3.43436e+07	2.38376e+07	2.17277e+07	2.44816e+07	6.73283e+07	3.39285e+07	6.28591e+07	3.12394e+07	3.29093e+07	3.02835e+07	2.5719e+07	3.51019e+07	2.65708e+07	4.33257e+07	1.10713e+07	2.01875e+07	2.59655e+07	3.16072e+07	4.43865e+07	2.49302e+07	2.35053e+07	1.29851e+07	2.65619e+07	3.77351e+07	2.86151e+07	2.91086e+07	2.3746e+07
4-Nitrophenyl phosphate	C03360	4.67793e+06	6.51848e+06	6.08514e+06	7.13867e+06	5.99961e+06	4.78041e+06	9.06943e+06	9.23847e+06	5.83898e+06	7.79337e+06	6.68671e+06	9.02398e+06	7.98166e+06	5.8934e+06	8.4885e+06	5.3466e+06	6.32735e+06	5.3803e+06	4.86857e+06	5.78133e+06	4.41855e+06	6.40171e+06	7.14022e+06	4.48866e+06	5.0048e+06	7.93697e+06	5.32466e+06	4.82069e+06	4.25816e+06	5.6558e+06
Homoserine, O-succinyl-	C01118	2.64198e+08	3.8334e+08	3.57592e+08	2.86551e+08	3.09608e+08	1.50651e+08	2.75126e+08	2.44636e+08	4.73141e+08	2.83543e+08	3.23495e+08	4.02893e+08	1.34235e+08	3.01388e+08	2.52458e+08	2.65408e+08	3.19666e+08	2.89568e+08	1.70719e+08	3.30565e+08	2.27499e+08	2.43261e+08	2.78908e+08	2.86499e+08	1.63912e+08	2.41461e+08	1.32445e+08	2.89131e+08	1.92647e+08	1.66632e+08
2,2,3-trihydroxybiphenyl	C03569	3.35226e+06	3.82621e+06	4.55868e+06	5.56302e+06	3.85892e+06	2.70191e+06	7.38317e+06	6.36319e+06	9.45736e+06	8.03636e+06	8.87956e+06	6.40691e+06	6.79669e+06	6.73889e+06	6.40795e+06	7.50253e+06	6.36064e+06	6.11533e+06	6.37136e+06	6.19293e+06	7.22966e+06	5.7691e+06	8.14288e+06	6.28886e+06	6.31968e+06	7.17847e+06	6.71242e+06	6.42152e+06	6.60822e+06	8.07071e+06
5-Hydroxyindoleacetaldehyde	C05634	6.80188e+07	5.41546e+07	6.3378e+07	4.80094e+07	6.6524e+07	5.21039e+07	6.31561e+07	5.78486e+07	4.98674e+07	7.74616e+07	5.78444e+07	6.87715e+07	4.82396e+07	6.07335e+07	7.95211e+07	5.35953e+07	5.4045e+07	4.65604e+07	5.45872e+07	7.89535e+07	6.42277e+07	6.14784e+07	6.53192e+07	7.34802e+07	6.1052e+07	6.38958e+07	6.66848e+07	3.93288e+07	6.69702e+07	5.67753e+07
Pantothenic acid	C00864	2.82791e+08	4.50619e+08	9.56205e+08	3.36147e+08	3.88589e+08	5.80785e+08	3.8023e+09	7.8354e+09	8.57636e+08	4.41269e+09	2.67295e+09	6.38498e+08	1.09618e+10	3.0417e+09	1.99077e+09	2.27008e+09	2.86703e+09	7.18784e+08	2.81999e+09	4.21219e+08	1.53604e+09	2.45337e+08	2.57794e+09	3.86558e+08	5.93687e+08	3.70859e+09	3.79327e+09	3.88631e+08	2.31047e+09	3.6957e+09
Diethyl phthalic acid	C14175	1.05644e+07	1.03557e+07	1.0916e+07	9.35926e+06	8.71926e+06	5.66048e+06	4.71141e+06	4.3088e+06	6.91956e+06	4.15063e+06	8.80987e+06	1.0806e+07	4.13253e+06	6.28021e+06	8.60801e+06	1.13799e+07	1.03178e+07	6.23547e+06	5.8023e+06	5.78478e+06	5.77555e+06	5.7459e+06	4.89249e+06	9.61413e+06	7.39774e+06	4.73435e+06	6.87588e+06	9.8601e+06	7.68779e+06	8.35879e+06
coniferyl acetate	C20225	5.64107e+06	1.3896e+07	6.63207e+06	1.05146e+07	5.93627e+06	7.7007e+06	4.46652e+06	5.6846e+06	4.20169e+06	4.89562e+06	4.15837e+06	8.27241e+06	4.49695e+06	5.29645e+06	4.8128e+06	5.37234e+06	5.58766e+06	1.27276e+06	4.89899e+06	3.74723e+06	8.67162e+06	3.94751e+06	4.70945e+06	3.9549e+06	7.92118e+06	6.8577e+06	4.7186e+06	5.3111e+06	6.03167e+06	6.03306e+06
Thellungianin G		2.67122e+07	3.19903e+07	2.94083e+07	3.04092e+07	3.03393e+07	3.61254e+07	3.68828e+07	3.4852e+07	2.89399e+07	3.5183e+07	2.92519e+07	3.77164e+07	2.82141e+07	3.56325e+07	3.26043e+07	3.37078e+07	2.78254e+07	2.86438e+07	3.01193e+07	2.32976e+07	3.13517e+07	5.21918e+07	2.93101e+07	2.30695e+07	3.85223e+07	3.45621e+07	3.53708e+07	2.58126e+07	4.01466e+07	3.66936e+07
beta-Costol		2.04124e+07	2.42406e+07	2.53923e+07	3.96874e+07	2.2793e+07	1.52082e+07	4.30637e+07	3.49647e+07	6.22718e+07	5.22718e+07	5.09004e+07	4.22631e+07	4.46471e+07	4.22126e+07	4.53579e+07	4.49578e+07	4.10187e+07	3.81678e+07	3.83288e+07	3.72498e+07	4.00952e+07	3.66014e+07	4.26769e+07	4.36991e+07	3.95451e+07	4.20101e+07	4.02802e+07	3.7674e+07	4.02336e+07	4.41144e+07
6,8-Dimethyl-6,7-didehydroergoline	C20409	3.90051e+07	4.41296e+07	3.80325e+07	4.29689e+07	3.8605e+07	2.92338e+07	4.20113e+07	3.90081e+07	3.46911e+07	3.43456e+07	3.60186e+07	4.84309e+07	3.70467e+07	3.66617e+07	3.70644e+07	5.68535e+07	4.21666e+07	3.41316e+07	3.10003e+07	4.17901e+07	4.25772e+07	2.78271e+07	3.68806e+07	3.80475e+07	3.08825e+07	4.19778e+07	3.84468e+07	3.38724e+07	3.38439e+07	4.50242e+07
3-Methoxy-4-hydroxyphenylglycolaldehyde	C05583	1.7776e+07	3.02153e+07	2.14173e+07	2.42662e+07	2.69359e+07	1.70278e+07	6.15198e+07	4.93679e+07	4.01922e+07	4.59298e+07	4.21927e+07	4.49232e+07	5.86494e+07	3.38092e+07	5.08704e+07	3.91876e+07	3.32396e+07	2.07963e+07	3.65138e+07	2.14999e+07	3.24651e+07	1.34944e+07	4.50924e+07	2.27269e+07	5.96215e+07	4.41568e+07	3.82643e+07	1.8547e+07	2.53137e+07	4.54511e+07
Ethionamide sulphoxide		4.69824e+06	5.71165e+06	5.71846e+06	6.44591e+06	5.78444e+06	3.79631e+06	8.38175e+06	9.18743e+06	6.13109e+06	7.29986e+06	5.6619e+06	8.94402e+06	6.19815e+06	5.61267e+06	7.75877e+06	4.60392e+06	5.79953e+06	5.74035e+06	4.74029e+06	4.63502e+06	4.34806e+06	6.84856e+06	6.47177e+06	4.1819e+06	5.11061e+06	7.25198e+06	4.60429e+06	3.61799e+06	4.97975e+06	5.44823e+06
3-Isopropylmalic acid	C04411	2.95365e+07	1.13503e+08	5.06545e+07	6.97646e+07	2.11232e+07	7.07641e+07	4.97643e+07	6.35439e+07	6.43053e+07	6.09839e+07	6.96928e+07	5.97125e+07	8.99356e+07	5.87444e+07	5.38832e+07	4.30475e+07	5.58666e+07	5.47295e+07	6.37961e+07	4.42314e+07	1.6256e+07	9.62759e+07	6.22889e+07	1.62642e+07	5.06146e+07	9.36187e+07	6.34503e+07	3.31628e+07	4.77969e+07	1.35099e+07
Fructoseglycine		1.98452e+07	7.08452e+07	5.39021e+07	1.03557e+08	4.87224e+07	8.35851e+06	8.92408e+07	2.66113e+07	3.44156e+07	3.10451e+07	4.11222e+07	4.15533e+07	3.77894e+07	8.52312e+07	4.63767e+07	4.39164e+07	1.31551e+07	4.09685e+07	6.25088e+07	3.75325e+07	5.55737e+07	8.70342e+06	3.03998e+07	5.44364e+07	5.87868e+07	2.86191e+07	4.09396e+07	5.18109e+07	2.79371e+07	3.79936e+07
Didehydroagroclavine	C20457	9.33686e+07	1.36084e+08	1.30443e+08	2.19983e+08	2.4156e+08	7.04842e+07	3.43519e+08	2.50762e+08	3.89191e+08	3.69132e+08	2.90159e+08	4.2108e+08	1.79209e+08	2.36462e+08	2.18647e+08	1.65126e+08	1.87083e+08	1.59218e+08	3.35297e+08	2.26891e+08	3.24019e+08	4.25563e+08	2.96349e+08	2.88275e+08	1.97757e+08	1.91812e+08	2.19835e+08	3.51892e+08	2.64846e+08	2.0303e+08
9-Hydroxyfluorene	C06711	3.09419e+07	1.50539e+07	3.55502e+07	3.95472e+07	3.90895e+07	3.1654e+07	4.14149e+07	3.83372e+07	3.50195e+07	2.20506e+07	3.91487e+07	4.33593e+07	3.62267e+07	2.63866e+07	2.43401e+07	3.75175e+07	3.54426e+07	2.4959e+07	3.90693e+07	2.00635e+07	4.54146e+07	6.08981e+07	5.1315e+07	2.788e+07	4.81357e+07	3.17448e+07	3.10441e+07	2.40548e+07	2.56172e+07	5.21421e+07
Dioscorine	C10142	1.31112e+07	2.09987e+07	1.88861e+07	2.39276e+07	1.74044e+07	2.05832e+07	8.00706e+07	3.11693e+07	2.77188e+07	1.71378e+07	4.72688e+07	5.06617e+07	5.2965e+07	3.4897e+07	3.78108e+07	3.64395e+07	3.66658e+07	2.07913e+07	5.54773e+07	2.11091e+07	9.75075e+07	2.95497e+07	4.39139e+07	2.471e+07	8.63251e+07	4.39252e+07	3.21404e+07	3.26242e+07	4.5571e+07	6.30484e+07
N-acetyltyrosine		203374	264530	201007	223559	2.48116e+06	267081	317763	314869	914067	2.47267e+06	3.94948e+06	1.63841e+06	2.24148e+06	2.1982e+06	333146	2.43392e+06	382552	435937	1.89129e+06	2.06031e+06	1.9179e+06	2.72798e+06	3.8254e+06	474224	6.96092e+06	6.84702e+06	5.09236e+06	451239	7.95571e+06	4.64177e+06
N-Acetylmannosamine	C00645	2.72929e+06	2.58238e+06	2.69453e+06	3.2601e+06	740518	598259	4.60383e+06	4.83078e+06	3.36537e+06	3.6028e+06	3.02604e+06	1.05441e+06	4.15237e+06	2.89545e+06	4.49803e+06	2.01286e+06	759036	2.04722e+06	1.77871e+06	3.01794e+06	2.11362e+06	3.34794e+06	3.05896e+06	691253	2.47442e+06	4.00637e+06	1.90194e+06	1.56512e+06	1.97174e+06	1.97318e+06
beta-N-Acetylglucosamine	C03878	9.83166e+07	1.10848e+08	1.08641e+08	9.30332e+07	9.21445e+07	1.21538e+08	1.87385e+08	1.50577e+08	1.37804e+08	1.44226e+08	1.53384e+08	2.06936e+08	1.23627e+08	1.33526e+08	1.13593e+08	1.51969e+08	1.58324e+08	1.18146e+08	1.36264e+08	1.52386e+08	1.49282e+08	2.15118e+08	1.98494e+08	1.36052e+08	1.69121e+08	1.83484e+08	1.80513e+08	1.62249e+08	2.09372e+08	1.87282e+08
indole-3-glycol		331129	52450	1.42875e+06	237720	2.38019e+06	386824	9.9259e+06	1.88112e+07	8.29794e+06	279896	2.40779e+07	2.09009e+07	256984	360179	2.11657e+06	134199	1.56317e+07	1.43571e+07	91988.5	6.77247e+06	160932	711819	9306.2	2.90372e+07	8.03122e+06	4.0926e+06	1.3716e+07	3169.64	2.07345e+06	72459
Phenylalanylglycine		3.84697e+07	1.08733e+08	1.09093e+08	9.43457e+07	9.61846e+07	1.16905e+08	8.41702e+07	9.49702e+07	9.40937e+07	9.368e+07	9.97582e+07	9.81969e+07	1.03815e+08	7.38545e+07	7.2504e+07	8.54149e+07	1.01476e+08	8.58464e+07	9.97597e+07	9.96938e+07	1.0945e+08	9.42338e+07	1.10182e+08	9.84548e+07	1.04836e+08	9.41021e+07	1.14978e+08	1.09245e+08	9.68806e+07	9.24363e+07
2-(3-methylthio)propylmalate	C17214	1.81928e+07	1.81718e+07	2.59811e+07	2.1618e+07	1.83469e+07	1.742e+07	1.41351e+07	1.77919e+07	1.3451e+07	1.47214e+07	2.21009e+07	1.81931e+07	1.39593e+07	1.65458e+07	1.50443e+07	1.89618e+07	2.18807e+07	1.41219e+07	1.61068e+07	1.99684e+07	1.33073e+07	1.97204e+07	1.6271e+07	1.88523e+07	1.39772e+07	1.19189e+07	1.93981e+07	1.17505e+07	1.82222e+07	1.79108e+07
Cytosine	C00380	2.11354e+07	3.14533e+07	2.54636e+07	3.75008e+07	2.51853e+07	2.78552e+07	5.39156e+07	4.6041e+07	3.05255e+07	4.08441e+07	3.00954e+07	4.09511e+07	4.46484e+07	3.08825e+07	3.64356e+07	2.98912e+07	3.19445e+07	2.05644e+07	6.39229e+07	1.8869e+07	3.54002e+07	1.54798e+07	2.2294e+07	1.47509e+07	3.61755e+07	2.93133e+07	3.37246e+07	2.15099e+07	2.70653e+07	3.50803e+07
Tetrahydrobiopterin	C00272	7.14488e+06	9.86899e+06	5.82143e+06	1.10565e+07	3.24322e+06	1.24568e+07	1.17209e+07	1.36671e+07	1.67521e+07	1.57953e+07	5.57169e+06	2.11177e+07	1.29694e+07	1.22021e+07	1.35811e+07	1.13974e+07	5.49699e+06	5.31844e+06	6.22714e+06	2.92592e+06	1.11966e+07	2.06566e+07	1.06699e+07	4.22845e+06	1.3906e+07	2.66382e+07	1.20439e+07	4.88209e+06	1.67196e+07	1.24099e+07
Reumycin	C21957	277972	264668	210374	523920	145313	183116	177223	224606	310054	150314	178928	164021	186912	125942	15436.7	146154	151661	338080	143514	89160.6	175234	145072	186740	152967	26265.1	127916	127136	302845	136612	139066
4-Hydroxy-3-prenylbenzoate	C12458	2.21222e+06	2.65801e+06	2.8919e+06	1.9004e+06	3.67181e+06	4.33114e+06	2.4236e+06	3.61722e+06	1.96083e+06	2.99518e+06	1.87899e+06	3.54489e+06	2.46345e+06	2.05502e+06	2.82304e+06	2.1116e+06	2.50744e+06	2.00686e+06	2.36573e+06	2.05319e+06	3.17045e+06	4.31909e+06	2.94849e+06	1.92481e+06	2.56889e+06	3.11688e+06	2.69909e+06	2.15494e+06	2.78753e+06	2.55147e+06
Deoxyguanosine	C00330	3.66715e+07	5.41035e+07	5.00073e+07	7.93712e+07	4.32284e+07	5.12277e+07	1.70136e+08	7.53154e+07	6.54592e+07	4.44966e+07	9.6421e+07	1.29251e+08	1.2196e+08	7.57562e+07	8.24892e+07	8.07144e+07	7.61925e+07	5.31833e+07	1.16556e+08	3.94666e+07	2.02919e+08	6.92327e+07	9.45283e+07	5.32596e+07	1.86901e+08	9.67311e+07	6.90357e+07	6.80442e+07	1.00165e+08	1.3607e+08
1,3,7-trimethyl-5-hydroxyisourate	C21144	5.72986e+06	4.53382e+06	6.76605e+06	1.28084e+07	5.90774e+06	6.51613e+06	1.74627e+07	5.72261e+06	1.25755e+07	7.83112e+06	4.43149e+06	6.44506e+06	1.59242e+07	1.40739e+07	2.14401e+07	1.97849e+07	7.59768e+06	3.69328e+06	2.44553e+07	1.13471e+07	2.33939e+07	5.42103e+06	1.69607e+07	1.79131e+07	1.99269e+07	1.28903e+07	3.7785e+07	2.03291e+07	8.22343e+06	1.85779e+07
PHENAZINE	C21476	1.08265e+07	1.13712e+07	9.77283e+06	1.01649e+07	9.56177e+06	2.19522e+07	1.11036e+07	2.46799e+07	2.97238e+07	1.49497e+07	1.51034e+07	9.85157e+06	7.32351e+06	1.85833e+07	1.31006e+07	1.30346e+07	1.42724e+07	1.46977e+07	1.93253e+07	7.86991e+06	1.12813e+07	4.10806e+07	2.42332e+07	1.19919e+07	2.06171e+06	2.00382e+07	1.37282e+07	3.94282e+07	9.64268e+06	1.23947e+07
Creatinine	C00791	2.55833e+07	1.69984e+07	1.86009e+07	3.38856e+07	2.15444e+07	2.09812e+07	3.38965e+07	4.87128e+07	4.98364e+07	1.45671e+07	1.89697e+07	2.49339e+07	3.03414e+07	3.59019e+06	2.45906e+07	2.64454e+07	2.93663e+07	2.81131e+07	1.08771e+07	4.39667e+07	2.37325e+07	7.33774e+07	3.79289e+07	4.24311e+07	5.12656e+07	3.98522e+07	2.66808e+07	2.85469e+07	4.94082e+06	2.0024e+07
Osthol	C09280	7.04718e+06	8.06948e+06	5.15192e+06	1.46694e+07	9.00531e+06	3.99202e+06	6.51347e+06	6.42416e+06	2.85278e+07	3.13255e+07	1.5766e+07	1.67331e+07	6.94108e+06	1.17138e+07	788220	1.42031e+07	3.01281e+07	1.56906e+07	2.88581e+07	9.24573e+06	1.61471e+07	2.74458e+07	3.16459e+07	1.28643e+06	2.53167e+07	1.58831e+07	1.14002e+07	1.56298e+07	3.24823e+07	1.31299e+07
Myristoleate (14_1n5)	C08322	1.28399e+08	6.51465e+07	1.41464e+08	7.78213e+07	3.78056e+07	1.74369e+08	3.04139e+06	2.43302e+07	2.64858e+07	2.17162e+07	1.98186e+07	3.42281e+07	2.0285e+07	1.82031e+07	3.33847e+07	1.96445e+07	3.99399e+07	4.79747e+07	3.23031e+07	2.55579e+07	1.38859e+07	1.51107e+07	1.63048e+07	3.8191e+06	1.82975e+07	2.0134e+07	2.30824e+07	6.59424e+07	1.84659e+07	2.56242e+07
aminopyrrolnitrin	C21109	5.20797e+06	5.97621e+06	6.62389e+06	8.34886e+06	5.821e+06	4.1742e+06	1.17404e+07	9.10902e+06	1.31917e+07	1.4094e+07	1.3361e+07	9.33495e+06	1.35643e+07	1.07158e+07	1.07099e+07	1.16681e+07	1.32859e+07	1.06805e+07	1.19717e+07	8.04037e+06	6.63758e+06	7.71983e+06	1.14138e+07	1.07598e+07	1.04609e+07	9.00712e+06	8.77646e+06	1.07614e+07	8.18669e+06	9.34545e+06
5-Acetylamino-6-formylamino-3-methyluracil	C16365	2.04139e+09	1.90863e+09	2.22958e+09	2.18865e+09	2.82091e+09	2.78362e+09	3.75973e+09	4.72559e+09	2.87525e+09	4.12385e+09	2.91556e+09	2.50296e+09	3.31643e+09	7.93944e+09	3.82968e+09	2.77231e+09	2.63775e+09	3.17932e+09	3.16869e+08	4.11453e+09	2.33532e+09	4.93399e+09	4.08276e+09	3.11146e+09	5.1765e+09	4.75216e+09	2.68803e+09	3.59561e+09	2.64354e+09	2.51714e+09
Urolithin C	C73197	2.49404e+06	2.77046e+06	1.90239e+06	2.60139e+06	2.03092e+06	2.1205e+06	1.5289e+06	1.80609e+06	1.6705e+06	2.20184e+06	2.71751e+06	3.62839e+06	774789	2.09503e+06	2.26575e+06	2.20689e+06	2.59027e+06	2.5173e+06	1.37626e+06	2.86278e+06	1.47603e+06	2.55038e+06	1.75791e+06	1.49904e+06	2.25631e+06	2.24393e+06	623855	1.74036e+06	3.53083e+06	2.89514e+06
D-Psicose	C06468	4.2401e+07	2.97544e+07	2.86231e+07	2.99818e+07	5.201e+07	4.20911e+07	8.65304e+07	9.98396e+07	7.42844e+07	9.30722e+07	4.04797e+07	6.43349e+06	4.23308e+07	5.30079e+06	3.69449e+07	4.14138e+07	1.72569e+07	4.52309e+07	8.73457e+07	6.84906e+07	3.79764e+07	4.91038e+07	1.98472e+07	4.54979e+07	1.43309e+08	3.7549e+07	3.93881e+07	6.74094e+07	3.34345e+07	3.67019e+07
Pseudoephedrine	C02765	1.16717e+07	2.63466e+07	1.3818e+07	1.33053e+07	7.7039e+06	1.35773e+07	5.50676e+06	6.11625e+06	6.17002e+06	2.16754e+06	7.13886e+06	1.18311e+07	8.3759e+06	9.55053e+06	395775	8.0733e+06	8.22969e+06	2.37075e+06	9.78143e+06	9.54689e+06	1.2965e+07	8.05066e+06	4.17788e+06	1.16017e+07	1.23543e+07	1.02108e+07	1.2952e+07	1.21432e+07	1.10035e+07	9.37469e+06
5-(3',5'-Dihydroxyphenyl)-gamma-valerolactone		1.03939e+07	1.89536e+07	1.13845e+07	2.05019e+07	1.48143e+07	1.15796e+07	1.9905e+07	1.3668e+07	1.79264e+07	1.31356e+07	3.84373e+06	3.39787e+06	1.02831e+07	1.43396e+07	2.47899e+06	1.02138e+07	1.10748e+07	2.62929e+06	3.5101e+06	1.20111e+07	1.24761e+07	9.03346e+06	4.02582e+06	1.84532e+07	1.55472e+07	1.00013e+07	2.77716e+06	1.66974e+07	2.0822e+07	1.241e+07
3,4-Dihydro-6-methoxy-2,2-dimethyl-2H-1-benzopyran-4-ol		6.50127e+06	1.35758e+06	6.90137e+06	5.22854e+06	6.76409e+06	1.7713e+06	1.15842e+06	807300	8.39511e+06	901029	873830	4.32866e+06	6.86461e+06	570213	123574	6.4244e+06	3.49755e+06	765183	869230	7.15207e+06	946323	1.38987e+06	6.31899e+06	5.30245e+06	1.82554e+06	1.37869e+06	2.42466e+06	3.75599e+06	4.5085e+06	5.22451e+06
2-Phenoxyethyl isobutyrate		3.77618e+07	5.81492e+07	4.67334e+07	6.392e+07	5.63803e+07	8.62722e+07	5.16643e+07	5.23889e+07	9.85135e+07	5.36611e+07	1.04429e+08	5.19221e+07	4.04996e+07	6.60387e+07	6.22189e+07	7.93932e+07	6.22079e+07	6.6919e+07	7.00637e+07	6.83203e+07	6.96709e+07	5.61299e+07	5.60639e+07	8.44278e+07	7.11427e+07	5.44851e+07	5.1461e+07	7.64995e+07	4.74103e+07	7.73952e+07
1-Methoxyphenanthrene	C11433	4.4824e+07	3.84453e+07	3.90929e+07	4.01909e+07	3.8499e+07	4.00867e+07	4.70393e+07	3.14028e+07	3.52635e+07	3.20246e+07	4.34628e+07	3.63411e+07	2.59756e+07	3.07299e+07	3.93397e+07	3.68091e+07	2.93305e+07	3.67983e+07	2.67325e+07	3.88826e+07	3.58556e+07	3.12232e+07	3.55949e+07	3.47035e+07	3.55846e+07	3.77692e+07	3.27166e+07	2.78029e+07	2.69234e+07	2.84043e+07
Nnal-N-oxide	C19603	1.23696e+08	1.59846e+08	1.01926e+08	1.30387e+08	1.1221e+08	1.13354e+08	1.29922e+08	9.75506e+07	1.23733e+08	7.53619e+07	1.12548e+08	1.25513e+08	1.01225e+08	1.13834e+08	7.2027e+07	1.14187e+08	8.76157e+07	1.04365e+08	1.56708e+08	1.10622e+08	1.4033e+08	8.86221e+07	1.1781e+08	1.51746e+08	1.34732e+08	1.15655e+08	1.00158e+08	9.27086e+07	1.25644e+08	1.18308e+08
1,8-diazacyclotetradecane-2,9-dione	C04277	6.76187e+06	8.45044e+06	5.77331e+06	7.95669e+06	6.70162e+06	6.16219e+06	7.50893e+06	7.46921e+06	6.44233e+06	6.67782e+06	4.71301e+06	6.46132e+06	7.14057e+06	4.82431e+06	5.04015e+06	6.01511e+06	5.24804e+06	4.06486e+06	1.0212e+07	5.81289e+06	7.14571e+06	8.52197e+06	5.83652e+06	8.38043e+06	7.03115e+06	8.118e+06	8.17005e+06	6.70321e+06	6.76772e+06	7.48873e+06
Dihydroconiferyl alcohol	C10448	2.87648e+07	3.42577e+07	3.09137e+07	3.77383e+07	3.3064e+07	2.67691e+07	5.77937e+07	5.29881e+07	6.84674e+07	5.63706e+07	6.0222e+07	4.38453e+07	6.02844e+07	5.63623e+07	4.93599e+07	5.81599e+07	5.61686e+07	5.86672e+07	5.10134e+07	4.62128e+07	4.76976e+07	5.33657e+07	6.30455e+07	5.57196e+07	4.96804e+07	5.1479e+07	5.62538e+07	5.88296e+07	4.65028e+07	4.76095e+07
2E-Dodecenedioic acid	C16308	2.15129e+07	3.30143e+07	2.31297e+07	2.88782e+07	2.11006e+07	2.73659e+07	2.09096e+07	2.34731e+07	2.15247e+07	2.93548e+07	2.09811e+07	2.41218e+07	2.21799e+07	2.53382e+07	1.47937e+07	2.54763e+07	1.98063e+07	1.89831e+07	2.27648e+07	1.90791e+07	2.98115e+07	2.01854e+07	2.1198e+07	2.50437e+07	2.98219e+07	2.02228e+07	2.21584e+07	2.20051e+07	2.15374e+07	2.27375e+07
5-Ethynyl-5'-(1-propynyl)-2,2'-bithiophene		1.23674e+07	2.24382e+07	1.57567e+07	1.90015e+07	1.36225e+07	3.87252e+07	5.22456e+07	6.8781e+07	2.28919e+07	2.96568e+07	2.04386e+07	2.90041e+07	8.35871e+07	2.42798e+07	4.30337e+07	3.81506e+07	4.71292e+07	1.96477e+07	1.0989e+08	1.36063e+07	5.73581e+07	4.51793e+06	3.01799e+07	2.01639e+07	4.77777e+07	3.33988e+07	5.17173e+07	1.89e+07	3.39361e+07	5.12755e+07
Pyridoxal 5'-phosphate	C00018	1.30379e+07	1.56719e+07	1.35693e+07	1.56353e+07	1.31418e+07	1.22945e+07	1.70614e+07	2.13554e+07	1.40424e+07	1.41332e+07	1.48495e+07	1.42602e+07	1.13321e+07	1.25975e+07	1.42601e+07	1.643e+07	1.96105e+07	1.58012e+07	1.59623e+07	1.31552e+07	1.47514e+07	1.30439e+07	1.01334e+07	1.46603e+07	1.70636e+07	1.10328e+07	1.42095e+07	1.58522e+07	1.35148e+07	9.7552e+06
Mukoline		8.97731e+06	1.17482e+07	4.59958e+07	1.41125e+07	1.71205e+07	1.86158e+07	1.81652e+07	2.46461e+07	4.03054e+07	2.61723e+07	2.47604e+07	2.41335e+07	3.24545e+07	2.78835e+07	3.06105e+07	3.47425e+07	4.00424e+07	3.75918e+07	3.49685e+07	3.47078e+07	3.95124e+07	4.49849e+07	3.60465e+07	3.57386e+07	3.82051e+07	4.19721e+07	3.9365e+07	3.88097e+07	3.26525e+07	4.75248e+07
Amidinoproclavaminate	C06657	3.93413e+07	3.79591e+07	3.82248e+07	3.81715e+07	3.80309e+07	3.69597e+07	4.87397e+07	3.42338e+07	3.83861e+07	3.43213e+07	3.92245e+07	3.99118e+07	3.29758e+07	3.72896e+07	3.68363e+07	3.6971e+07	3.48718e+07	3.69535e+07	3.47256e+07	3.87441e+07	3.45673e+07	3.35812e+07	3.87848e+07	3.68255e+07	3.61028e+07	3.60006e+07	3.70628e+07	3.54797e+07	3.46367e+07	3.41331e+07
Artemisyl propionate		7.76694e+08	8.03163e+08	8.82348e+08	1.45795e+09	7.43594e+08	1.93083e+08	1.59591e+09	1.6228e+08	1.02433e+09	9.57436e+08	8.90336e+08	1.1423e+09	5.38443e+08	6.93223e+08	1.15216e+09	8.30122e+08	1.05032e+09	4.87609e+08	1.20712e+09	1.03165e+09	1.26698e+09	8.23946e+08	1.0175e+09	9.88536e+08	1.08437e+09	1.02487e+09	5.57934e+08	1.27388e+09	3.55875e+08	2.12118e+08
2,5-dichloromuconic acid	C07095	284955	195183	180543	130020	206372	314171	4.30643e+06	2.16429e+07	476423	2.50043e+06	212258	308115	3.89996e+07	2.99841e+06	7.05992e+06	2.42022e+06	582407	382942	4.27606e+06	77795.3	1.56219e+06	166568	2.25856e+07	83688.9	383182	1.04797e+07	8.77084e+07	135303	395732	5.03033e+06
Citral propylene glycol acetal		1.13013e+07	4.71587e+07	1.6964e+07	2.88411e+07	2.19479e+06	1.61588e+07	1.43885e+06	1.01754e+06	4.30567e+06	1.39431e+06	1.21773e+07	3.90767e+06	1.76339e+06	5.35909e+06	1.55113e+06	1.37697e+07	1.75139e+07	5.13899e+06	1.96648e+06	1.94511e+06	1.08279e+07	1.62052e+06	1.99642e+06	2.10371e+06	1.04718e+07	699152	1.05686e+06	6.0181e+06	5.56039e+06	1.34453e+07
Neryl propionate		1.96402e+07	1.5557e+07	1.339e+07	1.08518e+07	1.25773e+07	2.00209e+07	1.53175e+07	1.77122e+07	2.15083e+07	1.21304e+07	1.41997e+07	1.45232e+07	1.27284e+07	1.55994e+07	5.04915e+07	2.21944e+07	1.18874e+07	1.13662e+07	9.91981e+06	4.5299e+07	1.64196e+07	4.08496e+07	2.14696e+07	1.57686e+07	1.60259e+07	1.08798e+07	1.09549e+07	2.32579e+07	1.90397e+07	1.10489e+07
Arginylalanine		6.35718e+06	1.18708e+07	6.99891e+06	1.20984e+07	4.94034e+06	2.0605e+07	1.24243e+07	6.32437e+06	7.58352e+06	7.12638e+06	5.55548e+06	9.0138e+06	7.83839e+06	1.37875e+07	1.53499e+07	7.30199e+06	1.83738e+07	1.32766e+07	1.17932e+07	1.44759e+07	1.10097e+07	1.59748e+07	1.38463e+07	1.13069e+07	1.87002e+07	1.17745e+07	1.36095e+07	1.38025e+07	1.52436e+07	1.74311e+07
demethylsuberosin	C18083	121089	238051	195127	190743	157644	239622	403338	381356	177066	260300	197350	302230	416634	269382	348954	337027	283914	176314	342962	128196	411273	45671	263898	219073	366704	333241	453982	193237	289427	372708
Dodecanedioic acid	C02678	7.11129e+06	9.96613e+06	1.11157e+07	1.2157e+07	1.27279e+07	3.51945e+07	6.50875e+06	9.79516e+06	6.82718e+06	1.56769e+07	7.30894e+06	7.82955e+06	1.35471e+07	3.86057e+06	2.88529e+07	8.0817e+06	6.43376e+06	6.44562e+06	6.62792e+06	6.03235e+06	7.31335e+06	7.76936e+06	8.4903e+06	4.52351e+07	3.33217e+07	1.07619e+07	6.87194e+06	6.05822e+06	1.19716e+07	3.4545e+07
beta-Carboline	C20157	2.69327e+07	9.00845e+07	4.57002e+07	1.52183e+07	2.657e+06	7.00316e+07	1.34824e+06	5.83468e+06	590626	1.47252e+07	479446	3.55544e+06	286166	431369	5.013e+06	761618	3.35917e+06	1.05057e+06	8.28983e+07	8.6035e+08	2.29566e+06	4.14052e+08	5.81058e+07	7.65795e+08	3.7671e+08	7.11597e+08	4.63748e+08	1.60687e+09	6.27598e+08	1.23359e+09
3,4-Dihydroxymandelaldehyde	C05577	4.69082e+06	4.98164e+06	3.5326e+06	6.17373e+06	3.73886e+06	3.24079e+06	3.54545e+06	3.50615e+06	3.4636e+06	2.79435e+06	4.17088e+06	2.08058e+06	2.64067e+06	3.3427e+06	3.78821e+06	4.03013e+06	3.6328e+06	2.86231e+06	5.57848e+06	4.44347e+06	3.64664e+06	481424	4.15098e+06	4.74749e+06	4.7542e+06	3.7038e+06	2.15669e+06	4.0961e+06	2.25099e+06	5.76731e+06
Marmesin	C09276	1.03154e+07	1.5546e+08	3.84207e+07	1.44278e+08	1.28713e+06	2.57701e+07	1.33473e+06	1.68196e+06	4.41487e+07	1.55679e+06	7.41703e+07	1.80112e+06	1.78922e+06	3.12488e+07	1.51046e+06	5.37464e+07	3.91548e+07	6.45112e+07	1.64594e+06	2.0353e+06	1.78053e+07	2.20564e+06	2.0595e+06	2.15805e+06	1.22562e+07	1.88907e+06	2.27026e+06	3.63677e+07	1.90332e+07	3.40166e+07
L-Xylulose 1-phosphate	C06441	8.07178e+06	3.36035e+06	1.05469e+08	2.36785e+08	3.88384e+07	1.30058e+08	1.53593e+08	7.03492e+07	5.08622e+07	5.47228e+07	1.10239e+08	8.26233e+06	9.91497e+07	8.7557e+07	1.40661e+07	5.83358e+07	7.9674e+07	1.25553e+08	1.55181e+08	7.13758e+07	3.8399e+07	4.79796e+07	7.13597e+07	6.98458e+07	7.8525e+07	1.31298e+08	4.41079e+07	9.93549e+07	5.89894e+07	1.03031e+08
Uric acid	C00366	4.14066e+06	5.97761e+06	6.58569e+06	1.08013e+07	4.61132e+06	6.22422e+06	1.34563e+07	1.68461e+07	1.47448e+07	1.34994e+07	1.25031e+07	1.54801e+07	1.26848e+07	2.38677e+07	1.99696e+07	1.46431e+07	1.483e+07	1.02366e+07	1.42152e+07	1.53064e+07	1.02264e+07	1.9588e+07	1.51925e+07	1.92836e+07	9.04114e+06	1.89273e+07	1.47113e+07	1.6296e+07	1.60306e+07	1.1418e+07
benzyl-6-hydroxy-2-cyclohexene-on-oyl		9.84584e+06	9.25814e+06	1.07798e+07	9.84459e+06	1.06753e+07	9.07251e+06	9.04657e+06	8.21736e+06	1.07664e+07	6.91889e+06	6.97129e+06	8.83349e+06	9.53752e+06	7.39742e+06	50289.7	1.06497e+07	8.28988e+06	6.96237e+06	8.45032e+06	1.17556e+07	7.85796e+06	7.19957e+06	9.53282e+06	8.02615e+06	8.72209e+06	9.88644e+06	70411.5	36682.1	9.59799e+06	8.68163e+06
SCHEMBL14765177	C19972	1.02711e+08	1.02e+08	1.10288e+08	1.05052e+08	1.08844e+08	1.05792e+08	1.36677e+08	1.03082e+08	1.12285e+08	1.04431e+08	1.04789e+08	1.08066e+08	9.44866e+07	1.0433e+08	1.05533e+08	1.02211e+08	1.03212e+08	1.0579e+08	9.77863e+07	1.10384e+08	9.91695e+07	9.77969e+07	1.10085e+08	1.07074e+08	1.05068e+08	1.04587e+08	1.06948e+08	1.02344e+08	1.01422e+08	1.02133e+08
geranylhydroquinone	C10793	3.82191e+08	3.31645e+08	3.24458e+08	2.97504e+08	3.45404e+08	2.97384e+08	4.19296e+08	3.3514e+08	2.65559e+08	3.58395e+08	3.3607e+08	3.66526e+08	3.36703e+08	3.53917e+08	3.30492e+08	3.42001e+08	3.12023e+08	2.95741e+08	2.69398e+08	3.4581e+08	2.533e+08	2.78892e+08	2.85941e+08	2.83085e+08	2.3895e+08	2.8399e+08	2.80832e+08	3.35155e+08	3.27269e+08	2.80179e+08
(+)-cis-abscisic aldehyde	C13455	5.71195e+07	5.87817e+07	4.59985e+07	5.96469e+07	5.98195e+07	6.84019e+07	1.92389e+06	1.60029e+06	1.0477e+06	1.14588e+06	1.54217e+07	1.89257e+07	716189	785781	2.75186e+06	1.31172e+06	3.26e+07	1.79978e+07	3.84122e+07	2.56549e+07	2.58402e+07	5.13281e+06	8.06831e+06	2.97222e+07	6.53644e+06	1.88039e+06	618173	5.37564e+07	4.04295e+06	1.48065e+07
Prolyl-Asparagine		3.06536e+07	2.25397e+07	2.50544e+07	2.34279e+07	2.53157e+07	2.62703e+07	1.98658e+07	5.32657e+06	2.10248e+07	1.95721e+07	2.7467e+07	1.7218e+07	2.77941e+06	1.72658e+07	2.67659e+07	2.0062e+07	1.85786e+07	2.26942e+07	2.82944e+06	1.81917e+07	2.07982e+07	2.29742e+07	1.4409e+07	2.48394e+07	2.3229e+07	1.7902e+07	1.82402e+07	1.76484e+07	1.68092e+07	1.46985e+07
Benzyl benzoate	C12537	1.77947e+06	5.18185e+06	3.5143e+06	3.3726e+06	3.36578e+06	6.60639e+06	1.37018e+07	7.17286e+06	7.20915e+06	3.72919e+06	3.77868e+06	2.84452e+06	4.08271e+06	4.19224e+06	6.14795e+06	6.34242e+06	1.11918e+07	6.23013e+06	1.55889e+07	1.01092e+06	1.02307e+07	1.5407e+06	4.17443e+06	6.36612e+06	7.31736e+06	1.39541e+06	1.82304e+07	6.83315e+06	2.70855e+06	3.85443e+06
Fonofos	C18987	4.92672e+07	2.00752e+07	1.31861e+07	6.36741e+07	4.49941e+07	7.68765e+07	8.17653e+07	1.04231e+07	1.32408e+07	6.74759e+07	4.75211e+07	6.40532e+07	1.14321e+08	6.85004e+07	9.47276e+07	6.11276e+07	6.73819e+07	3.73779e+07	9.16308e+07	3.39771e+07	2.15917e+07	1.69621e+07	5.13656e+07	4.68333e+07	7.09236e+07	7.94549e+07	7.20484e+07	4.54544e+07	4.76006e+07	6.97347e+07
Ergothioneine	C05570	1.93464e+08	2.35536e+08	2.73174e+08	1.73206e+08	2.27201e+08	1.93514e+08	4.96981e+08	6.7343e+07	2.80469e+08	8.81053e+07	2.54407e+08	2.89483e+08	8.0165e+07	6.6895e+07	4.74587e+08	3.71034e+08	3.67634e+08	1.28914e+08	4.40989e+08	2.19722e+08	4.5837e+08	1.49235e+08	2.58648e+08	1.3828e+08	3.79318e+08	3.96964e+08	4.03245e+08	2.08003e+08	1.94547e+08	7.79195e+07
Phosphoserine	C01005	4.47536e+06	2.66899e+07	2.71246e+07	2.23096e+07	3.30898e+07	3.12857e+07	9.84427e+06	5.9152e+07	3.89412e+07	3.2211e+07	3.09023e+07	4.01378e+07	5.14477e+07	4.73856e+07	6.70155e+07	3.98532e+07	4.9679e+07	2.60518e+07	6.45619e+07	1.03457e+07	6.55254e+07	8.74518e+06	4.47947e+07	4.27665e+07	6.92393e+07	4.13904e+07	8.5802e+07	2.57868e+07	2.91876e+07	5.02078e+07
Pyridoxine 5'-phosphate	C00627	1.1341e+07	1.27095e+07	1.37963e+07	9.29727e+06	1.08459e+07	1.0023e+07	5.78836e+06	3.8948e+06	8.53526e+06	6.86498e+06	8.46327e+06	7.20726e+06	5.6881e+06	5.7636e+06	6.40384e+06	9.94563e+06	7.00516e+06	7.51778e+06	7.62309e+06	6.91189e+06	1.32746e+07	5.52336e+06	5.70043e+06	5.98147e+06	9.61085e+06	7.59459e+06	8.13348e+06	1.23079e+07	1.02047e+07	1.00759e+07
Columbianetin	C19707	7.7193e+08	6.56936e+08	6.28836e+08	1.05717e+09	8.0166e+08	4.58025e+08	1.24402e+09	1.80157e+09	9.95706e+08	1.11517e+09	7.46567e+08	1.11869e+09	7.29985e+08	6.44079e+08	5.54834e+08	6.55893e+08	3.29487e+08	2.71018e+08	4.17399e+08	2.67887e+08	6.86809e+08	2.71328e+08	6.53808e+08	3.49185e+08	6.29179e+08	5.54429e+08	4.69025e+08	2.57167e+08	5.55722e+08	6.27496e+08
Nitrilotriacetic acid	C14695	6.64358e+06	2.31637e+07	7.12608e+06	8.72611e+07	4.48011e+07	4.79409e+07	9.68136e+07	2.84986e+07	1.24588e+07	2.28732e+07	1.71975e+07	1.83699e+07	1.42086e+08	4.62245e+07	8.92657e+07	6.52649e+07	7.64875e+07	6.11714e+07	7.06296e+07	3.14353e+07	9.70379e+07	3.30911e+07	2.39725e+07	3.73542e+07	7.04266e+07	5.48078e+07	2.8405e+07	4.31807e+07	5.58113e+07	6.84789e+07
Diuron	C18428	612280	2.81946e+06	3.45959e+06	1.69485e+06	3.33128e+06	2.40528e+06	1.92326e+06	2.42386e+06	1.08716e+06	1.02276e+06	4.93552e+06	4.66267e+06	669483	658420	598250	3.51058e+06	4.07492e+06	3.88305e+06	1.7803e+06	1.61863e+06	864274	737359	701573	3.48877e+06	5.92241e+06	4.15984e+06	792441	2.49601e+06	4.70355e+06	3.12364e+06
n-Butyl acetate	C12304	1.43142e+06	1.31595e+06	1.90652e+06	1.88692e+06	2.26202e+06	2.03882e+06	2.72898e+06	3.02498e+06	1.66397e+06	2.06252e+06	1.81149e+06	2.14169e+06	2.15453e+06	1.64038e+06	1.93619e+06	1.83641e+06	2.54308e+06	2.31643e+06	1.97251e+06	2.40094e+06	2.0819e+06	2.26016e+06	2.23715e+06	1.82663e+06	2.2266e+06	1.79917e+06	2.03917e+06	2.19486e+06	1.79157e+06	1.66639e+06
2-Phosphoglyceric acid	C00631	5.12741e+07	8.11624e+07	2.45334e+07	7.05384e+07	6.80651e+07	8.1638e+07	3.54166e+07	1.4452e+08	3.03173e+07	6.56169e+07	9.19204e+07	9.66149e+07	7.10564e+07	4.24947e+07	7.5658e+07	6.94279e+07	6.55488e+07	2.03422e+07	4.07181e+07	4.86863e+07	5.86641e+07	4.80339e+07	6.4434e+07	7.71105e+07	4.07612e+07	3.66559e+07	1.03872e+08	2.59399e+07	3.47344e+07	1.13281e+08
Mexicanin E	C09503	1.28501e+07	1.45093e+07	1.0576e+07	1.31702e+07	8.67897e+06	9.58847e+06	9.86908e+06	1.04913e+07	8.57567e+06	8.44884e+06	6.37172e+06	1.10154e+07	8.74929e+06	8.802e+06	1.2169e+07	9.64973e+06	7.64496e+06	5.57376e+06	7.26666e+06	7.46569e+06	1.01977e+07	9.66009e+06	8.99555e+06	7.0351e+06	1.27577e+07	1.03131e+07	1.21833e+07	8.14099e+06	1.17445e+07	1.03626e+07
1-Deoxy-1-morpholino-D-fructose		1.58106e+08	2.2366e+08	1.67015e+08	2.22824e+08	1.34992e+08	1.44679e+08	1.4839e+08	1.7403e+08	1.08399e+08	1.43402e+08	9.73446e+07	2.1874e+08	1.891e+08	1.47858e+08	2.52136e+08	1.25638e+08	9.22139e+07	1.55826e+07	1.17367e+08	1.30581e+08	1.78075e+08	1.60369e+08	3.13359e+07	8.50426e+07	2.09105e+08	2.06739e+08	1.76451e+08	1.7114e+07	2.60014e+08	1.99775e+08
Dopamine 3-O-sulfate	C13690	1.34511e+07	3.00389e+07	2.02718e+07	2.13946e+07	1.47178e+07	2.38695e+07	3.64858e+07	5.23003e+07	2.88037e+07	2.9106e+07	2.9948e+07	2.81957e+07	3.87702e+07	2.5363e+07	3.40431e+07	3.00056e+07	4.47342e+07	2.718e+07	4.53866e+07	1.84229e+07	4.18477e+07	1.10355e+07	3.51638e+07	3.08208e+07	3.52032e+07	3.66011e+07	3.8557e+07	2.76006e+07	2.9743e+07	3.76529e+07
Butyrylcarnitine	C02862	6.8745e+07	2.00743e+07	1.02887e+08	2.76769e+07	5.05553e+07	5.0744e+07	3.23658e+07	8.93446e+07	1.85141e+07	3.74898e+07	4.04174e+07	4.6332e+07	8.21201e+07	5.7658e+07	4.95717e+07	1.83916e+07	3.57429e+07	3.40247e+07	4.8459e+07	4.97217e+07	1.89865e+07	3.1812e+07	3.1828e+07	1.54795e+07	4.38048e+07	4.3563e+07	2.27584e+07	2.6773e+07	1.81164e+07	3.47461e+07
Germacrene A acid	C19678	3.86686e+07	5.53977e+07	2.67452e+07	3.97481e+07	3.40481e+07	5.62179e+07	3.90754e+07	9.06042e+07	4.53761e+07	3.97903e+07	2.76966e+07	3.77746e+07	7.03122e+07	2.58388e+07	1.69713e+07	3.03817e+07	2.61923e+07	2.33051e+07	5.2447e+07	1.6445e+07	4.60261e+07	2.44152e+07	3.36335e+07	2.30513e+07	2.98825e+07	2.46762e+07	2.97949e+07	2.46382e+07	2.20322e+07	3.21624e+07
SCHEMBL9237308	C04390	7.81366e+07	7.93002e+07	8.77776e+07	6.62604e+07	6.41171e+07	4.1874e+07	9.6399e+07	7.00571e+07	9.79154e+07	3.42492e+07	6.10279e+07	6.37954e+07	6.92532e+07	7.06456e+07	3.55339e+07	6.11671e+07	8.05769e+07	5.80901e+07	9.50892e+07	4.79884e+07	8.75135e+07	3.3213e+07	9.24014e+07	5.85832e+07	9.13648e+07	6.37073e+07	6.2105e+07	5.05358e+07	5.43086e+07	6.32386e+07
Hydroxypropionylcarnitine		2.12615e+07	2.63593e+07	2.06685e+07	3.00165e+07	2.129e+07	2.10296e+07	1.5741e+07	1.6796e+07	2.22717e+07	9.00905e+06	1.5741e+07	1.31632e+07	1.41436e+07	1.33568e+07	9.01593e+06	1.95438e+07	1.55681e+07	1.44283e+07	3.27952e+07	2.02715e+07	2.86924e+07	9.49395e+06	2.01654e+07	2.51693e+07	2.28745e+07	1.29778e+07	1.42193e+07	2.38067e+07	1.81755e+07	2.17059e+07
Methyl indole-3-acetate	C20635	3.38305e+06	2.36616e+06	6.7211e+06	7.29249e+06	7.26684e+06	5.49746e+06	5.73151e+06	4.55119e+06	3.05789e+06	9.4875e+06	3.5753e+06	6.53276e+06	6.15048e+06	6.80834e+06	8.00555e+06	4.03611e+06	431284	599298	3.0801e+06	4.46336e+06	5.55897e+06	1.1317e+07	6.04213e+06	410782	7.13885e+06	1.14867e+07	4.68905e+06	3.05084e+06	4.44874e+06	5.59245e+06
Rotundine B		1.16262e+07	2.31772e+07	1.59535e+07	2.82663e+07	2.10464e+07	1.37854e+07	1.56404e+07	1.93e+07	1.84869e+07	1.32652e+07	1.36291e+07	2.08124e+07	1.28061e+07	1.19328e+07	1.52182e+07	1.77844e+07	1.03376e+07	9.15048e+06	1.52348e+07	9.72355e+06	1.3754e+07	1.93584e+07	1.09092e+07	8.36533e+06	1.85161e+07	1.43437e+07	1.31892e+07	1.58303e+07	1.61057e+07	1.84645e+07
Methylphenidate	C07196	1.76665e+07	6.82465e+06	2.10361e+07	2.80582e+07	1.40907e+07	5.34901e+06	4.28399e+07	2.65098e+07	2.22175e+07	3.16906e+07	2.88707e+07	2.86535e+07	3.5524e+07	3.90429e+07	2.68332e+07	2.29637e+07	2.90963e+07	3.03871e+07	2.72179e+07	2.02585e+07	2.92724e+07	9.63924e+06	2.75174e+07	3.25249e+07	2.94611e+07	2.6403e+07	2.96511e+07	2.37262e+07	2.49184e+07	3.95236e+07
2-(4-methylthio)butylmalate	C17218	1.23899e+07	6.42069e+06	1.15588e+07	1.28991e+07	2.69989e+06	6.90137e+06	1.0072e+07	1.35461e+07	6.61781e+06	8.79827e+06	7.6668e+06	8.97713e+06	9.97597e+06	6.54441e+06	8.03981e+06	8.80706e+06	4.69076e+06	2.65623e+06	3.47636e+06	3.19052e+06	3.72376e+06	2.43004e+06	6.29073e+06	3.14913e+06	3.92547e+06	7.6659e+06	3.44909e+06	3.78345e+06	3.70136e+06	1.11525e+07
3-Dehydroquinic acid	C00944	9.79102e+06	2.10143e+07	1.81922e+07	3.95086e+07	1.70507e+07	1.40141e+07	7.30629e+06	9.93774e+06	7.73695e+06	6.78276e+06	1.35639e+07	1.22822e+07	7.08439e+06	8.34539e+06	9.09107e+06	1.53852e+07	8.25134e+06	7.00034e+06	1.14399e+07	1.07706e+07	1.86642e+07	6.88631e+06	8.40179e+06	7.23791e+06	1.93915e+07	1.18785e+07	1.09748e+07	1.69638e+07	8.69032e+06	1.52447e+07
2,2,3-Trihydroxydiphenylether	C07733	1.11493e+07	1.45572e+07	2.30361e+07	2.09866e+07	1.50845e+07	1.72563e+07	2.45054e+07	6.34503e+06	6.25388e+06	6.7979e+06	6.68582e+06	1.08351e+07	6.70126e+06	1.15584e+07	2.29095e+07	6.95629e+06	7.01623e+06	1.0298e+07	2.0315e+07	7.12641e+06	8.67162e+06	1.06351e+07	6.93812e+06	7.36615e+06	1.60868e+07	6.86764e+06	7.51554e+06	6.96237e+06	6.41951e+06	8.18293e+06
Dyspropterin	C03684	6.92815e+07	8.87877e+07	8.63948e+07	1.18855e+08	7.24819e+07	5.69637e+07	4.33952e+07	6.15523e+07	5.74397e+07	5.02596e+07	7.83414e+07	7.27144e+07	4.05404e+07	5.18038e+07	4.83773e+07	6.99373e+07	6.79982e+07	5.38984e+07	4.418e+07	4.47634e+07	5.60038e+07	5.35483e+07	4.52644e+07	5.35442e+07	6.84771e+07	4.89186e+07	5.42268e+07	6.78999e+07	5.45855e+07	7.81665e+07
5-(3-Carboxy-3-oxopropyl)-4,6-dihydroxypicolinate	C05656	2.96022e+07	3.12898e+07	2.43754e+07	2.71282e+07	1.50878e+07	2.46948e+07	2.44377e+07	3.43086e+07	2.64945e+07	2.00855e+07	2.62533e+07	2.24944e+07	2.52259e+07	2.38712e+07	1.93633e+07	1.99486e+07	2.80384e+07	1.28698e+07	2.58886e+07	5.45808e+06	1.61582e+07	2.33631e+06	1.18028e+07	1.78365e+07	2.88514e+07	2.34661e+07	1.62254e+06	9.62358e+06	1.80355e+07	3.34571e+07
Citrulline	C00327	4.31273e+07	8.78915e+06	9.77152e+06	8.71383e+07	5.42024e+07	1.34494e+08	1.67684e+08	2.14171e+08	1.67392e+08	6.50826e+07	6.87419e+06	2.47261e+08	1.74859e+08	8.60877e+06	1.6225e+08	1.22616e+07	1.8125e+07	1.20396e+08	6.99019e+06	8.71229e+06	2.48337e+07	4.08365e+06	2.01703e+08	1.03136e+08	7.30654e+07	2.18278e+07	3.85984e+08	2.41766e+07	9.18958e+06	1.18323e+08
L-Formylkynurenine	C02700	1.40001e+06	1.52615e+06	3.21605e+06	3.64997e+06	1.20849e+06	4.17956e+06	4.64592e+06	5.38329e+06	2.94763e+06	2.6581e+06	4.1737e+06	4.38545e+06	2.35861e+06	3.06084e+06	3.32651e+06	3.04489e+06	3.57827e+06	2.9457e+06	6.57625e+06	2.19047e+06	4.03462e+06	1.91565e+06	3.24145e+06	3.35018e+06	3.91241e+06	3.35584e+06	3.13154e+06	3.39784e+06	2.89606e+06	3.01174e+06
D-5-O-Methyl-2,3,5_4,6-pentahydroxycyclohexanone	C01295	5.86122e+07	5.10645e+07	6.87757e+07	4.85366e+07	5.9899e+07	4.40543e+07	1.25879e+06	1.74581e+07	1.63179e+07	1.86783e+07	2.15719e+07	3.99211e+07	4.29812e+06	1.86103e+07	5.14991e+07	2.48721e+07	2.70008e+07	2.7705e+07	3.0753e+07	5.05598e+07	3.07443e+07	3.60982e+07	1.81757e+07	2.92022e+07	1.98941e+07	2.62657e+07	3.41467e+07	3.55214e+07	3.50967e+07	2.07598e+07
Cyheptamide		1.6013e+08	4.05731e+07	2.81233e+07	3.34423e+07	1.30512e+08	4.09101e+07	9.06913e+07	8.12841e+07	1.04692e+08	1.17509e+08	1.36423e+08	1.15809e+08	1.36859e+08	1.47659e+08	1.43138e+08	4.10796e+07	6.51813e+07	4.31842e+07	4.51547e+07	1.11065e+08	4.4338e+07	5.65835e+07	1.20517e+08	1.62132e+08	1.19811e+08	4.71623e+07	1.769e+08	4.57835e+07	1.6282e+08	2.14429e+08
6-Hydroxyflavanone	C14221	9.53564e+06	8.99932e+06	1.10774e+07	9.59311e+06	1.28918e+07	1.4604e+07	5.12846e+06	5.30361e+06	4.52616e+06	4.72866e+06	5.95259e+06	8.55049e+06	4.86543e+06	6.62651e+06	9.95945e+06	5.2297e+06	6.95866e+06	5.74892e+06	8.08681e+06	7.99924e+06	6.47222e+06	8.58706e+06	6.85161e+06	6.12979e+06	4.75136e+06	6.53864e+06	5.74509e+06	7.22458e+06	5.9998e+06	5.36068e+06
4-(2,6,6-Trimethyl-1-cyclohexen-1-yl)-2-butanone	C03527	5.88354e+06	1.07753e+07	1.61118e+07	7.36881e+06	1.57287e+07	1.12863e+07	1.63282e+06	9.73494e+06	2.70269e+06	8.33891e+06	1.62588e+06	2.90362e+06	7.78219e+06	1.1269e+07	1.13965e+07	1.27214e+07	9.46717e+06	1.03449e+07	1.23298e+07	1.18548e+07	1.73745e+07	7.05916e+06	1.94166e+07	9.51589e+06	1.70512e+07	1.22063e+07	1.3407e+07	1.17601e+07	2.02145e+07	1.30632e+07
5-Hydroxyconiferaldehyde	C12204	8.44254e+07	7.42139e+07	7.25009e+07	7.52705e+07	7.26972e+07	7.26346e+07	6.99954e+07	7.5997e+07	8.38619e+07	8.7192e+07	7.98491e+07	8.46264e+07	8.00117e+07	8.311e+07	7.94527e+07	8.42668e+07	8.4813e+07	8.23366e+07	9.17313e+07	7.75691e+07	8.89668e+07	8.50465e+07	7.70104e+07	8.57932e+07	6.09567e+07	6.78319e+07	8.66173e+07	8.41451e+07	8.18136e+07	6.53288e+07
Tyrosylglycine		1.22697e+07	1.79591e+07	8.88717e+06	1.0759e+07	1.04531e+07	1.05102e+07	7.54311e+06	9.26179e+06	1.04956e+07	6.74477e+06	8.30018e+06	6.60305e+06	4.95614e+06	5.50897e+06	6.30486e+06	3.32494e+06	1.12537e+07	1.11991e+07	1.74986e+07	1.58309e+07	5.58491e+06	5.3078e+06	1.16264e+07	1.58678e+07	7.70758e+06	7.2659e+06	7.44924e+06	6.07347e+06	5.21939e+06	9.4832e+06
N-Benzoylanthranilic acid	C03141	1.34124e+06	1.22362e+06	1.30449e+06	1.37534e+06	1.45093e+06	1.46612e+06	1.82234e+06	1.57575e+06	1.27436e+06	1.31856e+06	1.45692e+06	1.33354e+06	1.41567e+06	1.31832e+06	1.36117e+06	1.39632e+06	1.50935e+06	1.45035e+06	1.35538e+06	1.27556e+06	1.22482e+06	1.21155e+06	1.17603e+06	1.22754e+06	1.29531e+06	1.2823e+06	1.19948e+06	1.63323e+06	1.26576e+06	1.40161e+06
5-Hydroxytryptophol sulfate		1.76727e+06	2.47273e+07	1.41826e+06	1.3216e+07	2.734e+06	2.20529e+07	2.82039e+07	3.7533e+07	1.27466e+07	1.53353e+07	1.13518e+07	6.37238e+06	4.1005e+07	3.02413e+06	1.77989e+07	1.77463e+07	2.19309e+07	1.06817e+07	3.76751e+07	2.3794e+06	2.48926e+07	3.16531e+06	1.25704e+07	4.06184e+06	1.99306e+07	1.42349e+07	2.58534e+07	4.06382e+06	1.24081e+07	2.46631e+07
5-(Methylthio)-2,3-dioxopentyl phosphate	C15650	2.05567e+06	2.12052e+06	2.87517e+06	2.09595e+06	1.57681e+06	1.34847e+06	293786	304047	484850	753904	1.63374e+06	3.49048e+06	227872	354685	259155	784785	1.72415e+06	1.53647e+06	357326	1.28554e+06	2.00389e+06	1.42852e+06	367352	2.33615e+06	487083	1.2452e+06	297340	1.75066e+06	2.64971e+06	943204
Geranyl acetate	C09861	2.94921e+06	2.50604e+06	2.72353e+06	2.67434e+06	2.59965e+06	2.71758e+06	2.5542e+06	2.70665e+06	2.47899e+06	2.54323e+06	2.56747e+06	2.67279e+06	2.58154e+06	2.35495e+06	2.71463e+06	2.70716e+06	2.65126e+06	2.48658e+06	2.45147e+06	2.83516e+06	2.3685e+06	2.70938e+06	2.40639e+06	2.53777e+06	1.66098e+06	1.80355e+06	2.34035e+06	2.66615e+06	2.33863e+06	2.12211e+06
phlorisobutyrophenone	C07351	2.61732e+06	2.9508e+07	6.04573e+06	6.10878e+07	5.78866e+07	1.99909e+08	2.48052e+08	1.49932e+08	7.40607e+07	6.66363e+07	5.72736e+07	6.81811e+06	3.96927e+08	5.98846e+07	4.83083e+06	5.26481e+07	5.98554e+07	1.21686e+08	1.82824e+08	6.30815e+06	1.16633e+08	5.14279e+07	2.41472e+07	1.83707e+06	1.93853e+08	1.51749e+08	1.05731e+07	2.1956e+06	7.05841e+07	1.89003e+06
1D-myo-inositol 5-phosphate	C06155	4.91246e+06	5.14724e+06	4.55856e+06	4.867e+06	4.823e+06	4.7227e+06	5.18198e+06	4.3361e+06	4.5231e+06	4.47872e+06	4.81266e+06	4.62671e+06	4.75292e+06	5.18252e+06	4.24151e+06	4.63511e+06	4.6014e+06	4.83721e+06	4.95691e+06	4.5987e+06	4.47459e+06	4.27161e+06	3.91691e+06	4.29233e+06	3.07148e+06	3.27374e+06	3.97761e+06	4.73137e+06	4.22121e+06	3.53819e+06
Gluconic acid	C00257	4.23223e+06	4.43951e+06	676618	544771	512948	4.92893e+06	646462	4.23089e+06	4.96756e+06	4.0417e+06	4.69303e+06	676458	3.34244e+06	2.1968e+06	472268	2.40079e+06	4.67124e+06	3.56369e+06	653083	1.88315e+06	866221	2.77547e+06	1.98182e+06	3.57671e+06	585933	3.10695e+06	4.22288e+06	3.47735e+06	3.08932e+06	2.90868e+06
2-Heptyl-3-hydroxy-quinolone	C11848	3.7197e+08	3.2482e+08	3.0299e+08	3.26245e+08	3.36958e+08	3.22269e+08	2.96874e+08	3.09662e+08	3.16155e+08	3.20673e+08	3.17332e+08	2.8037e+08	3.07053e+08	3.20412e+08	3.1132e+08	3.04214e+08	3.12815e+08	3.07754e+08	2.92958e+08	3.19892e+08	2.99886e+08	3.08416e+08	3.17196e+08	2.86384e+08	3.16446e+08	3.01877e+08	3.01019e+08	3.10154e+08	3.11665e+08	3.15509e+08
Cytidine	C00475	1.04592e+07	1.56374e+07	1.30671e+07	1.27701e+07	1.47702e+07	1.51611e+07	1.43456e+06	7.10407e+06	9.31508e+06	9.91417e+06	8.97186e+06	1.10934e+07	7.35391e+06	1.01131e+07	8.79227e+06	1.22355e+07	1.16443e+07	1.03567e+07	1.24669e+07	8.08965e+06	9.76494e+06	1.15739e+07	8.50721e+06	1.10355e+07	1.44476e+07	7.29603e+06	1.02761e+07	1.31089e+07	1.22937e+07	1.12843e+07
3,5-Dichloro-2-methylmuconolactone	C18308	1.23542e+08	9.13736e+07	5.18005e+07	9.98971e+07	1.16034e+08	1.48663e+08	1.4115e+08	1.53848e+08	1.23835e+08	1.04741e+08	9.91546e+07	7.95387e+07	1.03546e+08	1.0365e+08	2.71651e+08	1.11739e+08	7.46522e+07	1.09372e+08	4.67315e+07	1.06781e+08	9.92511e+07	1.27526e+08	1.81046e+08	1.0111e+08	1.11241e+08	1.01572e+08	6.41275e+07	1.10799e+08	1.05706e+08	4.69694e+07
Pentalenolactone E	C20398	809135	1.19956e+06	848087	1.25584e+06	529546	824606	476905	505146	1.07937e+06	632547	1.23636e+06	2.10216e+06	344421	767432	585308	889720	770942	1.5705e+06	761987	1.05548e+06	1.33972e+06	1.41135e+06	681909	1.06927e+06	940484	1.16274e+06	860482	1.38949e+06	1.24189e+06	1.10148e+06
Lumichrome	C01727	5.05338e+08	5.38112e+08	5.54718e+08	5.50115e+08	4.22985e+08	5.1871e+08	6.28779e+08	5.72682e+08	4.54036e+08	5.68195e+08	5.06948e+08	5.21566e+08	5.43027e+08	4.97342e+08	5.02644e+08	4.25156e+08	4.89592e+08	3.77642e+08	4.68884e+08	3.63873e+08	4.37041e+08	3.35262e+08	4.18696e+08	3.30534e+08	5.64769e+08	5.28923e+08	4.65973e+08	4.29738e+08	4.30875e+08	4.7741e+08
Inositol cyclic phosphate	C04299	6.43151e+07	1.03098e+08	9.89193e+07	9.05502e+07	2.68407e+07	2.99177e+07	4.03585e+07	4.78257e+07	4.19235e+07	5.40721e+06	4.06115e+07	4.25124e+07	3.47341e+07	4.92995e+07	3.50616e+07	3.99608e+07	4.09374e+07	5.77694e+06	8.6442e+07	4.00219e+07	7.53473e+07	4.02288e+07	4.71724e+07	5.47071e+07	8.00955e+07	7.59242e+07	6.3926e+07	7.56929e+07	6.89172e+07	8.38893e+07
N-Methyl-4-dimethylallyltryptophan	C20410	1.20442e+08	1.17816e+08	1.40792e+08	9.16091e+07	1.2722e+08	1.18776e+08	1.54085e+07	3.96208e+07	2.90344e+07	3.69965e+07	4.00158e+07	7.5451e+07	2.25585e+06	3.43465e+07	1.00354e+08	5.3102e+07	6.27913e+07	4.60201e+07	5.30917e+07	7.00205e+07	5.61514e+07	6.87482e+07	2.9457e+07	5.48829e+07	3.84522e+07	4.32e+07	7.93501e+07	1.00475e+08	5.44969e+07	3.15811e+07
Glutamylisoleucine		1.23166e+07	2.6232e+06	1.29195e+07	9.19755e+06	1.12465e+07	4.22382e+06	1.1762e+07	1.06987e+07	9.0605e+06	2.34763e+06	1.01343e+07	8.58899e+06	1.06337e+07	1.0075e+07	1.30308e+06	1.12428e+07	9.48507e+06	1.27773e+07	3.95053e+06	1.16434e+07	4.26146e+06	3.23343e+06	3.20622e+06	5.38541e+06	3.53885e+06	3.40268e+06	1.27246e+06	1.37519e+06	4.89048e+06	2.15999e+06
L-tetrahomomethionine	C17225	1.90793e+07	2.24279e+07	2.29173e+07	2.23118e+07	2.53177e+07	2.24795e+07	2.23014e+07	2.09623e+07	2.36569e+07	2.2351e+07	2.39786e+07	2.44312e+07	1.88489e+07	2.35079e+07	2.98928e+07	1.85701e+07	2.1956e+07	1.87492e+07	2.48668e+07	3.06704e+07	2.35272e+07	1.85996e+07	1.9986e+07	2.72449e+07	2.03985e+07	1.96415e+07	2.20453e+07	1.41077e+07	2.50001e+07	2.60756e+07
Beta-D-Fructose 6-phosphate	C05345	3.26976e+07	2.35095e+07	1.51723e+07	3.11366e+07	3.55685e+07	4.23781e+07	2.9187e+07	3.84957e+07	3.51004e+07	3.47653e+07	2.98437e+07	1.97121e+07	3.39409e+07	2.84226e+07	7.57895e+07	3.74385e+07	1.6606e+07	2.86943e+07	1.10446e+07	3.1017e+07	2.88727e+07	3.67893e+07	4.99635e+07	3.25162e+07	2.10758e+07	2.56538e+07	1.43595e+07	3.03699e+07	3.08542e+07	1.15923e+07
Iminoerythrose 4-phosphate	C12215	2.817e+07	6.88355e+07	6.65722e+07	7.21446e+07	5.94447e+07	5.98456e+07	1.40845e+08	1.35578e+08	8.71344e+07	7.74373e+07	6.51761e+07	8.03635e+07	1.16137e+08	9.44401e+07	1.33314e+08	1.18039e+08	1.15931e+08	5.24681e+07	1.6164e+08	4.10554e+07	1.5086e+08	2.11648e+07	9.67554e+07	8.58258e+07	1.62966e+08	7.75475e+07	2.00297e+08	7.65041e+07	8.77444e+07	1.07039e+08
β-D-Fructose 6-phosphate	C00085	1.20748e+07	1.44583e+07	1.2481e+07	1.38514e+07	1.35908e+07	9.38123e+06	1.96425e+07	1.48796e+07	2.08738e+07	1.93956e+07	1.83387e+07	1.632e+07	1.26854e+07	1.38994e+07	1.20215e+07	1.44144e+07	1.45195e+07	1.45676e+07	1.31155e+07	1.41167e+07	1.30464e+07	1.19832e+07	1.38588e+07	1.39187e+07	1.28629e+07	1.37092e+07	1.19721e+07	1.18509e+07	1.43979e+07	1.20188e+07
Biotin amide	C01893	5.00162e+07	4.23693e+07	4.22398e+07	4.49858e+07	4.15584e+07	4.32698e+07	4.91134e+07	3.37096e+07	4.02533e+07	3.42504e+07	4.96501e+07	4.41062e+07	2.74972e+07	3.41103e+07	4.4115e+07	4.06169e+07	3.16935e+07	4.09858e+07	2.94457e+07	4.22563e+07	3.92395e+07	3.47455e+07	4.24951e+07	3.82535e+07	3.90026e+07	4.53183e+07	3.80138e+07	3.27707e+07	2.98079e+07	3.26614e+07
Isoleucyl-Glutamate		3.73876e+07	4.19371e+07	3.84557e+07	7.03315e+07	4.73503e+07	2.76418e+07	6.07349e+07	8.05548e+07	4.15136e+07	4.27161e+07	3.86232e+07	4.61674e+07	3.38309e+07	2.47628e+07	2.99514e+07	3.38481e+07	1.92463e+07	4.42871e+06	2.12219e+07	5.95285e+06	3.5849e+07	1.5793e+07	3.73605e+07	8.01019e+06	2.96253e+07	1.03818e+07	2.31622e+07	6.71911e+06	3.09567e+07	3.55264e+07
Camelinin		5.25249e+07	4.54435e+07	4.21003e+07	4.51843e+07	4.30417e+07	4.17298e+07	4.33893e+07	4.3687e+07	4.4873e+07	4.5009e+07	4.46825e+07	4.17818e+07	3.90174e+07	4.50023e+07	4.34034e+07	4.32667e+07	3.85003e+07	4.30937e+07	4.03906e+07	4.54448e+07	4.2034e+07	4.24741e+07	4.25884e+07	4.45164e+07	4.14739e+07	4.11854e+07	4.15169e+07	4.42342e+07	3.6302e+07	4.38769e+07
3-(3,4-dihydroxypyridinium-1-yl)-L-alanine	C04446	1.30599e+08	2.08945e+08	1.61502e+08	1.69583e+08	1.56174e+08	1.54615e+08	1.60631e+08	1.44959e+08	2.01436e+08	1.91651e+08	2.02738e+08	2.36907e+08	1.58566e+08	1.83535e+08	1.71733e+08	1.94151e+08	1.96202e+08	1.82007e+08	1.6404e+08	1.82342e+08	1.88776e+08	1.59862e+08	1.25946e+08	1.7637e+08	1.62085e+08	2.18647e+08	1.61269e+08	1.99656e+08	1.60398e+08	1.81034e+08
1-Pyrrolidinecarboxaldehyde, 3-(1,3-benzodioxol-5-ylmethylene)-2-oxo-		3.72484e+07	2.05799e+08	6.19538e+07	1.37264e+08	4.98622e+07	2.15757e+07	6.00681e+07	3.19717e+07	2.95982e+07	4.67196e+07	2.42654e+07	5.17641e+07	1.60958e+07	6.10247e+07	5.25605e+07	3.47879e+07	1.67987e+07	1.78622e+07	8.68902e+07	2.84735e+07	5.2861e+07	3.74108e+07	1.78787e+07	1.92478e+07	8.31319e+07	3.57758e+07	1.86552e+07	2.01225e+07	1.01338e+07	5.64663e+07
6-(6-aminohexanamido)hexanoic acid	C01255	3.87997e+06	5.33803e+06	3.71948e+06	4.60051e+06	2.97306e+06	3.16489e+06	2.06127e+07	1.50591e+07	1.76218e+07	8.33591e+06	9.36385e+06	7.69796e+06	2.40289e+07	2.17072e+07	1.92407e+07	2.09853e+07	2.14296e+07	1.49986e+07	1.35694e+07	2.72714e+07	2.34505e+07	5.51404e+06	2.62849e+07	2.43973e+07	6.60502e+06	2.54565e+07	2.36674e+07	7.86452e+06	2.14524e+07	2.48415e+07
NSC688234	C19756	1.15652e+07	5.60109e+06	1.12327e+07	3.55094e+06	7.95138e+06	5.72412e+06	6.02256e+06	4.97181e+06	3.06517e+06	8.4229e+06	3.73578e+06	5.69415e+06	3.98277e+06	4.99722e+06	1.17757e+07	3.30788e+06	3.55961e+06	3.47564e+06	4.02605e+06	1.1167e+07	4.71071e+06	5.92961e+06	4.86495e+06	3.77975e+06	3.51316e+06	5.79131e+06	4.38194e+06	308278	5.91031e+06	4.22722e+06
Isoleucyl-Leucine		2.01829e+07	9.14041e+06	1.55841e+07	1.65972e+06	1.32685e+07	1.7913e+06	1.02655e+07	9.62145e+06	1.37339e+06	9.88027e+06	8.03916e+06	1.05346e+07	1.54878e+06	7.59448e+06	2.12327e+07	7.52301e+06	6.96229e+06	6.81067e+06	2.18846e+06	1.95226e+07	7.60976e+06	7.88747e+06	7.97245e+06	1.11883e+07	2.11774e+06	9.96212e+06	1.46572e+06	437262	2.24959e+06	2.06916e+06
2,2',4,4'-Tetrahydroxybenzophenone		6.9542e+07	1.11945e+08	8.97542e+07	8.79804e+07	8.44212e+07	7.78183e+07	9.91011e+07	8.25295e+07	1.07592e+08	1.07529e+08	1.13289e+08	1.33722e+08	8.47954e+07	1.0016e+08	9.40559e+07	1.08343e+08	1.02176e+08	9.64829e+07	9.15902e+07	9.40951e+07	1.00746e+08	8.34776e+07	6.66123e+07	9.23447e+07	8.45176e+07	1.15743e+08	8.45348e+07	1.05198e+08	8.99291e+07	9.48717e+07
2-Methylbutyroylcarnitine		1.53859e+08	2.09973e+08	1.63402e+08	1.71251e+08	1.30284e+08	7.49544e+07	1.90533e+08	1.75749e+08	1.48161e+08	1.58461e+08	1.28666e+08	1.9587e+08	1.39479e+08	1.82122e+08	2.0233e+08	1.65299e+08	1.47141e+08	1.4527e+08	1.61669e+08	1.46643e+08	1.94328e+08	1.54e+08	1.33424e+08	7.67832e+07	1.79767e+08	1.68066e+08	1.39553e+08	8.70534e+07	1.65683e+08	1.88924e+08
Guanfacine	C07037	5.24439e+06	6.1755e+06	5.78971e+06	5.93288e+06	6.15595e+06	5.66388e+06	5.04291e+06	5.94561e+06	5.34852e+06	5.39561e+06	4.88733e+06	7.62964e+06	4.02558e+06	4.38078e+06	4.93457e+06	5.17258e+06	4.06192e+06	3.23043e+06	3.98565e+06	4.57609e+06	5.8672e+06	6.60351e+06	4.27492e+06	4.31028e+06	5.41025e+06	5.82689e+06	4.71357e+06	4.57179e+06	6.2848e+06	5.93543e+06
Glutaminylvaline		1.23984e+08	1.71935e+08	1.30934e+08	1.1337e+08	1.21357e+08	1.1688e+08	1.40424e+08	1.77417e+08	2.10004e+08	2.23119e+08	1.9504e+08	1.72804e+08	1.12312e+08	1.6944e+08	1.65467e+08	1.87238e+08	1.79973e+08	1.96329e+08	1.64337e+08	1.6032e+08	1.95595e+08	1.60045e+08	9.70382e+07	1.63243e+08	1.53107e+08	1.39297e+08	1.40326e+08	1.67983e+08	1.58695e+08	1.68251e+08
Indigo		4.79684e+08	4.0815e+08	4.23056e+08	1.66599e+08	1.07348e+08	8.39875e+07	5.26375e+08	7.1054e+07	4.69662e+08	1.63288e+08	3.81362e+08	2.15296e+08	1.01327e+08	1.29877e+08	5.18524e+08	2.79392e+08	6.27261e+08	3.07272e+08	3.41623e+08	9.24342e+07	4.85639e+08	3.00611e+08	3.64777e+08	8.73456e+08	1.36861e+08	4.59958e+08	1.31443e+08	1.5934e+08	4.65767e+08	1.27485e+08
Bisphenol A	C13624	1.41431e+07	2.33432e+07	2.42056e+07	3.0716e+07	1.86712e+07	1.54559e+07	2.18435e+07	1.12582e+07	1.99356e+07	1.28649e+08	1.16471e+08	1.85213e+08	1.28514e+07	1.06732e+08	8.56901e+06	1.26616e+08	1.07416e+07	9.26355e+06	3.50114e+07	1.12275e+07	1.93353e+07	1.56544e+08	1.74449e+07	1.97157e+07	2.40741e+07	1.35646e+08	1.1704e+08	1.83311e+07	1.47266e+08	1.60631e+07
Parthenolide	C07609	600665	2.35717e+06	318433	1.01452e+06	1.83996e+06	523574	3.97265e+06	6.13453e+06	3.15632e+06	1.21008e+06	7.00075e+06	4.59872e+06	5.02201e+06	3.82875e+06	6.6944e+06	5.09668e+06	9.4836e+06	2.59145e+06	1.22578e+06	4.05157e+06	1.02681e+07	1.20352e+07	4.46689e+06	6.98045e+06	1.02811e+07	8.64239e+06	1.20079e+07	7.0457e+06	1.38739e+06	1.41726e+06
Aegelinol	C09259	4.44299e+07	6.13183e+07	2.02587e+07	3.18957e+07	3.61479e+07	1.32475e+07	3.24846e+07	2.87709e+06	1.2207e+07	1.81272e+06	1.50753e+07	2.44013e+07	1.2803e+07	9.36805e+06	1.50037e+07	1.55564e+07	1.43858e+07	9.43984e+06	2.21976e+07	1.56789e+07	3.73995e+07	9.56812e+06	1.27339e+07	1.06363e+07	1.55045e+07	3.0551e+07	1.65333e+07	4.25711e+07	1.31887e+07	1.58228e+07
Gamma-Glutamylvaline		3.25216e+07	1.25486e+08	1.3068e+08	3.23299e+07	1.18878e+08	6.3895e+07	2.06787e+08	1.30618e+08	1.20957e+08	3.20923e+07	1.36863e+08	1.34058e+08	4.15232e+07	1.1458e+08	4.10652e+07	1.3487e+08	1.07892e+08	1.21739e+08	1.37148e+08	3.19603e+07	1.37412e+08	1.36698e+08	2.78274e+07	1.38237e+08	1.33456e+08	1.2421e+08	3.39996e+07	3.34736e+07	2.14463e+08	1.03834e+08
(R)-Kawain	C09947	7.51654e+06	9.37664e+06	8.23555e+06	8.83251e+06	7.18171e+06	7.5659e+06	1.25712e+06	4.13027e+06	5.60372e+06	863948	3.95729e+06	1.05691e+06	4.34285e+06	2.84515e+06	864491	5.58009e+06	3.82979e+06	4.32853e+06	1.15282e+07	4.90103e+06	9.00066e+06	805115	5.59092e+06	7.61364e+06	5.71187e+06	3.49532e+06	3.20611e+06	5.33975e+06	4.47216e+06	6.30973e+06
Forchlorfenuron	C18604	4.17611e+06	6.33915e+06	4.10147e+06	3.57864e+06	4.6279e+06	6.9947e+06	7.79427e+06	5.63714e+06	5.34788e+06	5.31456e+06	4.86374e+06	4.64455e+06	6.11254e+06	4.82493e+06	4.92005e+06	5.12051e+06	3.71849e+06	4.83094e+06	5.53866e+06	4.78977e+06	6.69258e+06	6.01797e+06	3.83929e+06	4.17455e+06	5.94808e+06	5.85925e+06	6.6998e+06	5.31708e+06	5.28234e+06	7.54128e+06
2-Pentanamido-3-phenylpropanoic acid		7.02931e+07	7.78178e+07	4.19386e+06	2.79655e+07	3.15601e+07	4.59427e+06	1.38037e+08	1.23484e+08	1.30674e+08	6.12346e+07	5.61505e+07	4.80193e+07	7.69856e+07	3.63941e+07	3.09601e+07	5.15067e+07	2.33106e+07	5.64927e+07	5.27481e+07	2.84441e+07	6.02514e+07	4.67423e+06	4.91642e+07	3.87981e+07	4.17395e+07	4.18041e+07	6.63653e+07	6.04045e+07	4.23792e+07	5.45161e+07
Glucaric acid	C00818	6.64002e+06	4.61814e+06	6.42864e+06	3.38198e+06	4.05151e+06	4.08047e+06	4.47981e+06	4.00653e+06	2.62726e+06	6.41893e+06	4.00805e+06	5.72592e+06	4.22612e+06	4.35161e+06	8.45469e+06	3.20748e+06	4.09065e+06	4.7155e+06	3.75687e+06	9.21154e+06	4.50509e+06	4.36569e+06	3.87594e+06	3.93863e+06	4.12599e+06	6.51941e+06	4.35246e+06	1.34852e+06	5.85045e+06	3.50977e+06
Ubiquinone-1		7.14444e+06	9.86343e+06	5.49992e+06	7.69624e+06	6.52335e+06	1.2321e+07	1.16979e+07	1.82686e+07	1.03432e+07	9.45966e+06	7.91376e+06	7.82862e+06	1.8168e+07	9.61365e+06	1.03571e+07	7.14398e+06	1.38335e+07	8.86965e+06	1.78124e+07	6.31395e+06	1.10123e+07	4.51492e+06	1.17108e+07	9.77665e+06	1.13469e+07	1.2488e+07	1.39892e+07	6.6186e+06	7.87898e+06	1.12273e+07
2-cis,4-trans-xanthoxin	C13453	3.63218e+06	1.10494e+06	160004	285508	1.05245e+06	797956	94608.8	1.84958e+06	3.95948e+06	2.39423e+06	1.77846e+06	4.44459e+06	1.40904e+06	2.2364e+06	6.98221e+06	448803	4.16469e+06	3.13884e+06	383581	1.28563e+06	1.24019e+06	2.32824e+06	378573	291116	2.03512e+06	1.46428e+06	1.78369e+06	1.31492e+06	1.35326e+06	2.22278e+06
beta-Bisabolene	C16775	6.48574e+07	7.68541e+07	9.77386e+07	3.75556e+07	3.15047e+07	1.59856e+08	1.0981e+07	2.79426e+07	2.9728e+07	3.17361e+07	2.54614e+07	3.38914e+07	1.75556e+07	2.68235e+07	2.79223e+07	3.63319e+07	5.00167e+07	5.75088e+07	6.92497e+07	4.60528e+07	3.00106e+07	4.12065e+07	2.75499e+07	2.89613e+07	2.86322e+07	3.43538e+07	2.72948e+07	4.31667e+07	2.92646e+07	2.62948e+07
NSC240610	C02771	1.07172e+07	1.19615e+07	1.56911e+07	2.11264e+07	1.3656e+07	5.4546e+06	5.60696e+07	5.12892e+07	5.03388e+07	5.39455e+07	3.56131e+07	3.51214e+07	5.12095e+07	4.02235e+07	5.64466e+07	2.85424e+07	2.80469e+07	2.23005e+07	2.08324e+07	2.75151e+07	2.98035e+07	3.46767e+07	3.85563e+07	3.53906e+07	3.3062e+07	4.80559e+07	5.10802e+07	2.85576e+07	2.44362e+07	3.28878e+07
S-Ribosylhomocysteine	C03539	2.881e+06	1.14268e+07	2.11043e+06	4.65341e+06	1.51367e+06	1.57635e+06	7.05401e+06	9.35791e+06	6.76715e+06	1.57206e+07	6.54186e+06	2.85833e+06	1.26662e+07	7.10929e+06	8.44833e+06	7.70465e+06	5.46053e+06	4.54845e+06	841435	4.7907e+06	2.13917e+06	5.25249e+06	6.08875e+06	1.70612e+06	7.52607e+06	2.23698e+07	5.45076e+06	771888	2.18916e+07	1.55026e+07
Furmecyclox	C18912	5.39138e+06	2.39393e+06	4.96881e+06	1.5974e+06	3.86278e+06	3.60272e+06	3.58347e+06	2.60576e+06	1.32336e+06	4.22168e+06	2.00207e+06	2.67507e+06	2.40627e+06	2.774e+06	5.76561e+06	1.51031e+06	2.23913e+06	2.48242e+06	2.28846e+06	6.11255e+06	2.0387e+06	2.59867e+06	2.08963e+06	3.22314e+06	1.45373e+06	3.28027e+06	2.4839e+06	404001	2.7157e+06	1.97795e+06
3-(2-Furoyl)quinoline-2-carboxaldehyde		1.71744e+07	3.39188e+07	2.07149e+07	3.73758e+07	1.7891e+07	1.30046e+07	5.23656e+07	2.63328e+07	3.40577e+07	2.70467e+07	2.73765e+07	2.91009e+07	2.92516e+07	3.01327e+07	3.32791e+07	2.67368e+07	1.92618e+07	1.96469e+07	1.83624e+07	1.89408e+07	4.10254e+07	3.32441e+07	2.66687e+07	2.11119e+07	4.49542e+07	5.97964e+07	3.84071e+07	3.69761e+07	3.14941e+07	4.56194e+07
Voglibose		9.12199e+07	1.13068e+08	9.08348e+07	9.92997e+07	3.20087e+07	1.11824e+08	3.43718e+07	1.41872e+08	1.50653e+08	1.62824e+08	1.80353e+08	3.93921e+07	1.21318e+07	1.10466e+08	1.05554e+08	1.20881e+08	1.50304e+08	1.12217e+08	2.11003e+07	1.80693e+07	2.18041e+07	1.95668e+07	1.10633e+08	1.42579e+07	2.78718e+07	3.3037e+07	2.79461e+07	2.68368e+07	8.49668e+07	1.47063e+08
Sulcatone	C07287	2.26692e+08	2.79556e+08	1.63112e+08	2.45394e+08	1.44147e+08	3.59335e+08	1.08226e+08	1.72079e+08	1.46471e+08	1.44041e+08	1.36923e+08	1.86874e+08	2.38554e+08	9.09138e+07	9.16541e+07	2.66435e+08	1.41667e+08	1.20263e+08	2.68552e+08	2.5468e+08	2.78083e+08	1.0293e+08	2.68054e+08	2.89786e+08	2.62862e+08	1.5508e+08	2.93353e+08	3.25333e+08	1.21659e+08	9.15032e+07
5-Methoxytryptamine	C05659	1.69496e+06	3.24987e+06	2.63898e+06	1.06749e+07	2.97175e+06	1.10883e+07	3.54602e+06	3.28576e+06	1.03787e+07	2.84934e+06	9.07578e+06	5.91161e+06	9.77075e+06	2.22582e+06	6.7757e+06	6.95638e+06	6.96017e+06	7.08145e+06	4.84639e+06	4.36132e+06	5.84527e+06	6.54519e+06	5.17497e+06	4.91529e+06	6.48041e+06	5.69555e+06	6.18394e+06	4.71666e+06	5.71667e+06	6.88984e+06
Deoxyamidinoproclavaminate	C06656	5.75406e+07	6.34472e+07	5.67712e+07	3.61167e+07	4.91644e+07	5.08368e+07	4.2607e+07	5.31713e+07	3.65311e+07	3.60053e+07	4.28522e+07	4.19946e+07	3.91427e+07	3.64886e+07	5.16396e+07	3.55999e+07	4.3993e+07	4.00888e+07	5.0956e+07	3.98208e+07	3.36853e+07	4.40869e+07	4.46972e+07	3.74208e+07	4.15611e+07	3.68547e+07	4.46915e+07	3.08399e+07	3.0857e+07	3.7035e+07
5,6-Indolequinone-2-carboxylic acid	C17938	7.84307e+06	8.49786e+06	1.28306e+07	5.70318e+06	4.06114e+06	2.05421e+07	4.13212e+06	6.84997e+06	5.20338e+06	4.93855e+06	3.88377e+06	6.00384e+06	4.00076e+06	5.5647e+06	5.19092e+06	4.93098e+06	7.9108e+06	7.21328e+06	7.59171e+06	5.80455e+06	4.14914e+06	4.97807e+06	4.27582e+06	4.09164e+06	4.69924e+06	3.98102e+06	3.35517e+06	5.99813e+06	3.84545e+06	4.50439e+06
Benzo[a]pyrene-4,5-oxide	C14851	1.55309e+06	2.50764e+06	2.98342e+06	8.44581e+06	227611	419558	9.8799e+06	1.00134e+07	7.96465e+06	6.53099e+06	7.20591e+06	4.16853e+06	6.51003e+06	5.04456e+06	4.23192e+06	3.27868e+06	9.49215e+06	6.78844e+06	4.20633e+06	5.00642e+06	471232	1.03088e+06	6.32113e+06	4.04605e+06	515191	3.38181e+06	309569	2.70233e+06	563032	3.86128e+06
5'-Deoxyadenosine	C05198	9.30504e+06	1.18817e+07	7.46151e+06	2.28249e+06	8.78896e+06	6.55324e+06	1.56226e+07	73747	1.49143e+07	1.41975e+07	1.84535e+07	1.28454e+07	7.93554e+06	1.11127e+07	8.23655e+06	1.01908e+07	1.20893e+07	1.41572e+07	1.13417e+07	1.28188e+07	1.11271e+07	9.30706e+06	1.3057e+07	1.43218e+07	1.34177e+07	1.41242e+07	9.29306e+06	1.01791e+07	1.30491e+07	65422
(1Z,4Z)-1,5-bis(4-hydroxyphenyl)-1,4-pentadiene		1.83636e+06	2.98463e+06	1.88682e+06	4.7205e+07	1.14872e+06	2.67396e+06	2.43934e+07	1.44431e+07	1.60343e+07	2.29628e+06	8.332e+06	2.61074e+06	3.58238e+06	2.52431e+07	2.25687e+07	1.14862e+07	1.48778e+07	3.028e+07	2.19006e+07	1.79587e+06	8.88714e+06	424572	3.40064e+06	3.04785e+06	6.05657e+06	2.06525e+06	2.72468e+06	1.40239e+07	1.78843e+07	1.8327e+07
Pseudoionone		6.44827e+06	6.62581e+06	7.31377e+06	1.41679e+07	7.84436e+06	4.82927e+06	4.74529e+06	4.94665e+06	1.62506e+06	3.24769e+06	6.75805e+06	6.55632e+06	4.3226e+06	5.34754e+06	4.99402e+06	7.36489e+06	5.47822e+06	5.49815e+06	4.76083e+06	4.36728e+06	5.04657e+06	5.24285e+06	4.85167e+06	5.79125e+06	6.99348e+06	4.60613e+06	5.03234e+06	6.74699e+06	5.8444e+06	6.19948e+06
trans-Coumaryl acetate	C20465	4.04324e+06	5.18699e+06	5.58371e+06	6.2527e+06	4.98086e+06	4.39858e+06	258281	1.7119e+06	1.74036e+06	1.63654e+06	2.48856e+06	4.47353e+06	182654	1.32745e+06	3.22373e+06	3.02452e+06	2.99071e+06	2.6024e+06	3.47432e+06	2.85125e+06	2.92407e+06	3.42668e+06	1.37223e+06	2.20606e+06	2.30039e+06	2.04819e+06	3.62438e+06	5.97162e+06	3.4708e+06	2.4273e+06
4\\%27,7-Dihydroxyflavone	C12123	1.78074e+07	8.54135e+06	2.39614e+07	2.90774e+06	8.82218e+06	5.9958e+06	3.3573e+06	9.64696e+06	266975	3.25673e+06	3.50857e+06	6.41102e+06	294982	493990	6.38376e+06	465046	3.85437e+06	5.31757e+06	592089	9.91936e+06	564507	7.28948e+06	1.94304e+06	585860	183647	3.43289e+06	2.01967e+06	491281	84438.1	589554
Chalconaringenin	C06561	7.62275e+06	8.62962e+06	1.23411e+07	5.67496e+06	3.68935e+06	2.10871e+07	3.6681e+06	6.84099e+06	4.7876e+06	4.02997e+06	4.03095e+06	5.86262e+06	685957	4.97717e+06	4.76684e+06	4.1335e+06	7.9963e+06	7.33743e+06	7.35961e+06	6.14941e+06	3.4877e+06	4.65173e+06	3.61113e+06	3.80691e+06	3.81834e+06	847748	2.96103e+06	6.16457e+06	3.3994e+06	4.07204e+06
9-Oxohexadecanoic acid		6.04133e+07	2.11211e+07	7.44206e+07	1.46338e+08	2.78688e+07	1.6276e+07	1.26745e+08	3.05564e+07	8.67117e+07	1.55094e+07	1.24196e+07	1.58118e+07	1.3835e+08	1.2376e+08	1.71781e+07	9.61219e+07	1.62757e+07	1.38493e+07	6.26345e+06	3.71334e+07	8.58481e+07	2.63037e+07	1.27655e+08	1.29546e+08	1.11582e+08	1.09552e+07	1.27116e+08	1.10438e+08	8.43985e+07	1.11356e+08
Tetaine	C20942	1.73864e+07	4.53466e+07	2.38864e+06	2.57578e+06	1.20379e+07	1.68563e+08	2.96153e+07	1.28278e+08	97561.3	5.84177e+07	123539	1.17717e+07	5.50672e+07	679390	6.14987e+07	1.57475e+07	1.71126e+07	415835	1.46721e+07	3.30285e+07	4.81486e+07	538826	5.87759e+06	4.45179e+07	3.79163e+07	3.34711e+07	6.46596e+07	151370	4.02902e+06	4.41152e+07
triamterene	C07161	1.78305e+06	2.41128e+06	1.96356e+06	1.88918e+06	1.86719e+06	2.12891e+06	1.0031e+06	2.33144e+06	1.95431e+06	1.65699e+06	1.79106e+06	1.81233e+06	1.709e+06	1.51866e+06	1.36913e+06	1.32419e+06	1.94193e+06	1.57511e+06	1.66463e+06	410119	497293	1.21688e+06	325267	260283	398667	2.19632e+06	217380	1.90337e+06	1.96567e+06	1.85452e+06
Epilubimin	C09700	2.93388e+06	3.74378e+06	3.98998e+06	5.0194e+06	3.75202e+06	4.21613e+06	4.94446e+06	4.41274e+06	3.87329e+06	3.62718e+06	4.22888e+06	4.54129e+06	4.45163e+06	4.46337e+06	4.18302e+06	3.78117e+06	4.4072e+06	3.81057e+06	3.5955e+06	4.12748e+06	3.61811e+06	3.46335e+06	4.25928e+06	4.21755e+06	4.15955e+06	4.81384e+06	3.61198e+06	3.66964e+06	3.15099e+06	4.37775e+06
Medicarpin	C01729	520963	315953	493739	725398	494877	8.88226e+06	9.12189e+06	1.87489e+07	1.49876e+06	3.39321e+07	5.87984e+06	2.06728e+06	1.06308e+07	8.36878e+06	2.61651e+06	3.54858e+06	3.61247e+06	3.77515e+06	3.78313e+06	4.22923e+06	3.88722e+06	1.50167e+07	4.08805e+06	4.36227e+06	4.57499e+06	2.1575e+07	8.7132e+06	5.10332e+06	5.08542e+06	1.01131e+07
Didanosine	C06953	5.6922e+08	8.35133e+08	7.16494e+08	8.03983e+08	4.54465e+08	5.35812e+08	8.21595e+07	1.14579e+08	2.47799e+08	8.76556e+07	3.47705e+08	1.16292e+08	1.42866e+08	1.27624e+08	8.14896e+07	1.78726e+08	1.79137e+08	3.80545e+08	3.39509e+08	9.92635e+07	3.38145e+08	1.33805e+08	1.34792e+08	2.6046e+08	1.77748e+08	1.24955e+08	1.029e+07	3.05019e+08	1.17828e+08	1.54039e+08
6-Hydroxymellein	C02379	3.4342e+06	2.86743e+06	2.98799e+06	9.43297e+06	6.67203e+06	72205.3	1.81034e+07	1.72985e+06	6.72476e+06	5.6714e+06	5.11974e+06	8.12979e+06	5.90944e+06	1.19982e+07	9.37474e+06	6.97197e+06	577062	869107	2.21299e+07	5.18976e+06	6.71232e+06	3.57017e+06	5.40841e+06	7.4622e+06	1.17467e+07	5.12994e+06	688406	5.34794e+06	5.78172e+06	5.80209e+06
(1R,5aS,6R)-1,4,5,5a,6,9-hexahydrophenazine-1,6-dicarboxylic acid	C21408	1.04895e+07	7.9802e+06	5.5712e+06	7.30163e+06	9.90719e+06	4.09709e+06	1.17985e+07	2.00978e+07	1.45005e+07	1.21744e+07	9.25018e+06	1.72368e+07	1.01451e+07	9.72789e+06	1.98182e+07	1.28668e+07	9.66471e+06	7.05077e+06	8.65089e+06	1.15032e+07	1.37712e+07	1.25892e+07	1.12343e+07	1.39211e+07	1.64637e+07	1.65745e+07	1.85361e+07	1.14199e+07	1.33182e+07	1.68973e+07
Naringenin	C00509	1.82766e+06	3.40115e+06	1.36861e+06	3.34472e+06	4.10349e+06	2.49247e+06	2.0592e+06	1.67218e+06	1.08326e+06	1.50453e+06	2.79878e+06	435420	1.15324e+06	3.01954e+06	180564	1.40513e+06	420940	1.00156e+06	3.88064e+06	3.07899e+06	4.3909e+06	1.58335e+06	2.63959e+06	5.98417e+06	1.88578e+06	1.92969e+06	1.08906e+06	2.73772e+06	1.49748e+06	2.09027e+06
Sequoyitol	C03365	4.1397e+08	5.38389e+08	3.84672e+08	2.8017e+08	2.95199e+08	6.82033e+08	3.40297e+08	3.8113e+08	6.70836e+07	3.95458e+08	2.92037e+08	4.58398e+08	2.93156e+08	2.86865e+08	2.21198e+08	2.2442e+08	1.76794e+08	2.33844e+08	2.91395e+08	3.00853e+08	3.87962e+08	3.74697e+08	2.76912e+08	1.97526e+08	4.04886e+08	5.44126e+08	3.22862e+08	3.17263e+08	5.11464e+08	4.63532e+08
miltiradiene	C20711	6.85355e+07	1.41034e+08	8.06785e+07	1.0679e+08	2.7111e+07	1.13891e+08	1.23854e+07	7.98542e+07	5.28375e+06	5.96986e+07	2.84371e+07	8.43393e+07	9.88472e+06	6.14627e+06	6.96485e+07	6.76227e+07	6.38715e+07	8.23263e+06	8.61145e+06	4.62641e+06	9.07424e+07	5.62426e+07	4.18015e+06	2.61152e+06	7.85453e+07	4.44426e+07	7.88624e+07	6.85205e+06	4.23939e+07	8.53691e+07
Palmitic acid	C00249	7.51377e+09	1.09035e+10	9.05657e+09	8.90554e+09	3.62249e+09	4.32328e+09	7.86283e+09	8.14134e+09	6.77957e+09	5.09845e+09	6.70301e+09	2.16284e+09	8.4239e+09	7.3335e+09	1.04742e+10	5.10073e+09	6.96358e+09	6.91608e+09	5.75156e+09	6.31275e+09	6.49471e+09	4.00719e+09	5.32292e+09	7.20887e+09	6.29153e+09	8.58541e+09	5.31472e+09	4.89486e+09	6.94463e+09	6.40118e+09
(2R,3R)-3-Methylornithinyl-N6-lysine	C20278	804392	1.13249e+06	994819	1.0547e+06	788756	823333	2.1162e+06	2.00455e+06	2.65551e+06	2.36462e+06	2.22723e+06	1.70138e+06	2.25296e+06	2.06489e+06	2.31927e+06	1.98662e+06	2.18113e+06	1.84533e+06	2.01845e+06	1.79289e+06	1.73559e+06	1.72005e+06	2.59802e+06	2.68083e+06	2.47917e+06	2.36802e+06	2.35154e+06	2.59186e+06	1.88007e+06	1.78957e+06
FAL 16_1	C06123	3.69243e+07	3.63951e+07	2.77273e+07	3.22598e+07	2.46833e+07	3.76029e+07	3.21256e+07	2.67415e+07	5.92096e+07	2.77773e+07	2.7102e+07	2.77472e+07	4.35435e+07	2.53449e+07	2.39828e+07	4.78823e+07	3.23957e+07	3.44145e+07	2.70691e+07	2.49593e+07	3.75529e+07	3.20461e+07	4.73348e+07	2.7045e+07	4.68321e+07	2.22919e+07	2.65629e+07	4.1212e+07	3.729e+07	2.63015e+07
Imidazoleacetic acid riboside	C05131	522316	490047	451739	437804	437247	342869	1.42761e+06	625585	626980	623303	378631	854646	614456	310751	574094	942627	504912	394148	514812	334671	641156	325524	461185	1.06432e+06	976697	759649	820644	422973	448090	787836
L-Thyronine		6.96303e+06	2.07704e+07	2.19754e+07	1.85872e+07	2.4912e+07	8.64325e+06	2.07152e+07	9.51473e+06	8.54447e+06	3.00944e+07	2.87499e+07	2.42866e+07	2.60784e+07	9.40153e+06	9.47794e+06	1.03712e+07	3.75155e+07	2.93459e+07	8.15918e+06	9.28183e+06	2.81472e+07	7.62136e+06	3.91053e+07	5.89297e+07	5.28808e+06	1.14179e+07	8.13043e+06	1.25904e+07	1.15525e+07	1.19731e+07
Phenanthrene-3,4-dihydrodiol	C04468	1.38438e+06	1.57777e+06	2.46928e+06	5.95452e+06	5.03309e+06	43919.9	3.68606e+06	6.86973e+06	4.99508e+06	1.3206e+07	5.38196e+06	6.39976e+06	8.46186e+06	5.24462e+06	2.22277e+06	9.2201e+06	3.22507e+06	2.91063e+06	32519.5	179627	7.41592e+06	5.37183e+06	8.49534e+06	4.82896e+06	1.96369e+06	1.0797e+07	1.08009e+07	2.87174e+06	6.55277e+06	6.91017e+06
AICA-riboside	C04663	9.14266e+06	1.30985e+07	9.84457e+06	9.97224e+06	1.17374e+07	5.13568e+07	1.29282e+07	1.34277e+07	9.98047e+06	1.16702e+07	9.32386e+06	1.2627e+07	1.06693e+07	1.49405e+07	1.23067e+07	9.90147e+06	1.04111e+07	9.78431e+06	1.32346e+07	1.96564e+07	4.39119e+07	1.38443e+07	1.17959e+07	1.69534e+07	1.64548e+07	1.49647e+07	8.35546e+06	8.3855e+07	1.01334e+07	1.60496e+07
3-Hydroxyhexanoylcarnitine		1.07135e+07	1.42345e+07	9.26819e+06	1.78936e+07	5.70947e+06	7.44341e+06	1.59492e+06	2.31753e+06	4.56255e+06	1.54031e+06	6.04645e+06	1.78992e+06	2.05106e+06	2.16953e+06	1.6732e+06	3.35292e+06	3.51035e+06	9.5068e+06	7.16675e+06	2.35438e+06	4.71893e+06	2.70794e+06	3.00942e+06	4.74327e+06	2.88986e+06	2.18997e+06	1.72129e+06	5.12188e+06	1.97522e+06	2.77063e+06
2-(Ethylsulfonylmethyl)phenyl methylcarbamate		3.4776e+06	126975	5.11616e+06	3.16157e+06	2.75231e+06	4.85756e+06	3.37111e+06	5.12325e+06	3.79034e+06	1.34891e+06	4.70286e+06	1.684e+06	183089	3.11389e+06	9.31335e+06	9.36474e+06	259561	279785	72341.2	2.2889e+06	1.29077e+07	5.43599e+06	2.3047e+06	1.92805e+06	764979	6.83312e+06	229099	2.37679e+06	3.16603e+06	141395
Tolmetin	C07149	44016.6	1.06014e+06	200809	2.46751e+06	1.96709e+06	2.33563e+06	3.17576e+06	1.38911e+06	469815	1.07305e+06	880669	931477	4.81812e+06	2.63657e+06	6.85701e+06	1.69886e+06	2.23366e+06	2.483e+06	5.23947e+06	2.68147e+06	2.90602e+06	2.37377e+06	1.67409e+06	2.57724e+06	5.5582e+06	3.68715e+06	2.03451e+06	3.53439e+06	4.56542e+06	2.3219e+06
Palmitaldehyde	C00517	1.54406e+07	1.41538e+07	1.09875e+07	7.25401e+06	1.303e+07	8.60062e+06	705638	938401	1.00862e+06	5.93297e+06	1.65688e+06	1.02238e+07	789407	779451	7.05149e+06	7.43736e+06	7.80021e+06	2.04552e+06	1.72033e+06	767509	1.17233e+06	3.00315e+06	938204	1.28599e+06	1.03659e+07	1.27638e+06	2.87889e+06	1.38414e+06	3.70438e+06	5.91432e+06
Coumaperine		801566	3.26798e+06	3.60649e+06	2.6148e+06	4.11865e+06	3.64759e+06	4.87536e+06	3.03196e+06	3.88997e+06	1.13023e+06	1.71315e+06	2.91895e+06	3.98808e+06	3.05053e+06	1.18432e+06	5.17488e+06	1.80471e+06	1.045e+06	3.07243e+06	4.81664e+06	2.62762e+06	3.33789e+06	3.99937e+06	2.70095e+06	3.9184e+06	4.39099e+06	3.78778e+06	4.60617e+06	2.80301e+06	3.04938e+06
Glycerophosphocholine	C00670	1.3486e+07	2.96548e+08	6.15575e+07	7.29119e+08	6.15879e+08	7.14825e+08	7.71554e+08	4.2929e+08	1.41444e+08	3.26471e+08	2.71474e+08	2.79589e+08	1.47991e+09	7.08933e+08	2.11073e+09	5.3041e+08	6.77819e+08	7.03193e+08	1.73768e+09	7.57871e+08	8.33474e+08	7.11457e+08	4.75009e+08	7.41033e+08	1.57584e+09	1.04868e+09	6.11635e+08	1.01038e+09	1.3159e+09	7.16233e+08
Apiferol	C12124	1.16487e+07	1.58935e+07	2.18556e+07	2.71168e+07	2.24052e+07	1.65257e+07	3.19019e+07	2.0814e+07	1.09394e+07	2.44071e+07	1.25023e+07	3.12321e+07	2.75038e+07	2.10863e+07	3.26006e+07	2.09683e+07	1.08268e+07	7.63009e+06	1.87912e+07	1.79487e+07	1.93223e+07	1.38632e+07	1.70409e+07	5.13e+06	2.91304e+07	2.73345e+07	1.14166e+07	1.17663e+07	1.96131e+07	2.1221e+07
1,10-dihydro-1,10-dihydroxyfluoren-9-one		5.17879e+07	4.07134e+07	1.46204e+07	8.53398e+06	9.167e+06	1.83176e+07	1.93554e+07	2.4626e+07	1.53715e+06	1.18105e+07	975013	1.8906e+07	8.47569e+06	1.74673e+06	1.55729e+07	1.38298e+06	1.94266e+06	1.43832e+06	2.75766e+07	1.76592e+06	5.8629e+06	1.0181e+06	1.76594e+06	4.87402e+06	2.40528e+06	2.08667e+07	6.63258e+06	1.3052e+07	1.24945e+06	1.39598e+06
N1-(alpha-D-ribosyl)-5,6-dimethyl-benzimidazole	C05775	719522	555740	795384	344264	301439	964690	295134	592395	543264	864567	400302	308430	755845	433816	351742	400534	735376	1.03052e+06	771521	806135	638631	214011	228446	745500	314653	428978	874231	369306	290791	408073
Thymidine	C00214	498258	786352	676088	941457	733966	663708	604400	675608	854214	642818	682853	807395	615922	715749	711710	701195	627367	546233	719498	666001	796069	636201	656308	664799	774372	664823	629328	682579	812917	909474
N-(1-Deoxy-1-fructosyl)proline		3.9509e+07	5.67528e+07	6.03813e+07	5.75381e+07	7.3865e+07	6.69792e+07	7.52946e+07	6.30924e+07	8.49964e+07	8.05553e+07	9.85082e+07	5.94657e+07	4.15596e+07	6.48403e+07	6.99854e+07	6.02219e+07	5.97176e+07	6.7724e+07	7.13344e+07	8.48949e+07	8.27623e+07	5.66897e+07	1.15902e+07	6.92635e+07	5.78509e+07	4.6709e+07	3.17369e+07	7.69352e+07	9.10069e+06	8.48119e+07
Hydroxyprolyl-Gamma-glutamate		5.70005e+07	5.015e+07	6.06772e+07	4.81324e+07	5.03803e+07	5.23955e+07	5.61777e+07	4.70804e+07	2.55653e+07	5.3269e+07	3.34644e+07	5.95335e+07	4.4515e+07	4.1602e+07	6.04872e+07	3.37402e+07	3.28418e+07	2.66534e+07	4.34808e+07	5.41398e+07	5.10026e+07	6.07634e+07	3.94966e+07	3.87924e+07	5.02529e+07	6.06315e+07	4.59105e+07	2.14272e+07	6.19508e+07	4.98098e+07
Gamma-glutamyl-leucine		4.90991e+07	3.63774e+07	4.86219e+07	3.25431e+07	4.87534e+07	3.50218e+07	2.99952e+07	3.06781e+07	2.38208e+07	4.6783e+07	2.70615e+07	3.63136e+07	2.44717e+07	3.10069e+07	5.20169e+07	2.55028e+07	1.96848e+07	1.97722e+07	2.6184e+07	3.37105e+07	3.17147e+07	4.25347e+07	2.47666e+07	2.07532e+07	2.46198e+07	3.17114e+07	2.78076e+07	1.19369e+07	3.41188e+07	2.93147e+07
9-Hydroxyellipticine		143696	116446	551668	785376	146864	665947	1.31634e+06	909640	891958	1.00215e+06	873855	980877	2.04318e+06	1.44016e+06	2.95649e+06	1.13021e+06	1.2872e+06	608544	1.47042e+06	1.08408e+06	1.12897e+06	242407	1.71753e+06	915433	2.18572e+06	1.22086e+06	2.13781e+06	1.01928e+06	1.15056e+06	1.16539e+06
Parthenin	C09523	1.65783e+06	1.20266e+06	559951	2.82245e+06	1.52106e+06	758058	1.31569e+06	1.18858e+06	2.21071e+06	505144	1.49699e+06	571253	905038	891203	837781	717997	783728	1.38381e+06	3.45298e+06	1.60344e+06	2.45385e+06	605575	1.2834e+06	3.38166e+06	1.92623e+06	611852	696143	2.97542e+06	1.5518e+06	879415
Panaxytriol	C16792	7.86017e+08	8.72272e+08	6.20181e+08	9.25425e+08	6.5008e+08	6.30493e+08	4.72643e+08	5.16365e+08	6.1931e+08	3.14193e+08	5.50036e+08	3.62058e+08	4.29901e+08	3.85729e+08	3.79325e+08	5.13164e+08	5.00044e+08	4.37633e+08	7.89723e+08	5.5425e+08	7.58573e+08	2.92893e+08	5.48724e+08	5.66029e+08	6.06878e+08	4.33858e+08	4.29576e+08	6.1345e+08	4.95344e+08	5.85876e+08
Glutamylleucine		5.59092e+07	4.62442e+07	6.0512e+07	4.24293e+07	4.42154e+07	4.02617e+07	3.74003e+07	3.79396e+07	2.76082e+07	3.68056e+07	2.77761e+07	3.52086e+07	2.42193e+07	2.71358e+07	5.80558e+07	2.70464e+07	2.53545e+07	2.12179e+07	2.71134e+07	3.93354e+07	3.55944e+07	3.0992e+07	2.05943e+07	2.85949e+07	2.91163e+07	3.08798e+07	3.00639e+07	1.49796e+07	3.26008e+07	2.74256e+07
Biotin	C00120	1.48543e+07	4.46623e+07	2.17472e+07	2.32218e+07	1.40826e+07	2.24645e+07	9.23229e+06	9.15448e+06	9.96585e+06	1.05833e+07	1.26163e+07	1.86519e+07	4.59998e+06	1.31245e+07	1.24527e+07	1.32879e+07	1.10173e+07	1.00738e+07	1.38585e+07	1.64828e+07	1.94421e+07	1.05543e+07	6.06141e+06	1.59639e+07	1.50279e+07	1.52162e+07	1.58623e+07	1.56172e+07	1.46542e+07	1.4526e+07
5-hydroxyindole thiazolidine carboxylate		288589	333945	292322	1.35199e+06	2.24455e+06	114124	4.36761e+06	6.54287e+06	828673	5.12194e+06	2.56181e+06	4.5275e+06	3.3395e+06	369257	237428	2.65447e+06	2.0854e+06	1.99235e+06	393196	91736.1	521977	523960	2.76448e+06	216617	459378	2.68606e+06	429593	235053	2.1951e+06	3.26477e+06
Aspartyllysine		1.43736e+07	2.77351e+06	1.25539e+07	1.80108e+07	1.61604e+07	1.49646e+07	2.2307e+07	8.7107e+06	2.5032e+06	2.75073e+07	1.85027e+07	1.01182e+07	1.20663e+07	1.4616e+07	1.45149e+07	1.87569e+07	1.14446e+07	1.63e+07	1.36485e+07	2.2943e+07	1.22527e+07	2.11818e+07	1.09648e+07	1.14566e+07	1.66968e+07	2.5932e+06	1.45486e+07	1.12553e+07	2.03957e+07	2.18021e+06
Tolfenamic acid		6.64998e+06	7.33655e+06	6.24528e+06	6.52914e+06	4.87663e+06	6.28142e+06	8.17144e+06	7.79683e+06	7.38127e+06	6.66533e+06	6.54666e+06	6.98553e+06	6.99274e+06	6.38669e+06	5.59583e+06	7.22697e+06	6.3023e+06	6.02763e+06	6.76051e+06	6.2951e+06	7.93551e+06	6.96026e+06	6.04802e+06	5.34326e+06	8.08661e+06	6.50389e+06	6.60685e+06	6.41018e+06	6.797e+06	8.20513e+06
Pisatoside		8.38234e+07	2.15425e+08	8.23013e+07	1.91599e+08	1.27981e+07	8.83778e+07	9.09569e+06	9.33915e+06	1.79307e+07	2.16526e+06	7.71914e+07	1.70625e+07	2.29696e+06	2.24429e+07	2.53282e+06	7.77052e+07	9.36324e+07	2.13024e+07	3.55014e+06	2.06193e+06	1.10941e+08	970055	2.4659e+06	3.10164e+06	8.55071e+07	6.52203e+06	3.45818e+06	7.62673e+06	2.53458e+07	1.05264e+08
Pentalenolactone F	C20397	1.72531e+07	3.80596e+06	1.63109e+07	1.48727e+07	1.42692e+07	1.41938e+07	1.50879e+07	1.67258e+07	1.36892e+07	1.15173e+07	6.15662e+06	8.77899e+06	1.21395e+07	4.4969e+06	4.90435e+06	1.04852e+07	4.48253e+06	1.35977e+07	9.08425e+06	6.57551e+06	9.02058e+06	1.3149e+07	9.80744e+06	5.30052e+06	5.42684e+06	1.10896e+07	1.22406e+07	4.81896e+06	1.20344e+07	8.92471e+06
Lotaustralin	C08334	2.59919e+09	3.07655e+09	2.78252e+09	2.50475e+09	3.42821e+09	2.57543e+09	1.19004e+09	1.20074e+09	1.04911e+09	1.29055e+09	9.87184e+08	1.5405e+09	1.47254e+09	1.13468e+09	1.36994e+09	1.3733e+09	1.58698e+09	1.1537e+09	2.72989e+09	1.52005e+09	2.33871e+09	2.00698e+09	1.59589e+09	2.21879e+09	1.42511e+09	1.38929e+09	1.31411e+09	2.53001e+09	1.33387e+09	1.63121e+09
verruculotoxin	C10624	5.7301e+06	9.40267e+06	8.71605e+06	1.3179e+07	6.15779e+06	8.43195e+06	1.21208e+08	1.40566e+07	9.78377e+06	3.08517e+06	7.03835e+07	9.50194e+07	1.0243e+08	6.70819e+07	1.85436e+07	6.77189e+07	4.57162e+07	6.35472e+06	8.76798e+07	7.66775e+06	1.53911e+08	9.91754e+06	1.50473e+07	1.02622e+07	1.67039e+08	7.49282e+07	6.00046e+07	1.28829e+07	6.20645e+07	9.35902e+07
Panaxacol		1.06572e+08	1.02316e+08	1.02962e+08	7.85228e+07	1.063e+08	1.0548e+08	4.78774e+07	6.25326e+07	1.03959e+08	1.13112e+08	7.80178e+07	4.40945e+07	2.87826e+08	2.35869e+08	1.15178e+08	9.44909e+07	9.51111e+07	1.12128e+08	1.58677e+08	7.19801e+07	1.00066e+08	2.35494e+08	4.35506e+07	1.05089e+08	4.92746e+07	3.21475e+08	4.90468e+08	8.76856e+07	2.1133e+08	9.14543e+07
3-Hydroxyl kyneurenine	C02794	1.38412e+06	1.79667e+06	2.12318e+06	1.57757e+06	2.67562e+06	2.99532e+06	2.47488e+06	2.51382e+06	1.72719e+06	1.75827e+06	2.18423e+06	2.31404e+06	2.04179e+06	1.56432e+06	2.20091e+06	1.66025e+06	722640	2.78286e+06	1.50181e+06	2.34499e+06	1.93336e+06	2.84743e+06	1.82823e+06	2.3905e+06	1.57364e+06	2.3505e+06	2.42647e+06	1.41505e+06	2.09685e+06	1.53342e+06
Phenylalanylproline		9.29458e+07	3.43837e+08	1.63913e+08	1.68314e+08	9.66866e+07	1.29144e+08	4.58566e+07	5.18923e+07	4.06577e+07	6.48776e+07	9.27335e+07	1.04246e+08	2.66618e+06	8.27387e+07	7.7222e+07	8.94055e+07	5.32607e+07	5.70951e+07	6.75038e+07	7.4859e+07	1.42342e+08	7.36583e+07	2.71872e+06	1.09373e+08	1.08899e+08	9.99194e+07	1.91932e+07	1.22233e+08	1.05501e+08	1.10583e+08
(S)-Rutaretin		3.41326e+06	3.47129e+06	2.68661e+06	5.05981e+06	3.07199e+06	1.95516e+06	2.76153e+06	2.75752e+06	3.15047e+06	2.23953e+06	2.8288e+06	2.23829e+06	2.22083e+06	2.49614e+06	2.58437e+06	3.0962e+06	2.91989e+06	1.9841e+06	3.39541e+06	2.91081e+06	3.23037e+06	1.5202e+06	2.42438e+06	3.27173e+06	2.57425e+06	2.30855e+06	1.6194e+06	2.88173e+06	2.09022e+06	3.35734e+06
2-Hydroxy-4-methoxyacetophenone 5-sulfate		3.33989e+07	3.82362e+07	3.52229e+07	3.41031e+07	2.60602e+07	3.4448e+07	4.24877e+07	4.02888e+07	3.94793e+07	3.44349e+07	3.58159e+07	3.6217e+07	3.80636e+07	3.44141e+07	3.04537e+07	3.78268e+07	3.47431e+07	3.21686e+07	3.57374e+07	3.35114e+07	4.1496e+07	3.60214e+07	3.44185e+07	2.80021e+07	4.43486e+07	3.34077e+07	4.01942e+07	3.08259e+07	3.59097e+07	4.39812e+07
2,7-dihydroxy-5-methyl-1-naphthoic acid	C20857	1.07108e+06	2.57793e+06	2.40447e+06	3.64982e+06	3.22173e+06	2.76178e+06	7.13133e+06	6.09716e+06	4.52571e+06	4.9323e+06	4.21904e+06	4.0535e+06	9.04275e+06	5.66831e+06	6.85124e+06	5.52197e+06	3.53894e+06	3.63266e+06	4.5185e+06	3.07034e+06	4.30162e+06	3.06001e+06	8.16924e+06	3.93988e+06	4.29185e+06	4.90201e+06	8.641e+06	5.69138e+06	4.56547e+06	4.23888e+06
Vulgarolide		3.64273e+06	5.64105e+06	5.47536e+06	995327	1.01321e+06	2.7232e+06	548239	1.03681e+06	4.40976e+06	4.56537e+06	1.07451e+06	4.13263e+06	5.09096e+06	8.01406e+06	6.15648e+06	6.0259e+06	4.57292e+06	2.59648e+06	3.61261e+06	4.38576e+06	5.46276e+06	5.95707e+06	4.85852e+06	4.58742e+06	6.20965e+06	5.20686e+06	1.30738e+07	1.51564e+07	5.63253e+06	972599
Mitoflaxone		3.86619e+07	1.19689e+08	1.13191e+08	2.62432e+08	1.91481e+08	9.09572e+07	4.80715e+08	3.27171e+08	2.17225e+08	2.07394e+08	1.86069e+08	3.0276e+08	2.47381e+08	2.04787e+08	1.41573e+08	1.89231e+08	1.23952e+08	1.11732e+08	2.70671e+08	8.93767e+07	2.40138e+08	1.29318e+08	1.82132e+08	2.06808e+07	1.81162e+08	2.12599e+08	7.50864e+07	2.34668e+07	9.07861e+07	2.14005e+08
2-Naphthalenol 2-aminobenzoate		76875.6	193718	76218.5	40698.8	48273.3	185743	3.49276e+06	4.1185e+06	750253	9.7209e+06	236768	2.76472e+06	2.46031e+06	2.99784e+06	222264	2.22651e+06	345725	894450	123063	254428	1.34177e+06	9.2072e+06	1.72575e+06	72363.6	1.8756e+06	5.72367e+06	5.75829e+06	823578	5.16028e+06	2.1192e+06
Cis-zeatin	C15545	3.07285e+07	2.62014e+07	3.2525e+07	3.63782e+07	3.27823e+07	2.21282e+07	2.61766e+07	2.68608e+07	2.80746e+07	3.02242e+07	3.70423e+07	3.2837e+07	2.28868e+07	2.85961e+07	3.11153e+07	2.69556e+07	3.18839e+07	3.43094e+07	3.15597e+07	4.08164e+07	3.51824e+07	2.88844e+07	3.17637e+07	4.01838e+07	2.9319e+07	3.50058e+07	3.5648e+07	3.47909e+07	3.57046e+07	3.24345e+07
thiamine(1+) aldehyde	C05856	2.17366e+08	1.55729e+08	2.5253e+08	2.6488e+06	1.91048e+08	1.99747e+08	2.00275e+08	1.56736e+08	1.32168e+06	2.83698e+08	2.83689e+07	3.41159e+07	7.04346e+06	1.88939e+07	6.21468e+08	8.99846e+07	1.7555e+08	2.53611e+06	1.19066e+08	9.68863e+06	3.71076e+08	1.75861e+07	2.34314e+07	9.86843e+07	4.02024e+08	2.25702e+07	2.63108e+08	4.28206e+06	2.53577e+07	2.32999e+08
2,3,4,6-Tetrahydroxybenzophenone	C06355	2.37292e+08	1.54052e+08	2.36602e+08	5.32852e+07	9.85469e+07	1.01513e+08	2.15175e+07	6.82746e+07	3.09431e+07	6.13849e+07	4.06965e+07	4.36869e+07	2.12772e+07	3.25459e+07	4.90245e+06	3.8271e+07	1.69945e+07	3.69691e+07	2.13179e+06	4.17285e+06	6.00653e+06	3.68319e+06	4.72323e+06	839168	4.11277e+06	3.6868e+06	2.30021e+07	1.49619e+06	1.87557e+06	2.33162e+07
4-Carboxy-4-hydroxy-2-oxoadipate	C04115	2.70612e+06	2.46944e+06	2.56985e+06	2.21074e+06	1.56724e+06	4.24958e+06	1.02909e+07	1.29908e+07	5.61331e+06	1.02228e+07	2.53869e+06	6.56347e+06	1.16978e+07	5.81612e+06	8.10743e+06	4.86064e+06	2.76742e+06	1.98909e+06	2.82141e+06	3.05881e+06	4.26512e+06	9.49763e+06	5.56629e+06	3.75661e+06	6.82361e+06	1.0089e+07	8.54883e+06	1.62487e+06	4.65221e+06	5.98984e+06
4-methylthiobutanaldoxime	C17241	577509	290581	43491	272241	170927	1.47355e+06	3.65191e+06	5.82075e+06	151650	499720	87266.3	171603	6.78351e+06	203593	4.56593e+06	239372	1.51188e+06	139474	8.1231e+06	87386.7	3.68916e+06	168038	743097	130124	7.13478e+06	4.35858e+06	6.75433e+06	769314	436183	6.30302e+06
Glyceric acid 1,3-biphosphate	C00236	7.31107e+06	1.87227e+07	7.57798e+06	1.2556e+07	5.32257e+06	7.60022e+06	9.82876e+06	1.1653e+07	1.08401e+07	1.10956e+07	7.6837e+06	1.00862e+07	9.32859e+06	1.18871e+07	8.2164e+06	1.20483e+07	7.67373e+06	6.11152e+06	7.37753e+06	8.26934e+06	1.49244e+07	7.8282e+06	7.56918e+06	1.12719e+07	1.55328e+07	1.18197e+07	1.62977e+07	1.21555e+07	1.3606e+07	1.19351e+07
Oxaloacetate	C00036	2.02275e+08	3.19837e+08	4.80898e+08	3.50319e+08	3.72611e+08	3.00579e+08	4.89403e+08	2.948e+08	3.43031e+08	2.65653e+08	3.62334e+08	4.35012e+08	2.01351e+08	3.98135e+08	4.48365e+08	2.09234e+08	2.98383e+08	1.79535e+08	2.83969e+08	2.08209e+08	1.59373e+08	4.80859e+07	1.45426e+08	1.29333e+08	3.41549e+08	2.15161e+08	2.36018e+08	1.3455e+08	1.62202e+08	1.51613e+08
Artemisinin	C09538	3.85327e+07	2.91045e+07	3.87229e+07	3.00814e+07	1.92732e+07	7.2715e+07	4.27899e+07	7.70417e+07	2.23675e+06	4.21409e+07	3.49911e+06	5.38625e+07	4.15001e+07	2.21306e+07	5.57268e+07	3.02365e+07	5.1214e+06	1.32687e+06	2.67539e+07	5.01438e+06	2.57677e+07	6.13883e+07	2.54402e+07	2.24713e+06	5.39099e+07	5.8067e+07	3.75106e+07	3.63981e+06	3.524e+07	3.48003e+07
2-(6-methylthio)hexylmalate	C17226	2.07883e+08	4.19152e+08	2.0044e+09	2.64571e+09	1.26952e+09	3.3122e+08	2.47056e+09	1.22478e+08	3.24681e+08	1.91519e+08	1.53934e+08	1.16797e+09	6.69737e+07	6.40145e+08	1.53059e+09	4.68133e+08	1.59713e+08	2.06914e+08	2.53601e+09	2.8607e+08	6.85675e+08	3.72523e+08	2.72962e+08	3.65207e+08	2.37405e+09	2.5685e+08	1.24011e+08	3.90643e+08	1.30615e+08	4.64604e+08
Amidinostreptamine	C01298	1.60803e+07	1.27704e+07	1.32861e+07	6.52158e+06	4.44447e+06	1.07569e+07	5.3439e+06	2.17927e+07	1.77975e+07	1.33057e+07	1.25924e+07	9.47681e+06	1.3126e+07	4.24433e+06	923860	7.79661e+06	9.74591e+06	6.89008e+06	1.71246e+06	1.24198e+06	1.35062e+07	1.1397e+06	8.93159e+06	1.89862e+06	4.48696e+06	7.26353e+06	1.07779e+07	1.95371e+06	1.84802e+06	1.22944e+07
N-Acetyl-D-glucosamine	C00140	1.05462e+08	4.33986e+08	1.0992e+08	2.3811e+08	1.05802e+08	1.37043e+08	1.01294e+08	8.7173e+07	1.83145e+08	9.09033e+07	7.44767e+07	1.43639e+08	8.06076e+07	4.38327e+08	1.16223e+08	1.3881e+08	1.91293e+08	1.46456e+08	1.22918e+08	6.47939e+07	2.59603e+08	1.98599e+08	3.72372e+08	5.33542e+08	1.55496e+08	2.01437e+08	1.22324e+08	1.44921e+08	1.90883e+08	1.95371e+08
Streptozocin	C07313	6.33133e+08	3.0967e+08	1.79654e+08	4.40852e+08	1.81896e+08	2.44664e+08	2.20005e+09	2.80596e+08	5.58754e+08	1.55263e+08	1.08815e+09	6.50218e+08	8.30787e+07	9.4723e+08	7.58466e+08	2.10297e+08	7.87823e+08	6.72842e+08	2.57808e+08	1.74657e+08	1.52864e+08	2.05154e+08	6.69679e+08	2.38744e+08	6.57937e+08	9.12963e+08	1.01926e+09	7.8987e+08	7.85638e+08	6.55331e+08
5-Dehydroadenosine	C11500	380852	9.86242e+06	908462	8.49825e+06	8.4468e+06	1.00378e+07	1.58767e+07	1.66957e+07	4.87369e+06	8.67527e+06	6.62284e+06	6.38928e+06	1.9969e+07	1.10146e+07	1.37756e+07	1.10625e+07	1.19464e+07	6.92346e+06	1.40126e+07	825646	1.36488e+07	3.00986e+06	5.12009e+06	4.33467e+06	1.28176e+07	9.93085e+06	9.08406e+06	6.50366e+06	1.14095e+07	1.16206e+07
Techtochrysin	C11621	8.79785e+06	9.39253e+06	698105	1.20653e+07	354495	253667	1.84741e+06	1.13959e+06	521716	1.23874e+07	3.37642e+06	376117	343943	4.21549e+06	432868	1.11923e+07	3.16684e+06	644530	596990	528778	510941	4.63925e+06	1.04591e+06	5.84685e+06	555628	544454	499384	1.56364e+07	599426	587887
germacradienol	C16143	3.36664e+07	1.55109e+07	3.38967e+07	3.21586e+07	1.54619e+07	3.55109e+07	1.0337e+06	1.34307e+06	7.51802e+06	2.67123e+06	5.17577e+06	4.57379e+06	5.54087e+06	1.97114e+06	1.78566e+06	441471	3.07443e+06	6.30673e+06	4.73447e+06	3.38475e+06	2.79782e+06	3.38297e+06	4.0253e+06	1.93414e+06	4.28035e+06	2.23463e+06	2.58343e+06	7.76892e+06	4.28113e+06	2.89405e+06
Drimenol	C19743	3.84879e+07	2.03909e+07	8.9876e+07	1.75072e+07	1.518e+07	3.47856e+07	1.94667e+06	4.30996e+06	2.13157e+07	9.46154e+06	1.05675e+07	1.23994e+07	2.84213e+07	9.82701e+06	2.15802e+07	1.69836e+07	1.2089e+07	2.84511e+07	4.33285e+07	2.98078e+07	3.27019e+07	2.96355e+07	3.00028e+07	2.3417e+07	3.22419e+07	2.96452e+07	2.31357e+07	1.42509e+07	3.25406e+07	1.04324e+07
Tyrphostin AG 1296		1.37655e+06	2.76578e+07	2.53622e+07	3.11014e+07	2.85461e+07	8.39314e+07	1.98862e+08	1.73757e+07	9.88809e+07	4.63153e+07	5.79236e+07	4.16006e+07	1.95211e+07	7.61599e+07	1.63915e+08	9.67402e+07	2.57264e+08	8.20969e+07	3.20581e+08	3.04604e+06	2.36251e+08	843658	6.63657e+07	1.27951e+08	2.33615e+08	3.31799e+07	4.60411e+08	8.99653e+07	5.01625e+07	9.23019e+07
N-Acetyl-L-glutamyl 5-phosphate	C04133	614410	496717	761854	4.9321e+06	2.61609e+06	696538	7.31692e+06	580103	1.04196e+07	4.82568e+06	1.27426e+07	4.47718e+06	251220	777718	697351	5.249e+06	6.31683e+06	881326	1.51409e+06	1.54039e+06	1.15767e+07	1.63522e+06	1.12504e+06	1.77751e+07	6.96971e+06	720744	6.05766e+06	4.3015e+06	1.78132e+06	3.94775e+06
Salicin	C01451	8.24722e+07	1.10909e+08	1.10903e+08	1.64779e+08	1.20502e+08	7.85748e+07	1.82529e+08	4.99614e+07	2.05248e+08	1.93753e+08	2.14691e+08	1.46893e+08	1.65498e+08	1.95568e+08	1.55912e+08	2.06624e+08	1.92057e+08	2.16552e+08	2.22081e+08	1.46777e+08	1.53137e+08	1.55096e+08	1.80673e+08	1.91251e+08	1.76542e+08	1.67214e+08	5.15443e+07	2.23045e+08	1.58056e+08	1.76476e+08
Emodin	C10343	3.96726e+07	1.0673e+07	5.02503e+07	1.23747e+07	1.19504e+07	7.757e+06	1.37222e+07	2.89513e+07	4.29099e+07	4.41057e+07	3.13001e+07	3.05795e+07	2.56973e+07	3.11902e+07	4.48558e+07	2.28893e+07	4.7778e+07	2.7841e+07	2.31009e+07	4.22448e+07	6.45103e+07	2.50805e+07	3.01904e+07	3.83437e+07	3.02758e+07	2.1898e+07	2.43302e+07	5.05593e+07	5.3916e+07	2.44125e+07
16-oxo-palmitate	C19614	7.72462e+07	8.62955e+07	6.89764e+07	7.06855e+07	7.17458e+07	7.0885e+07	1.40841e+08	6.95145e+07	1.04113e+08	3.45425e+07	6.64206e+07	4.12263e+07	4.92529e+07	8.92415e+07	1.13013e+08	9.94783e+07	8.09144e+07	6.73342e+07	6.63613e+07	7.73492e+07	7.51033e+07	8.25373e+07	7.36905e+07	9.70874e+07	6.88897e+07	7.3013e+07	7.02864e+07	7.49185e+07	6.89793e+07	7.6345e+07
Apigenin	C01477	3.25296e+07	2.2018e+07	2.19156e+07	2.4574e+07	1.11701e+06	1.31538e+07	1.56639e+06	3.24276e+07	1.0501e+07	9.96606e+06	4.43975e+06	1.59565e+08	1.19402e+07	1.2863e+06	4.10996e+08	5.29527e+07	7.94068e+07	6.96422e+06	5.19759e+06	5.23471e+07	2.4048e+07	6.85678e+06	2.42353e+07	9.60845e+07	1.2554e+06	1.72834e+07	1.10413e+08	5.71503e+07	3.28755e+06	8.56153e+06
5-Hydroxybenzimidazole	C21764	2.0167e+07	4.33104e+07	2.94593e+07	5.31141e+07	3.82573e+07	6.69643e+07	3.73615e+07	3.30396e+07	6.59473e+07	3.5465e+07	7.1287e+07	4.06865e+07	2.65138e+07	4.92419e+07	4.42089e+07	4.92649e+07	4.44593e+07	4.72025e+07	4.67873e+07	4.6396e+07	4.66578e+07	3.56625e+07	3.08886e+07	5.18496e+07	4.35444e+07	2.22588e+07	2.95115e+07	4.6978e+07	2.61853e+07	4.04466e+07
Norlaudanosoline	C02916	2.97757e+07	3.96024e+07	2.22081e+07	1.76218e+07	1.11842e+07	4.97925e+07	1.55992e+07	2.14575e+07	9.34415e+06	2.67537e+07	1.25353e+07	1.70067e+07	1.35193e+07	2.06527e+07	1.46838e+07	1.09641e+07	1.00685e+07	1.29008e+07	1.21545e+07	1.42399e+07	1.57573e+07	2.31552e+07	1.23578e+07	7.15379e+06	2.30051e+07	3.56861e+07	1.98932e+07	1.49258e+07	3.59338e+07	2.11035e+07
Inosine	C00294	7.48753e+08	1.34954e+09	1.17149e+09	1.34518e+09	1.1593e+09	2.0417e+09	1.25626e+09	1.32734e+09	2.67851e+09	1.05834e+09	2.53705e+09	1.02549e+09	8.79436e+08	1.63162e+09	1.53765e+09	1.7909e+09	1.14593e+09	1.3831e+09	1.49478e+09	1.59641e+09	1.50529e+09	1.45253e+09	1.36618e+09	1.69554e+09	1.64046e+09	1.17542e+09	1.13774e+09	1.9241e+09	1.12397e+09	1.95949e+09
2-Methoxy-9-phenyl-1H-phenalen-1-one		1.96797e+07	7.15063e+07	3.26866e+07	2.60012e+07	2.04418e+07	2.99107e+07	1.34636e+08	1.6836e+08	1.14369e+08	3.309e+08	4.08221e+07	4.51926e+07	1.0909e+08	1.54508e+08	6.14741e+07	1.04554e+08	2.96618e+07	2.28981e+07	1.55925e+07	2.75123e+07	9.61935e+07	2.08374e+08	4.94688e+07	1.99774e+07	1.38584e+08	2.16445e+08	2.29355e+08	2.84976e+07	1.95599e+08	8.3163e+07
Sotalol	C07309	2.83418e+06	1.19762e+06	1.00887e+06	1.36945e+06	1.00552e+06	1.02409e+06	1.29504e+06	627333	675556	619554	1.44937e+06	1.2209e+06	554717	768612	1.42926e+06	942382	698034	969893	694911	851390	975961	814738	892544	886776	1.05793e+06	1.24364e+06	848091	651056	601075	1.08021e+06
16-Hydroxyhexadecanoic acid	C18218	4.94901e+06	8.97213e+06	4.49406e+06	7.105e+06	7.13561e+06	6.40924e+06	9.17121e+06	5.78839e+06	6.85742e+06	5.52268e+06	8.02882e+06	9.9642e+06	5.35104e+06	6.66801e+06	4.38878e+06	8.86694e+06	6.05731e+06	5.98253e+06	6.60151e+06	7.06451e+06	9.96926e+06	7.76833e+06	8.66775e+06	9.09955e+06	8.12001e+06	7.30928e+06	6.5831e+06	8.83915e+06	1.04463e+07	8.56805e+06
2-Hydroxyhexadecanoic acid		2.33529e+08	1.43184e+08	4.22784e+07	4.9087e+07	2.36696e+08	1.35619e+08	7.36388e+08	2.99997e+08	2.52605e+08	1.88452e+08	2.34794e+08	1.72397e+08	1.35221e+08	2.09941e+08	1.46446e+08	2.99408e+08	1.84054e+08	2.6082e+08	2.11023e+08	2.02957e+08	2.64417e+08	7.92974e+07	2.15742e+08	1.55009e+08	1.5549e+08	2.21368e+08	2.82845e+08	1.75206e+08	1.90876e+08	2.42693e+08
Argininosuccinic acid disodium	C03406	1.54449e+07	3.79385e+06	3.98114e+06	3.0286e+06	1.89756e+06	3.38928e+06	3.46626e+06	4.66194e+06	2.42134e+07	2.41177e+07	2.79801e+07	7.77084e+06	1.00636e+07	1.75428e+07	1.13463e+07	2.65146e+07	5.37786e+06	2.06999e+07	6.35677e+06	1.38239e+07	2.25975e+07	1.07597e+07	3.80736e+06	2.07714e+07	4.70456e+06	6.67468e+06	9.91472e+06	2.49475e+07	2.66016e+07	1.63893e+07
2,4-Dichloro-3-oxoadipate	C18244	3.17682e+07	3.66079e+07	4.53828e+07	2.88537e+07	3.43879e+07	2.82938e+07	1.61615e+06	1.15564e+06	1.15749e+07	1.46439e+06	3.39643e+06	895935	303283	1.5134e+07	1.34424e+06	1.05804e+06	1.23773e+06	1.95574e+07	737818	2.16111e+07	1.06883e+06	605889	592055	1.58798e+07	1.33288e+07	9.94463e+06	3.04905e+06	1.32366e+07	1.38749e+07	2.39434e+07
methyl farnesoate	C16503	9.86322e+06	8.80115e+06	8.37085e+06	1.36962e+07	8.77708e+06	8.82467e+06	1.15903e+07	7.62605e+06	8.81487e+06	1.13375e+07	7.46401e+06	9.79744e+06	1.01658e+07	9.13576e+06	1.0032e+07	8.43145e+06	1.12194e+07	9.43862e+06	8.98202e+06	9.74885e+06	1.05379e+07	9.31803e+06	7.98716e+06	1.29209e+07	9.15169e+06	1.00075e+07	8.94232e+06	9.78862e+06	9.05998e+06	9.19557e+06
Estradiol	C00951	1.27893e+07	8.2518e+06	1.31268e+07	1.10467e+07	1.12398e+07	5.77847e+06	8.73005e+06	4.98277e+06	5.755e+06	1.24954e+07	1.12094e+07	1.26657e+07	8.46961e+06	5.96722e+06	1.32698e+07	1.22157e+07	1.05886e+07	1.20539e+07	1.01892e+07	9.56809e+06	1.13324e+07	1.03867e+07	1.07523e+07	1.45561e+07	1.03283e+07	1.06747e+07	1.2336e+07	7.37235e+06	1.40009e+07	6.02148e+06
Neocembrene	C09140	2.17342e+08	2.73842e+08	2.22963e+08	2.38392e+08	1.70179e+08	1.86448e+08	2.56005e+08	2.29357e+08	1.75089e+08	1.8531e+08	1.72576e+08	1.85981e+08	2.01432e+08	1.80106e+08	1.95252e+08	1.70343e+08	1.54126e+08	1.50183e+08	1.85485e+08	1.54784e+08	2.14068e+08	2.49937e+08	2.06412e+08	1.79088e+08	2.16231e+08	2.32135e+08	2.12649e+08	1.64676e+08	1.98084e+08	2.16359e+08
3-Dehydro-L-gulonate 6-phosphate	C14899	1.67499e+07	1.56513e+07	1.65716e+07	1.42604e+07	1.42451e+07	2.22755e+07	1.33792e+07	1.3017e+07	7.99714e+06	1.35439e+07	9.87614e+06	1.65556e+07	1.15554e+07	1.25249e+07	1.41256e+07	1.00889e+07	8.26681e+06	6.86614e+06	1.21015e+07	1.07632e+07	1.30381e+07	1.38943e+07	1.03218e+07	1.07878e+07	1.26183e+07	1.32814e+07	1.2102e+07	6.10512e+06	1.36027e+07	1.27055e+07
sempervirin	C09240	924956	4.16029e+06	2.10685e+06	1.33967e+07	3.07759e+06	5.84734e+06	4.10948e+07	3.98093e+07	3.81707e+06	2.76881e+07	3.19331e+06	2.20679e+07	6.49628e+07	2.30367e+07	3.05751e+07	2.59287e+07	1.38893e+07	1.58958e+06	2.95771e+07	1.40539e+06	3.74994e+07	1.24979e+06	1.82408e+07	3.25131e+06	2.97051e+07	2.59612e+07	2.65372e+07	3.40992e+06	1.53929e+07	1.8898e+07
Erythronic acid	C21593	8.67796e+08	1.38206e+09	4.92264e+08	5.18153e+08	1.25268e+09	3.08973e+08	6.6265e+08	1.83221e+09	1.20959e+09	9.04399e+08	8.47736e+08	1.06135e+09	1.78324e+08	1.55448e+08	1.782e+08	7.38434e+08	5.68359e+08	4.82405e+08	1.79859e+08	8.6229e+07	1.11007e+09	7.41692e+07	1.21182e+08	7.06919e+08	2.2307e+08	2.14678e+08	1.12389e+09	5.16245e+08	8.59629e+08	9.99591e+08
Glutarylcarnitine (C5-DC)		5.46415e+06	3.76546e+06	6.41967e+06	6.64955e+06	8.72494e+06	6.02649e+06	4.45076e+06	1.98184e+07	7.1143e+06	6.65376e+06	5.71821e+06	5.62678e+06	5.01432e+06	3.46824e+06	4.33452e+06	3.59438e+06	6.23676e+06	6.84438e+06	3.95204e+06	5.47947e+06	4.26938e+06	5.43589e+06	4.29358e+06	4.52068e+06	3.56867e+06	3.53385e+06	3.45474e+06	5.92604e+06	3.65547e+06	3.61745e+06
D-glycero-D-manno-Heptose 1-phosphate	C07838	202784	678014	48168.6	368225	22532.4	928096	1.55813e+06	6.4167e+06	1.13235e+06	1.57777e+06	915694	2.03525e+06	4.37191e+06	1.53952e+06	693001	1.09839e+06	1.70825e+06	1.27907e+06	1.05087e+06	726476	1.57492e+06	940047	3.3567e+06	737068	632057	4.16147e+06	2.76196e+06	1.19962e+06	3.51924e+06	2.34631e+06
N-Succinyl-L,L-2,6-diaminopimelate	C04421	1.08763e+07	5.57469e+07	2.556e+07	4.99881e+07	3.04658e+07	6.25138e+07	2.50873e+08	1.83982e+08	3.76033e+07	1.84225e+08	2.21844e+08	6.67437e+07	2.09192e+08	1.25033e+08	8.93046e+07	5.34653e+07	5.31348e+07	4.92882e+07	9.88665e+07	1.93876e+08	7.9795e+07	2.2451e+08	1.62795e+08	1.70979e+08	1.75058e+08	1.25277e+08	4.99962e+07	4.60766e+07	1.43605e+08	6.47841e+07
5-Amino-6-ribitylamino uracil	C04732	6.01761e+06	6.51876e+06	6.13847e+06	5.896e+06	5.98829e+06	7.41253e+06	886253	3.75945e+06	612701	4.32685e+06	454228	5.34845e+06	4.04207e+06	773555	4.3963e+06	499987	505505	2.55228e+06	3.30341e+06	3.31598e+06	4.76657e+06	6.06925e+06	3.36943e+06	3.48257e+06	4.51497e+06	4.8541e+06	3.19996e+06	410733	4.55839e+06	849526
Coenzyme Q2		1.90482e+08	1.46989e+08	1.89036e+08	2.10671e+08	2.04032e+08	2.02245e+08	1.30308e+08	1.64317e+08	1.34566e+08	1.70335e+08	1.31273e+08	1.8442e+08	1.21091e+08	1.56269e+08	1.86148e+08	1.69079e+08	8.65626e+07	9.72922e+07	1.29683e+08	1.13609e+08	1.5854e+08	2.22726e+08	9.61983e+07	8.28293e+07	1.36449e+08	1.42821e+08	1.20338e+08	8.97889e+07	1.98226e+08	1.61197e+08
(4Z,8Z)-4,8-dimethyl-12-oxotrideca-4,8-dienal	C21834	2.64958e+08	1.40851e+08	2.15472e+08	4.80127e+07	9.07443e+07	8.51457e+07	9.7899e+06	1.56722e+07	7.46804e+06	1.50583e+07	6.08143e+07	4.79401e+07	9.05032e+06	5.69347e+06	9.42662e+06	7.84608e+06	9.0113e+07	4.95157e+07	3.20988e+07	1.19505e+08	4.79691e+07	1.15668e+07	7.98764e+06	2.87102e+07	8.05143e+06	1.24088e+07	6.35386e+06	3.19352e+07	1.16455e+07	4.58788e+07
6-Phosphogluconic acid	C00345	1.49281e+08	9.80519e+07	9.96972e+07	8.91619e+07	9.11808e+07	9.45343e+07	5.4127e+07	1.14967e+08	1.55758e+08	1.1205e+08	1.45686e+08	1.16351e+08	9.0873e+07	8.2896e+07	8.25672e+07	1.16678e+08	1.16755e+08	1.14388e+08	9.3927e+07	1.07902e+08	1.13708e+08	9.9536e+07	1.02635e+08	5.88121e+07	6.50371e+07	4.97721e+07	8.54019e+07	1.12433e+08	9.95129e+07	8.05174e+07
9-HOTrE	C16326	2.31266e+07	1.00824e+08	5.59582e+07	7.63575e+07	7.86387e+07	2.95995e+07	1.76302e+08	2.01744e+08	2.86867e+07	1.40254e+08	8.8543e+07	1.23603e+08	2.14844e+08	2.81546e+07	1.78066e+08	1.58591e+08	1.24532e+08	2.10621e+07	2.47446e+08	1.97831e+07	1.56701e+08	1.45187e+07	3.04344e+07	2.56584e+07	1.25742e+08	1.13004e+08	1.9102e+08	2.63091e+07	1.14832e+08	1.53712e+08
2-[[2-[(Dimethylamino)methyl]phenyl]thio]-5-fluoroaniline		1.06292e+07	4.30903e+06	1.28151e+07	6.97095e+06	1.22163e+07	1.45314e+07	5.11015e+06	1.28024e+07	7.15098e+06	8.17163e+06	5.14591e+06	3.52951e+06	5.91605e+06	4.68059e+06	1.2656e+07	5.81932e+06	3.0841e+06	2.86362e+06	3.01551e+06	3.83568e+06	3.60556e+06	6.621e+06	5.28284e+06	3.58928e+06	5.28102e+06	7.81855e+06	1.22118e+07	3.22234e+06	3.53088e+06	7.2998e+06
N-Benzoylaspartic acid		1.38796e+07	7.82195e+06	2.81787e+06	3.21628e+06	2.35578e+06	3.77235e+06	3.2996e+06	3.16727e+06	2.85546e+06	8.62115e+06	2.75695e+06	3.67226e+06	2.99734e+06	2.97217e+06	3.20423e+06	3.55219e+06	3.97038e+06	2.43076e+06	2.95322e+06	2.82638e+06	3.536e+06	3.49526e+06	3.09527e+06	2.7859e+06	3.51589e+06	2.98547e+06	3.16078e+06	2.61738e+06	3.10417e+06	3.25881e+06
Crocetindial	C19730	9.40408e+06	1.41272e+07	6.71496e+06	7.24134e+06	6.02612e+06	7.23807e+06	6.51507e+06	1.86593e+07	7.62366e+06	1.55631e+07	7.62249e+06	1.71273e+06	1.05482e+07	6.06956e+06	5.64223e+06	6.33558e+06	8.67862e+06	1.39326e+06	8.37559e+06	811858	8.53181e+06	4.72074e+06	5.60036e+06	993361	7.0617e+06	5.88965e+06	6.8716e+06	4.52743e+06	4.64609e+06	9.34698e+06
Monoethylhexyl phthalic acid	C03343	2.47533e+06	7.49708e+06	2.35387e+06	5.62486e+06	2.68617e+06	8.20525e+06	2.09462e+07	1.33528e+07	5.30082e+06	8.00516e+06	5.81219e+06	1.39994e+07	1.40602e+07	6.64749e+06	8.85846e+06	9.66309e+06	7.58415e+06	5.60789e+06	1.75902e+07	3.21608e+06	1.02396e+07	1.0727e+06	1.06135e+07	4.10226e+06	1.37601e+07	3.13869e+06	9.6645e+06	5.40855e+06	7.73981e+06	9.8823e+06
FA(18_4)	C16300	5.70338e+07	3.66931e+07	3.52193e+07	3.80067e+07	3.80893e+07	4.06768e+07	4.56901e+07	5.57818e+07	6.53906e+07	6.75877e+07	4.47756e+07	4.21277e+07	6.50689e+07	4.36158e+07	5.03697e+07	5.93245e+07	5.5467e+07	5.27302e+07	5.42189e+07	4.60727e+07	4.7834e+07	4.43978e+07	4.38464e+07	4.78392e+07	4.17668e+07	4.81969e+07	3.79674e+07	5.25178e+07	5.23867e+07	4.57231e+07
5,10-dihydro-9-dimethylallylphenazine-1-carboxylic acid	C20982	4.68758e+07	4.82294e+07	4.78293e+07	6.27705e+07	4.36749e+07	4.31007e+07	2.86871e+07	3.13011e+07	3.57245e+07	2.84506e+07	3.38066e+07	4.43014e+07	2.36881e+07	2.68601e+07	3.95314e+07	3.34651e+07	2.05672e+07	1.9946e+07	2.90892e+07	2.76942e+07	3.0797e+07	3.62196e+07	2.52652e+07	1.96611e+07	3.46156e+07	2.96957e+07	2.06167e+07	2.17011e+07	3.42325e+07	3.20513e+07
linolenate(18_3)	C06427	5.68539e+07	7.77399e+07	9.43029e+07	1.11843e+08	6.63472e+07	7.63606e+07	2.35878e+07	4.78042e+07	4.60963e+07	3.98344e+07	4.1378e+07	5.98226e+07	5.91284e+07	3.09401e+07	3.86418e+07	3.50143e+07	3.94199e+07	5.17648e+07	4.17996e+07	1.10288e+07	4.49959e+07	2.31269e+07	1.31011e+07	3.43768e+07	4.10292e+07	8.89101e+06	2.42053e+07	8.40177e+06	1.13537e+07	3.60794e+07
4-(Glutamylamino) butanoate	C15767	4.3377e+06	5.47254e+06	4.12408e+06	4.485e+06	3.2797e+06	5.88429e+06	5.17187e+06	4.57667e+06	2.78872e+06	3.42453e+06	2.95707e+06	4.1533e+06	2.60252e+06	3.3539e+06	3.5263e+06	3.02983e+06	3.02864e+06	2.07483e+06	3.552e+06	2.79426e+06	3.7362e+06	4.35919e+06	621817	2.00088e+06	4.95599e+06	4.4853e+06	3.02264e+06	2.61526e+06	3.99805e+06	4.38958e+06
Wasalexin A		964504	1.62904e+06	1.65429e+06	2.92129e+06	1.16114e+06	1.72922e+06	5.64149e+06	2.75309e+06	4.43394e+06	1.22385e+06	2.21046e+06	1.85406e+06	3.03486e+06	3.65366e+06	2.42261e+06	2.56937e+06	4.10757e+06	3.94886e+06	8.01079e+06	2.00921e+06	4.75804e+06	824528	5.16044e+06	7.61229e+06	2.6873e+06	2.2402e+06	5.08379e+06	5.7831e+06	4.17479e+06	2.85477e+06
Alcophosphamide	C16551	1.37402e+08	1.17193e+08	1.11976e+08	1.11578e+08	1.19809e+08	1.74229e+08	2.79222e+07	1.47698e+08	1.73936e+08	1.64604e+08	1.59383e+08	2.46379e+07	2.52163e+08	1.43732e+08	3.65566e+07	4.52546e+07	1.20174e+08	1.33134e+08	1.47905e+08	3.14866e+07	1.47946e+08	1.0601e+08	5.30291e+07	3.6694e+07	1.27272e+08	1.75558e+08	1.22836e+08	2.04116e+08	1.14622e+08	3.26571e+07
Pentalenolactone	C20407	1.27827e+08	2.19054e+08	1.46426e+08	1.1102e+08	1.34622e+08	1.3048e+08	6.07486e+07	7.2137e+07	4.58414e+07	2.28439e+07	1.42457e+07	6.01178e+07	4.47804e+07	4.50357e+07	1.05072e+07	6.69531e+07	6.57577e+07	1.83452e+07	1.14828e+08	9.15332e+07	9.79567e+07	3.34844e+07	6.08417e+07	1.04703e+08	9.5343e+07	9.75574e+06	3.40878e+07	8.34674e+07	6.94092e+07	6.3535e+07
Pratenol A		1.82783e+06	4.21696e+06	2.93833e+06	5.12256e+06	5.24245e+06	2.76683e+06	235535	136376	1.80685e+06	129296	2.3387e+06	1.92311e+06	143840	267361	231386	1.42231e+06	2.81943e+06	3.4146e+06	4.94238e+06	1.85165e+06	2.42449e+06	287025	2.46847e+06	4.4055e+06	388701	1.38026e+06	261571	8.09913e+06	3.00891e+06	3.032e+06
corynantheal	C16735	2.04777e+07	2.34455e+07	1.55721e+07	1.92502e+07	1.31202e+07	1.37024e+07	2.47034e+07	2.54328e+07	1.97842e+07	2.25807e+07	1.59239e+07	2.42461e+07	1.95919e+07	2.1395e+07	2.24114e+07	2.62779e+07	1.55293e+07	1.34101e+07	1.66001e+07	1.49295e+07	2.3326e+07	3.10634e+07	1.99397e+07	1.14921e+07	3.14271e+07	2.0764e+07	3.16809e+07	1.395e+07	2.75102e+07	2.44897e+07
Dehydrohistidyltryptophyldiketopiperazine	C22164	1.90125e+07	1.74756e+07	1.24557e+07	2.37787e+07	1.78815e+07	8.54933e+06	2.51199e+07	3.72856e+07	2.03568e+07	2.0124e+07	1.68918e+07	1.91348e+07	1.90078e+07	1.39512e+07	1.30813e+07	1.76212e+07	1.00372e+07	7.22955e+06	1.46461e+07	6.64061e+06	1.94757e+07	7.16494e+06	1.96973e+07	9.42586e+06	1.77824e+07	1.2702e+07	1.37567e+07	7.95774e+06	1.39658e+07	2.11488e+07
S-(2-Methylpropionyl)-dihydrolipoamide-E	C04424	3.82796e+08	1.03041e+09	3.57365e+08	4.00075e+08	2.58062e+08	4.28677e+08	1.34749e+08	1.6982e+08	1.73531e+08	1.82726e+08	2.22276e+08	4.03163e+08	1.1785e+08	2.11376e+08	1.61094e+08	2.99749e+08	2.20551e+08	1.90172e+08	2.2668e+08	2.23548e+08	3.75379e+08	1.40415e+08	1.21276e+08	2.99933e+08	2.92002e+08	2.49456e+08	2.13945e+08	3.27121e+08	2.87395e+08	3.00853e+08
Phenylalanylhydroxyproline		2.39494e+07	2.08226e+07	3.46648e+07	2.26287e+07	1.62655e+07	1.95831e+07	1.86857e+07	1.72663e+07	1.5437e+07	2.78055e+07	2.72227e+07	3.10994e+07	2.56455e+07	1.94168e+07	4.96577e+07	2.67347e+07	6.63037e+06	2.53356e+07	2.38645e+07	4.27878e+07	2.02286e+07	2.2844e+07	2.26259e+07	2.25654e+07	1.98444e+07	3.85947e+07	2.02567e+07	2.51027e+06	3.80845e+07	2.53884e+07
1-(3,4-Dihydroxyphenyl)-5-hydroxy-3-decanone	C17748	1.42267e+07	4.16481e+06	1.93266e+07	1.74126e+07	3.92084e+06	1.9058e+07	2.89875e+06	2.197e+06	3.60469e+06	5.41493e+06	2.36549e+06	2.85507e+06	1.77836e+06	4.17772e+06	2.75951e+06	1.83253e+06	4.13847e+06	6.13714e+06	1.33129e+07	7.43314e+06	5.89999e+06	3.94682e+06	2.60126e+06	6.97962e+06	3.22388e+06	7.03774e+06	2.42718e+06	1.51442e+07	1.15042e+07	3.14424e+06
artemisinic aldehyde	C20308	2.55905e+06	2.93727e+06	1.53706e+06	1.39612e+06	1.75763e+06	2.51908e+06	3.16036e+06	8.66323e+06	2.81016e+06	3.68195e+06	2.2021e+06	2.02878e+06	3.34607e+06	1.04578e+06	950611	2.61639e+06	1.73384e+06	1.61895e+06	1.88716e+06	1.41434e+06	3.5625e+06	1.28304e+06	2.06299e+06	1.40684e+06	1.62758e+06	1.93534e+06	3.03351e+06	1.77337e+06	1.80224e+06	2.93498e+06
germacra-1(10),4,11(13)-trien-12-al	C19677	1.98075e+06	1.587e+06	2.27179e+06	1.52111e+06	2.24332e+06	2.46301e+06	2.48191e+06	3.62607e+06	1.15739e+06	504903	260977	2.51513e+06	315608	2.8194e+06	1.90007e+06	1.80577e+06	1.55911e+06	185314	1.79564e+06	488369	1.5508e+06	1.25018e+06	1.97319e+06	1.10918e+06	3.11731e+06	2.63595e+06	1.06791e+06	1.05513e+06	1.74888e+06	3.63036e+06
Aminoparathion	C06605	4.15341e+07	3.74233e+07	3.87728e+07	3.90538e+07	3.96415e+07	3.84967e+07	3.70292e+07	3.40589e+07	3.43035e+07	3.74695e+07	4.00081e+07	3.97453e+07	3.74288e+07	3.89178e+07	3.81973e+07	3.96264e+07	3.73779e+07	3.90001e+07	3.45743e+07	3.86358e+07	3.8798e+07	3.62938e+07	3.65014e+07	3.60535e+07	3.46182e+07	3.67787e+07	3.93095e+07	3.69316e+07	3.67234e+07	3.94914e+07
5-(Hydroxymethyl)-2-methylpyrimidin-4-OL	C76221	755322	1.18281e+06	489908	1.18332e+06	718737	1.10858e+06	767364	873881	977242	923774	528724	1.20662e+06	976332	1.00815e+06	727072	945180	769127	587267	962297	1.06033e+06	1.05749e+06	961067	689791	655778	1.30969e+06	832525	837719	799857	812339	928883
Avenoleic acid		2.93646e+07	7.29738e+07	2.46435e+07	5.93023e+07	3.06857e+07	2.98501e+07	6.60508e+07	1.36569e+07	6.15673e+07	5.81642e+07	5.80219e+07	8.56277e+07	3.55409e+07	5.04928e+07	5.69087e+07	3.94858e+07	7.83153e+07	8.48429e+07	1.34142e+08	1.38635e+08	3.85121e+07	1.12253e+08	7.27962e+07	4.96009e+07	2.65904e+07	1.46611e+07	7.73792e+06	5.47888e+07	9.5235e+07	5.23767e+07
2-(7-methylthio)heptylmalate	C17230	6.23909e+07	6.55462e+07	8.8926e+07	6.44717e+07	4.9619e+07	1.10516e+08	3.99647e+07	5.1516e+07	4.08621e+07	3.4377e+07	3.23512e+07	2.91551e+07	3.10196e+07	4.02762e+07	2.58783e+07	2.98585e+07	4.12738e+07	3.53781e+07	3.27463e+07	2.64677e+07	3.23466e+07	1.93364e+07	2.41502e+07	2.15194e+07	2.22844e+07	2.12642e+07	2.29465e+07	2.2763e+07	1.81076e+07	2.2104e+07
13-Hydroxyabscisic acid	C15514	5.19342e+07	5.64332e+07	6.83905e+07	8.01029e+07	9.8335e+07	2.48111e+07	1.11476e+08	4.93872e+07	8.59883e+07	6.98673e+07	5.78694e+07	7.14094e+07	4.76827e+07	5.46009e+07	2.83835e+07	5.95844e+07	7.09984e+07	6.79434e+07	3.1308e+07	3.61386e+07	6.81754e+07	3.67097e+07	3.72571e+07	3.27953e+07	3.59753e+07	4.19538e+07	4.46343e+07	3.63869e+07	3.66205e+07	4.92707e+07
Methionyl-Phenylalanine		7.85269e+06	7.06626e+06	7.25551e+06	7.81281e+06	7.47196e+06	7.31995e+06	8.05964e+06	7.3565e+06	7.63648e+06	7.55725e+06	6.94616e+06	6.96465e+06	7.1639e+06	7.58937e+06	7.16038e+06	6.09266e+06	7.32076e+06	8.20827e+06	6.83358e+06	6.83879e+06	6.28267e+06	6.86761e+06	6.61524e+06	6.99622e+06	6.97423e+06	7.37243e+06	7.01436e+06	6.25937e+06	6.85826e+06	8.30983e+06
Exemestane	C08162	4.26442e+07	5.57652e+07	5.70834e+07	5.6938e+07	4.02873e+07	5.89171e+07	6.69819e+07	6.01899e+07	6.15164e+07	5.54372e+07	5.42437e+07	5.91078e+07	5.17303e+07	3.671e+07	5.20915e+07	4.96264e+07	5.7228e+07	5.58894e+07	5.54356e+07	4.50339e+07	2.11794e+07	4.18793e+07	5.13206e+07	4.41235e+07	4.28973e+07	4.39075e+07	5.41507e+07	5.79773e+07	5.77979e+07	7.95051e+07
Linoleamide		6.47508e+07	8.62565e+07	7.41278e+07	7.68198e+07	5.66691e+07	8.02355e+07	9.81609e+07	9.80592e+07	8.43573e+07	7.74721e+07	7.75754e+07	8.87594e+07	6.84571e+07	7.21784e+07	6.34082e+07	8.17341e+07	7.80842e+07	7.06653e+07	8.04133e+07	7.66214e+07	9.47403e+07	7.95055e+07	7.88402e+07	6.26961e+07	8.43867e+07	7.5392e+07	7.00972e+07	7.04971e+07	8.02196e+07	8.70321e+07
1-Methyladenosine	C02494	1.58278e+08	2.00715e+08	1.6183e+08	1.69542e+08	1.17939e+08	1.56658e+08	1.47505e+08	2.08304e+08	1.5704e+08	1.5409e+08	1.4863e+08	1.70784e+08	1.50391e+08	1.21043e+08	1.47163e+08	1.42661e+08	1.48425e+08	1.03593e+08	1.54179e+08	1.37116e+08	1.63432e+08	1.43505e+08	1.33294e+08	1.32364e+08	1.52478e+08	1.24408e+08	1.5339e+08	1.53011e+08	1.59874e+08	1.77511e+08
Artemisin	C09344	6.2613e+07	7.08017e+07	7.24788e+07	1.09497e+08	6.2131e+07	6.58429e+07	5.79274e+07	6.39452e+07	6.60446e+07	7.27919e+07	7.65672e+07	6.98345e+07	5.69499e+07	6.71074e+07	2.06631e+07	7.13293e+07	6.83785e+07	7.33521e+07	7.14543e+07	7.81914e+07	6.984e+07	7.57755e+07	6.5638e+07	3.81526e+07	7.45042e+07	7.30978e+07	1.98668e+07	1.5903e+07	8.08761e+07	6.45138e+07
4a-Hydroxytetrahydrobiopterin	C15522	9.19922e+07	1.22801e+08	8.22055e+07	1.08989e+07	8.77804e+07	4.84508e+07	5.2013e+07	5.58312e+07	7.21926e+07	6.54623e+07	7.94942e+07	8.21041e+07	5.24531e+07	9.38103e+07	5.9471e+07	2.71756e+07	8.11777e+07	6.01869e+07	6.30034e+07	1.10898e+08	8.14608e+07	5.86519e+07	6.25839e+07	1.0971e+08	8.0459e+07	7.32979e+07	1.02537e+07	9.34378e+07	7.85716e+07	6.62907e+07
L-cis-Cyclo(aspartylphenylalanyl)		3.12447e+09	9.96404e+09	4.64143e+09	8.63781e+09	3.47657e+09	4.44617e+09	6.62748e+09	6.11399e+09	5.65979e+09	6.33384e+09	5.60356e+09	5.94985e+09	5.68789e+09	6.10865e+09	3.94188e+09	5.8814e+09	6.35084e+09	5.38606e+09	6.39804e+09	5.94688e+09	8.28352e+09	4.81409e+09	4.48213e+09	8.3503e+09	7.40913e+09	4.9446e+09	7.24811e+09	7.32331e+09	6.693e+09	6.75911e+09
Aspartylphenylalanine		9.67005e+06	6.58739e+07	2.82521e+07	2.66706e+07	8.68733e+07	6.5437e+06	3.7667e+07	1.0437e+07	1.90354e+07	4.87186e+06	1.15017e+07	1.50354e+07	8.89359e+06	7.85375e+06	7.75298e+06	2.16868e+07	4.77507e+06	6.4882e+06	7.85448e+07	9.32167e+06	9.2329e+07	3.67256e+06	6.25685e+07	8.31479e+07	1.55589e+07	1.33022e+07	1.10461e+07	4.30773e+07	1.36898e+07	1.43639e+07
germacra-1(10),4,11(13)-trien-12-ol	C19676	5.1971e+06	6.9256e+06	5.63245e+06	6.21264e+06	7.44823e+06	3.92272e+06	7.97339e+06	7.10488e+06	3.9114e+06	8.42295e+06	7.94746e+06	7.18671e+06	3.69082e+06	7.44336e+06	4.26825e+06	5.29843e+06	4.23395e+06	6.74866e+06	7.0003e+06	7.16291e+06	7.61938e+06	6.7361e+06	2.39306e+06	5.46459e+06	8.47369e+06	6.86271e+06	8.72957e+06	7.26757e+06	8.17989e+06	6.3565e+06
2-hydroxybenzo[h]chromene-2-carboxylic acid	C11425	699803	1.93779e+06	1.14661e+06	3.02691e+06	757839	834414	1.44199e+07	1.02564e+07	2.46584e+06	6.0222e+06	1.44182e+06	7.10781e+06	9.52038e+06	6.7666e+06	9.46838e+06	2.38375e+06	3.80412e+06	435410	7.53151e+06	503421	2.06996e+06	463756	3.58423e+06	595218	4.55349e+06	4.99311e+06	2.79341e+06	707324	3.75354e+06	5.34463e+06
Trifoliol		5.40525e+06	1.55461e+07	1.05626e+07	1.85457e+07	1.10908e+07	9.34247e+06	1.21062e+07	1.68444e+07	3.01936e+07	1.23725e+07	3.02873e+07	1.51766e+07	1.30774e+07	1.44256e+07	1.4126e+07	2.08451e+07	1.93988e+07	2.05169e+07	1.73247e+07	1.75301e+07	5.58389e+06	3.47571e+06	1.18495e+07	1.63211e+07	1.48752e+07	1.25228e+07	3.27688e+06	1.40925e+07	2.09232e+06	4.33029e+06
3-(6-methylthio)hexylmalate	C17227	9.90369e+07	1.61351e+08	1.28658e+08	2.72312e+08	1.53908e+08	1.59553e+08	9.24805e+07	5.89606e+07	1.26541e+08	1.68505e+07	1.60694e+08	2.66948e+07	5.02459e+07	1.37244e+08	1.98799e+07	1.17595e+08	1.12368e+08	1.136e+08	1.20954e+08	1.38315e+08	1.42858e+08	5.65893e+07	1.47791e+08	2.15337e+08	1.13571e+08	1.20515e+08	8.62856e+07	3.79587e+07	3.81535e+07	1.02161e+08
N-Acetyl-glucosamine 1-phosphate	C04256	1.74446e+06	2.54767e+06	2.10617e+06	1.95114e+06	1.73684e+06	2.59721e+06	1.93167e+06	1.87157e+06	1.57321e+06	1.59007e+06	1.38406e+06	2.05487e+06	1.58492e+06	1.60009e+06	1.35369e+06	1.66256e+06	1.35348e+06	1.1485e+06	1.93402e+06	1.52516e+06	2.22812e+06	2.62262e+06	1.60618e+06	1.62249e+06	2.05871e+06	1.83527e+06	1.70341e+06	1.46572e+06	1.62551e+06	1.79765e+06
beta-D-Glucopyranosyl anthranilate		6.44414e+06	1.72839e+08	2.15651e+07	3.6382e+08	6.13669e+08	2.80824e+08	4.71014e+08	1.87853e+08	3.29551e+07	2.31341e+08	1.51119e+08	1.42849e+08	8.92954e+08	2.59075e+08	5.88735e+08	2.52989e+08	3.17475e+08	3.17895e+08	3.47728e+08	1.5942e+08	7.47623e+08	1.74335e+08	1.4413e+08	2.68761e+08	6.83497e+08	3.21546e+08	3.28722e+08	9.13925e+07	3.26618e+08	3.22442e+08
Acacetin	C01470	1.82303e+06	1.63753e+06	1.33477e+06	2.89505e+06	604338	1.4109e+06	2.51633e+07	2.41206e+06	3.54835e+07	995537	1.42659e+07	7.60184e+06	2.60592e+07	2.42751e+07	1.69316e+06	1.13338e+06	1.28183e+06	2.47205e+07	2.91078e+07	3.501e+07	1.55975e+06	2.71983e+07	4.3452e+07	4.32876e+07	1.08528e+06	1.13326e+07	813042	2.06107e+07	1.51002e+07	2.05264e+06
Prunetin	C10521	7.87201e+06	1.20204e+07	1.69119e+07	1.85605e+07	2.90233e+07	1.62532e+07	1.18386e+07	1.48736e+07	1.15027e+07	7.3957e+06	1.20966e+07	1.52882e+07	7.98551e+06	1.27556e+07	1.92862e+07	1.74091e+07	1.18373e+07	1.13095e+07	2.32481e+07	2.87413e+07	1.70759e+07	1.14831e+07	1.62143e+07	3.07142e+07	1.37604e+07	2.85769e+06	1.02569e+07	9.15577e+06	1.08905e+07	1.27571e+07
Stearic acid	C01530	7.28945e+07	5.44853e+07	4.33394e+07	9.12337e+07	1.07896e+08	9.10226e+07	9.88482e+07	7.79057e+07	7.40523e+07	4.43791e+07	7.46036e+07	3.82712e+07	7.35743e+07	7.47155e+07	1.17924e+08	7.4314e+07	6.46955e+07	7.37877e+07	2.80367e+07	1.31374e+08	6.8492e+07	1.07609e+08	1.18537e+08	8.44556e+07	7.89966e+07	1.24832e+08	3.47403e+07	9.78601e+07	7.91106e+07	2.27372e+07
3-deoxy-D-manno-octulosonate	C01187	4.14528e+07	4.42141e+07	2.13556e+08	3.79734e+07	1.02211e+08	8.62666e+07	3.37687e+07	3.60833e+07	1.61792e+07	2.9469e+07	1.58955e+07	3.832e+07	7.90505e+07	5.45106e+07	1.99843e+08	7.91294e+06	2.22157e+07	3.2269e+07	7.04091e+07	1.28374e+08	6.39893e+07	5.68189e+07	7.64478e+07	1.02788e+08	8.34059e+07	7.53683e+07	1.50565e+08	3.26847e+06	6.62489e+07	8.33959e+07
Psilocybine	C07576	4.32037e+06	5.87035e+06	6.64872e+06	7.48974e+06	5.72289e+06	8.03364e+06	1.12637e+07	1.22677e+07	9.18291e+06	1.08991e+07	7.21732e+06	1.03946e+07	1.30351e+07	1.38023e+07	7.77149e+06	8.34861e+06	5.62123e+06	7.89487e+06	7.48064e+06	7.19e+06	7.64809e+06	9.63755e+06	1.03246e+07	8.13979e+06	7.47105e+06	1.51939e+07	8.97162e+06	8.47823e+06	9.49485e+06	8.87765e+06
Oryzalexin C		2.12624e+07	2.78113e+07	2.4495e+07	3.62632e+07	2.71525e+07	3.34714e+07	1.00108e+08	2.95369e+07	1.77174e+08	3.6188e+07	7.32279e+07	4.73482e+07	1.09201e+08	9.67199e+07	3.12213e+07	2.88097e+07	2.30549e+07	1.51226e+08	1.68279e+08	1.72087e+08	2.5328e+07	1.2393e+08	2.05627e+08	1.88927e+08	3.74703e+07	6.52305e+07	4.78129e+07	1.0492e+08	3.79785e+07	2.97812e+07
Sphinganine	C00836	1.41819e+08	1.8158e+08	1.71385e+08	2.18951e+08	1.6351e+08	2.31721e+08	3.44845e+08	3.30691e+08	2.70206e+08	3.60266e+08	2.38073e+08	3.62105e+08	3.49151e+08	3.635e+08	2.42292e+08	2.84084e+08	1.64186e+08	3.05268e+08	2.44993e+08	2.35906e+08	2.00091e+08	3.49298e+08	2.87074e+08	1.97673e+08	2.4041e+08	4.19841e+08	2.68662e+08	2.43155e+08	3.19823e+08	2.47944e+08
Dihydrobiopterin	C02953	1.05162e+08	2.69651e+07	8.01392e+07	8.66919e+07	8.45421e+07	9.72156e+07	1.24933e+08	1.49799e+08	8.67934e+07	1.10097e+08	9.11733e+07	9.81634e+07	9.35899e+07	1.06963e+08	1.36458e+08	8.98338e+07	9.17615e+07	8.13058e+07	9.09231e+07	9.33236e+07	8.73252e+07	1.2727e+08	1.71208e+08	1.13344e+08	1.6332e+08	1.03808e+08	1.46838e+08	1.23782e+08	1.70222e+08	1.13805e+08
Guanosine	C00387	1.33389e+08	2.155e+08	2.01615e+08	2.76763e+08	2.36933e+08	2.07222e+08	1.85373e+08	1.60494e+08	3.41055e+08	2.20289e+08	3.29807e+08	1.48954e+08	1.5406e+08	2.08376e+08	2.30937e+08	2.92284e+08	3.4275e+08	3.37858e+08	1.91875e+08	2.97716e+08	3.61226e+08	2.3488e+08	2.00741e+08	1.96829e+08	1.62208e+08	2.2304e+08	2.29275e+08	2.90448e+08	2.12316e+08	2.81556e+08
ST 19_4;O3	C05299	5.02758e+06	6.44959e+06	5.98076e+06	6.4851e+06	5.70681e+06	5.88251e+06	4.72331e+06	6.52633e+06	7.06688e+06	5.0848e+06	7.08277e+06	8.20218e+06	3.99403e+06	4.5754e+06	5.2812e+06	5.59495e+06	6.51975e+06	3.96063e+06	6.58386e+06	5.42543e+06	6.90914e+06	6.77107e+06	5.22843e+06	5.27393e+06	6.26448e+06	6.57528e+06	5.44015e+06	6.09174e+06	6.63665e+06	8.02219e+06
DL-Propylene glycol dibenzoate		350673	2.44421e+06	601003	7.573e+06	4.23123e+06	5.82745e+06	4.87166e+07	2.66037e+07	1.6003e+06	3.99533e+06	2.67288e+06	3.52684e+06	7.99796e+07	3.8836e+07	8.93609e+07	2.82525e+07	2.72068e+07	2.98478e+07	1.12742e+08	6.51076e+07	4.76051e+07	5.12218e+07	2.78963e+07	4.79352e+07	6.73995e+07	5.41351e+07	3.97099e+07	6.27951e+07	6.15036e+07	3.92686e+07
Hexadecanedioic acid	C19615	1.2463e+07	1.94933e+07	1.54556e+07	2.03245e+07	1.36332e+07	3.75381e+06	2.54847e+07	3.24263e+07	2.55373e+07	2.86949e+07	1.08945e+07	1.31121e+07	3.44598e+07	5.82275e+06	1.3139e+07	2.08286e+07	1.64843e+07	3.91758e+06	1.86507e+07	4.4226e+06	2.98568e+07	4.03067e+06	8.49678e+06	4.7981e+06	2.20114e+07	5.9309e+06	1.29941e+07	5.04278e+06	5.61081e+06	1.32687e+07
Oryzalexin A	C09148	6.31195e+06	3.21145e+07	1.93707e+07	3.79765e+07	2.03096e+07	2.3727e+07	6.40482e+06	1.93824e+07	2.18548e+07	4.87184e+06	1.30359e+07	1.31564e+07	5.49903e+06	6.11239e+06	1.09295e+07	6.70878e+06	7.02439e+06	1.25796e+07	3.53594e+07	1.91234e+07	3.33228e+07	5.81789e+06	2.22222e+07	3.03553e+07	2.1907e+07	6.76228e+06	5.41897e+06	2.32671e+07	1.66778e+07	2.35028e+07
11-cis-Retinaldehyde	C02110	484012	8.86355e+06	932862	1.51422e+06	1.09198e+06	1.74286e+07	1.76689e+07	1.81953e+07	4.50878e+06	7.46558e+06	4.84441e+06	7.67062e+06	1.03342e+07	9.32097e+06	7.67566e+06	1.00334e+07	1.44166e+07	7.34641e+06	8.83841e+07	1.73486e+07	1.6938e+07	3.3938e+06	1.04549e+07	8.98717e+06	2.63703e+07	1.55815e+07	1.60639e+07	1.7085e+07	1.55789e+07	1.6117e+07
Retinal	C00376	3.00998e+07	4.06951e+07	3.96623e+07	5.67184e+07	3.63882e+07	5.19332e+07	8.58058e+07	1.05653e+08	7.24844e+07	8.31618e+07	4.42879e+07	8.32732e+07	6.93464e+07	9.39061e+07	5.33607e+07	7.44744e+07	4.26962e+07	7.96825e+07	6.27653e+07	7.23826e+07	4.7302e+07	1.00264e+08	6.27889e+07	4.25904e+07	5.63701e+07	1.06572e+08	5.75783e+07	5.20222e+07	7.89341e+07	6.7141e+07
Lacinilene C		2.59421e+07	2.08728e+07	2.25216e+07	3.88322e+07	3.0874e+07	2.43584e+07	2.35091e+07	3.38454e+07	3.91059e+07	2.89717e+07	3.18242e+07	4.08427e+07	2.08874e+07	1.96716e+07	1.9373e+07	3.25451e+07	2.96061e+07	2.39336e+07	3.09111e+07	2.59032e+07	3.79599e+07	3.42089e+07	2.81229e+07	2.14793e+07	3.77951e+07	2.95755e+07	2.13741e+07	3.05149e+07	3.51621e+07	3.95507e+07
Xanthosine	C01762	967036	7.99893e+07	1.60231e+07	2.25576e+08	1.45932e+08	1.47579e+08	2.78536e+08	1.27562e+08	4.36704e+07	9.26312e+07	7.53669e+07	9.23616e+07	4.47786e+08	2.096e+08	5.4238e+08	1.56269e+08	1.73569e+08	2.01012e+08	5.15228e+08	2.83839e+08	3.00018e+08	2.40067e+08	1.58366e+08	2.86406e+08	4.34961e+08	3.22129e+08	2.37925e+08	3.16565e+08	3.52767e+08	1.95578e+08
1,3-dihydroxy-N-methylacridone	C12093	38793.7	419760	471770	420423	483514	527469	20134.8	451020	423580	418162	525831	486170	466660	383888	479281	370535	425961	421640	456062	482809	504019	408390	463115	463851	525761	484765	487638	458253	428151	430874
Lycorine	C08532	8.10357e+06	1.22689e+07	8.50473e+06	1.20509e+07	8.39336e+06	1.07e+07	7.12945e+06	7.07023e+06	7.9569e+06	5.90559e+06	1.7917e+06	1.10738e+07	6.43919e+06	6.94767e+06	8.39283e+06	7.47605e+06	8.26679e+06	1.90004e+06	8.06955e+06	6.81526e+06	9.61982e+06	1.01274e+07	9.96213e+06	8.68551e+06	9.61905e+06	8.42809e+06	6.0774e+06	8.55545e+06	8.3075e+06	8.97938e+06
Piperine	C03882	1.21934e+06	1.75891e+06	1.53568e+06	4.27535e+06	5.26828e+06	1.16606e+06	1.02586e+07	3.20223e+06	4.4686e+06	4.31565e+06	2.13467e+06	4.15689e+06	7.21853e+06	1.36332e+06	1.2816e+06	3.20773e+06	2.25525e+06	6.24296e+06	6.59436e+06	2.88712e+06	4.92604e+06	7.83777e+06	3.38703e+06	1.36755e+06	1.67645e+06	157454	4.64255e+06	6.07649e+06	1.15329e+06	3.17713e+06
Probenecid	C07372	130323	998660	228038	3.19114e+06	3.14086e+06	3.91292e+06	4.30916e+06	2.17344e+06	441134	1.52159e+06	1.14185e+06	1.3048e+06	8.59136e+06	3.88092e+06	1.17065e+07	2.54792e+06	3.66188e+06	3.7715e+06	9.6018e+06	4.35339e+06	4.61879e+06	3.52774e+06	2.5498e+06	4.27058e+06	7.67398e+06	5.46984e+06	3.52589e+06	5.17209e+06	7.25964e+06	3.87978e+06
4-amino-4-deoxychorismate	C11355	1.04853e+09	6.69782e+08	6.20514e+08	6.06867e+08	4.14215e+08	5.13034e+08	3.23107e+09	1.06165e+09	7.11042e+08	8.87887e+08	6.46422e+08	6.91402e+08	9.80744e+08	4.30939e+08	4.87483e+08	4.5149e+08	5.47825e+08	4.13316e+08	2.60118e+08	6.41422e+08	7.1341e+08	4.87504e+08	1.0363e+09	6.59234e+08	3.33575e+08	6.10683e+08	5.27728e+08	4.44308e+08	3.16172e+08	6.94409e+08
BPAquinone	C13628	3.52631e+06	1.09828e+06	669478	2.18446e+06	5.82129e+06	1.07876e+06	1.11263e+06	3.35765e+06	6.65692e+06	1.04833e+06	1.0645e+06	3.07485e+06	5.32496e+06	919890	5.03085e+06	3.48709e+06	3.21837e+06	1.0079e+06	4.36731e+06	4.00809e+06	3.03767e+06	5.20546e+06	6.30711e+06	2.80948e+06	1.02495e+06	6.1812e+06	2.25142e+06	2.95022e+06	964206	3.77036e+06
Porphobilinogen	C00931	6.75374e+07	1.37221e+08	1.85436e+08	1.25227e+08	1.18911e+08	1.13248e+08	1.69196e+07	2.15554e+07	2.01752e+07	1.86047e+07	1.08583e+08	1.74691e+08	1.37404e+07	3.68299e+07	1.52796e+07	9.59319e+07	1.41005e+08	1.57985e+08	1.54659e+07	5.84434e+07	3.37789e+07	1.47588e+08	5.44368e+07	7.68289e+07	2.55245e+07	5.15543e+07	2.92071e+07	4.71939e+07	1.06739e+08	7.50741e+07
ACMC-20mjc4	C16506	4.36509e+06	9.22099e+06	5.29926e+06	1.25273e+07	1.12592e+07	1.065e+07	4.99821e+06	5.71944e+06	3.61398e+06	2.18795e+06	3.75059e+06	5.49252e+06	4.18061e+06	5.23353e+06	8.4862e+06	4.49353e+06	3.45177e+06	2.09204e+06	7.78588e+06	6.71183e+06	9.64741e+06	7.01274e+06	5.8097e+06	9.46846e+06	7.08321e+06	3.1378e+06	5.58487e+06	5.54991e+06	6.27076e+06	8.15841e+06
2'-O-Methylisoliquiritigenin	C15531	3.08442e+06	9.11286e+06	9.5516e+06	6.81067e+06	9.99937e+06	7.46744e+06	6.53059e+06	1.07267e+07	7.15029e+06	7.09624e+06	1.34205e+07	3.59185e+06	6.69893e+06	4.526e+06	1.15088e+07	1.49723e+07	2.47085e+07	1.10146e+07	9.4681e+06	8.32518e+06	8.72552e+06	5.26545e+06	5.0204e+06	6.0246e+06	9.82238e+06	6.88288e+06	4.85967e+06	9.91078e+06	4.59405e+06	8.42643e+06
Heptadecanoic acid		1.39833e+10	1.02557e+10	1.48827e+10	7.81696e+09	1.41463e+10	1.39058e+10	2.04893e+09	5.52582e+09	3.61472e+09	6.0948e+09	4.95631e+09	8.29475e+09	1.65096e+09	3.8225e+09	1.07473e+10	6.03879e+09	6.25344e+09	6.63523e+09	7.17442e+09	8.15901e+09	5.21747e+09	1.25963e+10	3.98703e+09	5.07049e+09	3.96261e+09	5.35818e+09	9.97826e+09	7.8939e+09	7.25994e+09	3.32121e+09
Griseophenone C	C18836	4.31622e+07	2.3031e+08	7.67107e+07	1.59677e+08	1.08723e+08	3.75527e+08	2.55801e+08	2.2407e+08	1.68544e+08	1.84389e+08	1.74007e+08	1.96365e+08	3.4542e+08	1.54127e+08	1.36878e+08	2.86497e+08	6.44232e+08	2.11751e+08	1.27931e+09	1.05492e+08	5.19337e+08	3.21668e+07	1.2319e+08	1.64491e+08	6.133e+08	7.77296e+07	2.59068e+08	4.95482e+08	2.94187e+08	5.95209e+08
D-Glycero-D-mannopyranose-7-phosphate	C19878	1.46083e+08	3.69863e+07	1.03942e+08	6.09004e+07	1.07458e+08	6.99911e+07	1.40132e+07	1.72969e+07	2.87793e+07	2.84941e+07	2.21782e+07	2.01044e+07	1.73091e+07	2.93715e+07	2.61429e+07	2.15405e+07	2.74367e+07	3.17038e+07	1.837e+07	1.20042e+07	4.78584e+07	4.40728e+07	1.61257e+07	2.70299e+07	1.31565e+07	1.36996e+07	8.21846e+06	1.33133e+07	9.89078e+06	1.66957e+07
Uridine	C00299	1.99276e+09	5.26249e+08	2.17096e+09	1.3239e+09	1.9108e+09	2.39198e+09	3.46684e+08	9.07746e+08	6.00113e+08	8.72705e+08	7.76342e+08	1.53589e+09	2.19082e+08	6.69406e+08	1.57371e+09	1.04168e+09	1.05793e+09	9.59785e+08	1.22793e+09	1.1333e+09	9.91191e+08	2.26003e+09	6.82192e+08	8.5032e+08	7.66245e+08	1.07665e+09	1.72826e+09	1.54832e+09	1.18866e+09	6.68449e+08
Littorine	C10860	1.85811e+07	2.41484e+07	2.27689e+07	2.44384e+07	2.56842e+07	2.10673e+07	2.40344e+07	2.19685e+07	2.48853e+07	1.87609e+07	2.0214e+07	2.14648e+07	1.94408e+07	2.0845e+07	1.84914e+07	1.99616e+07	2.21978e+07	1.93997e+07	2.04803e+07	2.17761e+07	2.26211e+07	2.22128e+07	2.02123e+07	1.75484e+07	2.67533e+07	2.60453e+07	1.92864e+07	1.90274e+07	2.25475e+07	1.71581e+07
(S)-Edulinine		1.79883e+06	5.08159e+06	4.61555e+06	5.51297e+06	4.12596e+06	4.60742e+06	1.02722e+07	1.03026e+07	492547	5.46143e+06	4.92741e+06	6.43353e+06	5.90701e+06	7.26558e+06	1.03565e+07	7.84251e+06	8.13379e+06	3.90989e+06	1.27746e+07	3.05982e+06	1.27361e+07	1.46107e+06	7.23575e+06	6.0548e+06	1.13986e+07	5.9555e+06	1.51291e+07	5.82406e+06	6.07001e+06	7.36439e+06
Ophthalmic acid	C21016	1.93207e+08	2.11123e+08	2.13377e+08	2.2364e+08	2.27901e+08	2.10054e+08	2.03657e+08	1.55155e+08	2.06031e+08	1.55927e+08	2.11331e+08	1.74984e+08	1.47468e+08	2.06617e+08	2.12532e+08	1.64097e+08	1.96895e+08	2.02094e+08	2.29137e+08	1.50026e+08	2.20896e+08	1.36147e+08	1.90489e+08	2.16018e+08	2.04457e+08	1.78181e+08	1.89169e+08	2.02501e+08	1.98829e+08	1.67989e+08
Cinchoninone	C16726	3.28126e+06	2.78056e+06	209255	910996	4.78711e+06	2.2594e+06	2.92024e+07	7.9631e+06	9.31776e+06	1.54568e+07	6.25226e+06	704165	2.09425e+07	2.56534e+07	3.49428e+07	414792	1.18113e+06	1.49432e+06	1.84278e+06	1.82973e+07	805717	6.00397e+06	1.72809e+07	5.16251e+06	1.30467e+07	5.31787e+07	1.43783e+07	1.31147e+07	1.58656e+07	1.06092e+07
FA 18_4;O	C16320	1.29701e+07	1.06823e+07	1.08241e+07	2.11852e+07	1.53325e+07	1.13319e+07	4.39454e+07	5.15384e+07	4.37546e+07	3.22247e+07	2.24147e+07	1.88561e+07	4.3352e+07	1.55086e+07	1.95186e+07	2.22467e+07	1.76595e+07	8.72569e+06	2.5003e+07	3.72537e+06	1.37656e+07	6.63109e+06	1.88539e+07	5.28218e+06	1.82527e+07	2.25325e+07	1.28498e+07	5.8491e+06	1.11025e+07	8.87598e+06
Terbinafine	C08079	2.35156e+06	2.01868e+06	2.57788e+06	4.02713e+06	2.24282e+06	3.69693e+06	3.52479e+06	4.37175e+06	2.78306e+06	3.9054e+06	1.4072e+06	3.62262e+06	3.76755e+06	3.23306e+06	3.74579e+06	3.40972e+06	1.63103e+06	2.29927e+06	3.19324e+06	2.44179e+06	1.36967e+06	4.81491e+06	2.24207e+06	2.04024e+06	3.97318e+06	4.06118e+06	3.37685e+06	2.36947e+06	3.82135e+06	4.31741e+06
Nordihydrocapsaicin	C20216	1.58552e+07	1.62763e+07	2.18933e+07	1.91445e+07	2.31762e+07	2.52777e+07	1.10098e+07	8.0047e+06	1.32843e+07	1.27292e+07	1.24857e+07	1.76408e+07	1.12737e+07	1.22281e+07	1.23977e+07	1.11985e+07	1.46232e+07	1.09577e+07	8.20963e+06	1.02176e+07	1.22146e+07	9.56321e+06	9.21264e+06	1.05494e+07	1.24338e+07	1.27799e+07	1.95297e+07	1.90766e+07	1.41195e+07	1.16823e+07
Linamarin	C01594	2.01368e+06	2.08989e+06	1.88223e+06	2.56332e+06	1.86314e+06	1.99056e+06	5.048e+06	3.1444e+06	3.4015e+06	4.73592e+06	4.10799e+06	2.45206e+06	6.75507e+06	4.56759e+06	3.81981e+06	3.58187e+06	4.05292e+06	2.53051e+06	3.52534e+06	4.03412e+06	3.33764e+06	3.62752e+06	6.95606e+06	3.68385e+06	5.4478e+06	5.774e+06	6.53068e+06	3.91663e+06	4.74597e+06	4.67497e+06
N-Fructosyl isoleucine		3.17661e+09	4.15736e+09	3.24967e+09	5.24573e+09	2.86714e+09	2.37292e+09	2.31466e+09	2.05362e+09	1.97447e+09	2.07946e+09	2.64909e+09	2.48327e+09	2.12571e+09	2.03413e+09	1.84923e+09	2.23409e+09	2.09192e+09	4.47724e+09	3.90593e+09	3.12486e+09	4.53026e+09	2.82381e+09	3.19035e+09	4.88537e+09	3.71962e+09	2.5986e+09	2.50351e+09	2.66486e+09	2.5477e+09	2.7824e+09
Sinapine	C00933	3.77949e+07	4.07225e+07	3.56837e+07	2.87908e+07	3.42535e+07	2.40039e+07	2.52694e+07	2.79213e+07	2.69903e+07	2.87586e+07	2.03888e+07	3.17121e+07	1.72601e+07	2.31592e+07	3.65195e+07	3.19357e+07	6.22824e+06	1.40709e+07	2.26525e+07	2.03367e+07	2.91848e+07	3.07028e+07	1.98134e+07	1.77646e+07	2.93744e+07	2.69832e+07	2.03393e+07	2.0322e+07	3.03324e+07	2.56074e+07
Elwesine	C21637	2.87206e+06	3.05671e+06	2.56876e+06	2.09662e+06	3.06447e+06	2.60269e+06	2.21579e+06	3.26184e+06	2.28401e+06	2.96456e+06	2.31803e+06	2.9997e+06	1.88426e+06	1.91417e+06	1.28386e+06	2.10449e+06	2.5113e+06	2.07248e+06	2.97175e+06	1.92377e+06	3.17958e+06	1.83373e+06	2.96006e+06	2.76219e+06	3.30268e+06	2.86719e+06	2.46144e+06	3.92201e+06	2.27519e+06	3.3876e+06
3,7-dihydroxyflavone		1.28758e+08	1.75677e+08	1.16002e+08	3.04711e+08	1.46012e+08	1.1418e+08	8.02092e+07	1.17558e+08	1.22785e+08	7.36876e+07	8.85673e+07	1.46838e+08	5.72394e+07	8.36389e+07	8.13813e+07	1.11398e+08	4.71359e+07	5.37661e+07	7.62591e+07	3.78639e+07	9.35769e+07	1.22426e+08	5.86524e+07	5.57564e+07	1.14096e+08	8.76313e+07	5.84902e+07	1.31764e+08	8.94256e+07	1.21746e+08
Gingerol	C10462	1.4072e+08	4.47452e+07	5.40562e+07	6.81648e+07	8.12348e+07	7.79952e+07	4.11161e+08	4.18337e+07	5.62887e+07	5.98595e+07	5.55046e+07	4.26263e+07	3.78182e+07	5.29294e+07	8.21914e+07	6.06772e+07	5.53103e+07	1.06577e+08	4.07538e+07	6.80144e+07	4.82304e+07	5.27871e+07	4.48055e+07	3.64028e+07	6.01687e+07	3.295e+07	5.80767e+07	5.241e+07	3.89164e+07	6.64391e+07
(2'E,4'Z,8E)-Colneleic acid	C19827	9.47267e+07	1.06931e+08	1.28828e+08	1.0749e+08	5.03173e+07	9.62684e+07	5.08026e+07	9.48048e+07	6.41099e+07	4.29514e+07	4.64006e+07	5.44449e+07	4.18082e+07	3.29874e+07	1.78479e+07	4.06945e+07	6.04183e+07	6.64159e+07	4.00704e+07	2.30208e+07	4.16735e+07	2.87123e+07	3.787e+07	2.75091e+07	2.35723e+07	3.06754e+07	3.23137e+07	3.78581e+07	2.78458e+07	3.31953e+07
juvenile hormone I	C19613	1.24416e+06	2.74489e+07	4.10336e+07	3.18061e+07	3.89164e+07	3.77033e+07	1.01309e+06	2.22189e+07	2.43393e+07	2.53729e+07	2.50249e+07	2.48291e+07	2.02304e+07	2.25034e+07	2.61742e+07	2.44207e+07	1.88452e+07	2.45052e+07	1.85416e+07	2.74271e+07	2.3038e+07	2.34196e+07	2.08129e+07	2.26562e+07	2.24625e+07	2.22575e+07	917675	2.68629e+07	2.26492e+07	2.2083e+07
Melatonin	C01598	4.54561e+08	8.72787e+08	5.13731e+08	2.41255e+07	5.91115e+08	6.83353e+08	1.01221e+07	7.80345e+06	1.48299e+07	1.24003e+07	1.97992e+07	1.8538e+07	1.24882e+07	1.80176e+07	1.52267e+07	1.79958e+07	1.78233e+07	1.32353e+07	1.86691e+07	2.07823e+07	2.24618e+07	1.46141e+07	4.96149e+08	2.08118e+07	3.40617e+07	1.83624e+07	1.76735e+07	2.48858e+07	1.70173e+07	2.757e+07
De-O-methyldihydrosterigmatocystin	C20444	1.39979e+08	1.74088e+08	1.33247e+08	1.17415e+08	1.24522e+08	1.77642e+08	5.10216e+07	8.37286e+07	6.22708e+07	5.05802e+07	7.71243e+07	1.06164e+08	8.10121e+08	4.38855e+07	5.89701e+07	5.56814e+07	5.59506e+07	6.6499e+07	8.19188e+07	5.56265e+07	9.20719e+07	5.56684e+07	3.77697e+07	4.29815e+07	8.57529e+07	6.64682e+07	9.44124e+07	7.34269e+07	1.14638e+08	1.02931e+08
Linuron	C11007	2.90978e+07	2.51717e+07	2.75973e+07	3.68513e+07	1.69526e+07	1.87695e+07	2.86308e+06	3.53656e+06	4.09278e+06	2.04463e+06	6.9595e+06	3.79483e+06	3.60541e+06	3.92108e+06	3.44651e+06	3.76302e+06	4.59651e+06	8.54486e+06	1.02697e+07	4.09402e+06	8.14151e+06	5.3018e+06	3.88067e+06	6.41177e+06	4.91672e+06	3.54524e+06	2.08522e+06	5.0458e+06	2.97848e+06	3.92802e+06
4-O-(Indole-3-acetyl)-D-glucopyranose	C04197	5.48763e+06	4.15479e+06	4.36436e+06	1.04154e+07	4.95058e+06	4.11927e+06	9.46425e+06	1.12518e+07	7.4385e+06	6.88281e+06	7.99729e+06	7.6865e+06	1.07019e+07	1.06138e+07	1.01264e+07	6.46243e+06	6.65475e+06	4.52042e+06	1.60834e+07	1.24702e+07	1.23473e+07	6.86444e+06	1.44203e+07	1.27382e+07	1.34021e+07	1.14768e+07	1.18924e+07	1.23325e+07	1.06857e+07	1.15958e+07
Aflatoxin B1	C06800	3.25141e+06	3.12796e+06	3.65623e+06	5.37898e+06	3.82563e+06	4.41702e+06	4.47245e+06	3.43645e+06	4.00493e+06	3.94141e+06	4.11603e+06	4.66353e+06	4.18668e+06	5.09469e+06	3.88972e+06	3.88371e+06	3.57837e+06	3.89682e+06	2.96718e+06	3.95552e+06	3.86226e+06	4.94932e+06	4.16272e+06	3.38161e+06	4.055e+06	5.01935e+06	3.82443e+06	5.37143e+06	4.99791e+06	4.04862e+06
N-Acetylmuramate	C02713	7.89896e+06	7.80659e+06	7.1974e+06	1.46972e+07	1.46949e+07	6.53542e+06	3.55258e+07	4.78906e+07	3.02697e+07	2.94238e+07	1.91976e+07	1.83713e+07	2.7947e+07	1.17078e+07	8.00161e+06	1.82378e+07	8.72845e+06	4.12926e+06	1.40867e+07	2.04e+06	1.60422e+07	7.3948e+06	1.62823e+07	7.02922e+06	1.05212e+07	1.58264e+07	1.67059e+07	6.22677e+06	9.27306e+06	2.17254e+07
6,7,12,13-Tetrahydro-5H-indolo[2,3-a]pyrrolo[3,4-c]carbazol-5-one	C21126	1.62369e+08	1.76994e+08	1.64009e+08	2.63042e+08	4.89933e+08	2.7434e+08	6.90715e+08	8.09931e+08	3.43482e+08	5.38964e+08	4.72346e+08	5.67927e+08	2.59928e+08	6.01204e+08	5.86187e+08	3.84906e+08	3.6387e+08	4.53878e+08	5.25559e+08	6.04172e+08	3.1895e+08	4.5899e+08	3.29026e+08	2.83052e+08	6.34665e+08	3.74795e+08	2.75248e+08	3.64698e+08	4.83198e+08	7.48252e+08
S-Acetyldihydrolipoamide	C01136	1.67857e+07	1.50706e+07	1.60554e+07	1.34226e+07	1.77185e+07	1.20471e+07	2.47311e+07	2.074e+07	2.03892e+07	2.33569e+07	1.97946e+07	1.9266e+07	2.05214e+07	2.23434e+07	2.30488e+07	1.85362e+07	2.01486e+07	2.03943e+07	1.96409e+07	2.51566e+07	1.99301e+07	2.07975e+07	2.52545e+07	2.69597e+07	1.71078e+07	2.1141e+07	2.14751e+07	1.26495e+07	1.79161e+07	1.75986e+07
gamma-Glutamylphenylalanine		5.24046e+07	4.16216e+07	5.35675e+07	3.46143e+07	4.45926e+07	3.78461e+07	767679	1.07957e+06	1.75743e+07	6.48271e+06	2.81471e+07	4.73673e+07	2.93444e+07	776815	20469.3	1.93417e+07	5.65332e+06	5.39214e+06	1.24614e+07	2.34371e+07	2.19692e+07	3.45475e+07	6.42829e+06	1.93577e+07	4.52684e+06	1.36085e+06	797755	2.46148e+07	7.55878e+06	5.51909e+06
3,5-Dibromo-4-hydroxybenzoate	C03925	7.82545e+07	9.13807e+07	1.19391e+08	1.10895e+08	1.37761e+08	2.90777e+08	1.51382e+08	1.87295e+08	1.24212e+08	1.33509e+08	1.55779e+08	1.78576e+08	2.83348e+08	1.41612e+08	1.53856e+08	1.08197e+08	2.16008e+08	1.44463e+08	2.5672e+08	1.03909e+08	1.85979e+08	1.14609e+08	1.64081e+08	1.04735e+08	1.53733e+08	1.26651e+08	1.29481e+08	8.74433e+07	9.32389e+07	1.14493e+08
FA 18_2;O2	C07354	7.40943e+07	6.38077e+07	7.5685e+07	1.03501e+08	6.60459e+07	7.70596e+07	7.04653e+07	7.26836e+07	6.45371e+07	6.27208e+07	6.9488e+07	5.33053e+07	6.91395e+07	6.26521e+07	4.96092e+07	5.82584e+07	5.01864e+07	4.64352e+07	5.1528e+07	6.23815e+07	6.68726e+07	6.21385e+07	6.24626e+07	6.34135e+07	6.8381e+07	7.52947e+07	6.29639e+07	7.15884e+07	6.68465e+07	6.65711e+07
dapdiamide C	C20964	3.87278e+07	2.40898e+07	3.80185e+07	5.16874e+06	4.79547e+07	9.33596e+07	2.47675e+07	1.66372e+06	6.62334e+06	3.5173e+07	6.50391e+07	3.52447e+08	3.05172e+06	7.5097e+06	4.50943e+06	1.26647e+08	1.30418e+08	3.79649e+07	5.04048e+07	8.1951e+07	6.59284e+07	7.07978e+07	341164	1.18611e+08	7.15121e+07	4.46902e+06	5.37588e+06	7.76317e+07	5.95772e+07	4.48024e+07
3-HODE + 9-HODE	C14762	2.7047e+09	3.29407e+09	2.14242e+09	1.45874e+09	1.48153e+09	2.62312e+09	3.32837e+09	3.45069e+09	3.58945e+09	2.3818e+09	2.83754e+09	1.11259e+09	1.6259e+09	6.56907e+08	3.21236e+09	2.5668e+09	9.9942e+08	8.31009e+08	3.09902e+09	3.22474e+09	2.08461e+09	2.84083e+09	2.34872e+09	1.21272e+09	3.37698e+09	4.896e+08	4.56597e+09	7.70559e+08	2.77782e+09	1.28029e+09
13-L-Hydroperoxylinoleic acid	C04717	5.48024e+07	7.65628e+07	6.40677e+07	2.4571e+08	5.79609e+07	5.57813e+07	4.72185e+07	2.46934e+08	2.51634e+08	4.46021e+07	4.64261e+07	4.99672e+07	1.82286e+08	5.18133e+07	1.13546e+08	2.25828e+08	2.47544e+08	1.97795e+08	5.49006e+08	2.29242e+08	3.64716e+08	3.21183e+07	2.58626e+08	3.66226e+08	3.00887e+08	1.42896e+08	1.46195e+08	3.67408e+08	2.14236e+08	3.48504e+08
18-Oxooleate	C19617	9.22774e+08	3.91314e+08	2.54536e+08	3.26471e+08	3.29394e+08	7.42195e+08	3.16785e+08	4.96343e+08	9.5097e+08	4.92144e+08	4.58426e+08	1.14611e+09	4.04138e+08	5.63525e+08	1.75892e+09	3.44977e+08	1.06549e+09	7.75902e+08	3.9249e+08	3.92753e+08	3.59052e+08	5.31863e+08	3.9585e+08	2.68413e+08	5.01833e+08	3.98642e+08	4.65739e+08	3.03688e+08	3.90752e+08	5.36883e+08
Liquiritigenin	C09762	1.64217e+07	1.82743e+07	1.48909e+07	1.82585e+07	1.11124e+07	1.31757e+07	1.651e+07	1.37664e+07	1.08624e+07	9.70169e+06	8.67499e+06	1.45479e+07	1.26186e+07	1.13803e+07	1.29415e+07	9.09277e+06	1.02587e+07	9.828e+06	1.23263e+07	9.55948e+06	1.39109e+07	1.49081e+07	1.08934e+07	1.09826e+07	1.39757e+07	1.41573e+07	1.13622e+07	1.00427e+07	1.30752e+07	1.28275e+07
17a-Ethynylestradiol	C07534	3.57276e+07	3.45034e+07	3.25502e+07	2.74237e+07	4.1291e+07	4.88625e+07	8.40709e+07	3.42185e+07	5.49201e+07	5.25282e+07	8.67775e+07	6.07285e+07	4.87897e+07	7.29261e+07	4.77442e+07	6.69847e+07	7.6769e+07	6.51809e+07	5.89651e+07	5.95528e+07	7.99218e+07	5.72548e+07	7.0644e+07	7.96627e+07	5.41428e+07	4.53261e+07	4.78342e+07	6.65484e+07	6.57284e+07	4.979e+07
12(13)-epoxy-6Z,9Z-octadecadienoic acid		2.86934e+09	1.78756e+09	5.86782e+09	6.34033e+09	1.4418e+09	3.42119e+09	2.66278e+09	1.98429e+09	2.1733e+09	1.74559e+09	2.00659e+09	2.58442e+09	1.67851e+09	2.00223e+09	1.53706e+09	1.9513e+09	1.60927e+09	2.06856e+09	3.1847e+09	5.56423e+08	1.78582e+09	1.0363e+09	1.60025e+09	1.20614e+09	1.87735e+09	1.27324e+09	1.06784e+09	1.51016e+09	1.03928e+09	1.18064e+09
(-)-Thebaine	C06173	1.33222e+07	1.34988e+07	2.10877e+07	1.4777e+07	8.51632e+06	1.31945e+07	6.19737e+06	6.00676e+06	5.11404e+06	5.53009e+06	5.88533e+06	7.40548e+06	9.55408e+06	5.32876e+06	4.35848e+06	4.09205e+06	6.49894e+06	5.2596e+06	7.47575e+06	3.62469e+06	5.2729e+06	4.26409e+06	3.40363e+06	4.00346e+06	5.35639e+06	3.2313e+06	2.66153e+06	4.23843e+06	3.26575e+06	4.57321e+06
5-Aminoimidazole ribonucleotide	C03373	1.19272e+07	1.83196e+08	1.8982e+07	1.78423e+08	3.23913e+07	2.01242e+08	4.04408e+08	3.42018e+08	4.54071e+07	1.70926e+08	1.59368e+08	2.64485e+07	3.86959e+08	2.17908e+08	2.91846e+08	1.74322e+08	3.24959e+08	2.09915e+08	5.21689e+08	3.27941e+07	4.11011e+08	1.76489e+07	2.26715e+08	2.80058e+08	3.7165e+08	3.29378e+08	2.40099e+08	2.18841e+08	3.41156e+08	3.70984e+08
Moupinamide	C02717	2.54476e+07	5.0597e+07	3.7386e+07	4.49518e+07	2.72847e+07	3.9916e+07	5.96631e+06	2.03927e+07	1.63553e+07	2.32675e+07	1.735e+07	2.93221e+07	952379	1.87405e+07	2.70802e+07	2.32216e+07	2.51569e+07	1.95564e+07	2.61126e+07	2.80629e+07	3.40569e+07	2.65979e+07	1.03664e+07	2.59379e+07	1.34294e+07	1.69102e+07	4.23505e+07	4.39876e+07	3.40333e+07	1.35493e+07
7,8-Dihydropteroic acid	C00921	1.0323e+06	5.96986e+06	1.02627e+06	1.46256e+07	1.5608e+06	7.712e+06	1.1281e+07	1.2313e+06	1.57552e+07	1.171e+07	9.71707e+06	8.89578e+06	525225	9.75511e+06	1.02823e+06	1.9526e+07	9.49347e+06	1.0626e+06	1.16976e+07	1.48291e+07	2.1133e+07	2.78817e+06	1.03235e+07	2.25019e+07	3.55455e+06	7.67652e+06	1.56592e+07	1.56328e+07	2.35327e+06	1.24451e+07
Deoxyadenosine	C00559	384219	951844	2.34167e+06	1.17511e+06	490781	213890	1.71427e+06	149821	224434	1.98123e+06	5.87854e+06	3.34427e+06	536209	1.23647e+07	3.39228e+06	2.80193e+06	1.09879e+07	500956	1.00629e+07	2.47488e+06	663631	2.04174e+06	4.94966e+06	2.70099e+06	5.13201e+06	3.92211e+06	2.47678e+06	2.10701e+06	4.56083e+06	3.19827e+06
Enterolactone	C18165	7.21032e+06	1.90196e+07	1.04638e+07	1.87869e+07	8.55688e+06	8.50089e+06	1.58159e+07	1.72357e+07	1.81888e+07	1.77546e+07	1.5264e+07	1.42706e+07	1.24527e+07	1.86247e+07	9.66165e+06	2.13706e+07	1.13806e+07	1.29536e+07	1.63581e+07	1.91672e+07	2.33477e+07	1.15693e+07	1.64762e+07	2.14038e+07	2.33605e+07	1.8845e+07	1.91629e+07	1.58987e+07	1.81998e+07	1.95419e+07
Gibberellin A9	C11863	3.54753e+07	1.94654e+07	3.05864e+07	2.74005e+07	5.41562e+07	2.75767e+07	1.61577e+07	7.70712e+06	2.05773e+07	7.71461e+06	3.33123e+07	2.26606e+08	3.45174e+06	4.3616e+06	9.85422e+06	1.75503e+07	2.21353e+07	3.87365e+07	5.92284e+06	1.86813e+07	7.82523e+06	1.16461e+07	4.70811e+06	2.99784e+07	6.58304e+06	7.04584e+06	1.21647e+07	2.32139e+07	1.04964e+07	1.64148e+07
2-oxostearic acid	C00869	2.93289e+08	4.30055e+08	3.89465e+08	3.45288e+08	4.01786e+08	4.1401e+08	7.24091e+08	7.63506e+08	4.09157e+08	3.48526e+08	4.10427e+08	3.98856e+08	5.04043e+08	5.37865e+08	4.40272e+08	5.37203e+08	5.38636e+08	2.38947e+08	3.35699e+08	2.09595e+08	3.925e+08	4.5934e+08	4.23509e+08	4.02215e+08	6.11919e+08	2.89326e+08	4.81057e+08	5.81333e+08	2.62565e+08	6.6278e+08
FA 18_0;O2	C15988	9.6715e+06	2.42545e+07	4.81875e+07	3.97824e+07	4.53166e+07	5.06861e+07	5.18438e+07	1.31618e+07	6.0476e+07	6.84733e+07	6.68281e+07	4.95926e+07	1.4088e+07	3.01266e+07	2.29306e+06	1.06346e+08	4.13711e+07	1.97244e+07	7.3612e+07	5.71913e+07	1.19267e+08	9.33321e+07	3.09687e+07	9.3493e+07	5.09794e+07	2.13765e+07	5.20015e+07	9.26059e+07	6.32033e+07	3.02317e+07
gamma-Pentachlorocyclohexene	C06596	1.08645e+08	1.38542e+08	1.51714e+08	1.57433e+08	7.81762e+07	1.85297e+08	8.33912e+07	9.50005e+07	6.87632e+07	5.4802e+07	5.69871e+07	6.2041e+07	5.02377e+07	6.82267e+07	4.14029e+07	5.03883e+07	5.90592e+07	6.26714e+07	7.47883e+07	4.97457e+07	5.55752e+07	4.06101e+07	4.8267e+07	3.54692e+07	4.68394e+07	4.40874e+07	4.3679e+07	4.32125e+07	3.94146e+07	4.216e+07
Fenbendazole	C21876	2.39997e+08	2.68076e+08	2.57112e+08	4.13342e+08	2.54923e+08	3.34933e+08	2.53449e+08	2.5734e+08	2.81494e+08	2.70151e+08	2.71409e+08	3.07644e+08	3.03065e+08	2.48603e+08	2.19791e+08	2.72176e+08	2.28945e+08	2.61918e+08	2.78993e+08	1.36251e+08	2.36623e+08	3.1259e+08	2.24914e+08	1.77223e+08	2.41294e+08	2.79417e+08	2.74739e+08	2.63263e+08	2.63586e+08	2.77724e+08
4-Methylthiobutyl-desulfoglucosinolate	C17248	1.12525e+07	1.62878e+07	1.38926e+07	2.4449e+07	8.92598e+06	1.36657e+07	2.35313e+07	1.50492e+07	1.65303e+07	1.80313e+07	2.12085e+07	1.44363e+07	1.7419e+07	1.79163e+07	1.69706e+07	1.59149e+07	2.10875e+07	1.63297e+07	1.8193e+07	1.71941e+07	1.22199e+07	1.33321e+07	1.17751e+07	1.62026e+07	1.8532e+07	1.98363e+07	1.29098e+07	1.61308e+07	2.04623e+07	1.42551e+07
2,3-Didehydrogibberellin A9	C11866	8.73384e+08	8.27153e+08	4.64094e+08	8.66927e+08	6.62191e+08	7.95646e+08	1.05235e+09	7.91313e+08	9.2931e+08	9.31781e+08	1.14552e+09	8.52924e+08	1.2998e+09	8.92448e+08	8.18716e+08	8.90749e+08	1.338e+09	1.4091e+09	8.71563e+08	8.00782e+08	8.21804e+08	8.75763e+08	7.59471e+08	9.77166e+08	8.57516e+08	8.58162e+08	4.88334e+08	7.85337e+08	7.0154e+08	8.91788e+08
FA 18_0;O	C03042	1.7241e+08	6.188e+07	2.08681e+08	1.64138e+08	7.00304e+07	1.30575e+08	8.21266e+07	3.73584e+07	5.4885e+07	2.83427e+07	5.37788e+07	3.66069e+07	3.04987e+07	3.04633e+07	3.47285e+07	3.33095e+07	6.59627e+07	5.24639e+07	3.70568e+07	4.10347e+07	4.51089e+07	5.41688e+07	3.13272e+07	6.6709e+07	3.05483e+07	3.28532e+07	2.81146e+07	4.00354e+07	4.17128e+07	3.64111e+07
Dehydroabietic acid	C12078	9.34824e+06	1.63933e+07	1.14256e+07	2.07289e+07	1.25596e+07	1.36061e+07	3.70983e+07	3.86622e+07	2.06169e+07	3.50368e+07	1.95116e+07	3.38603e+07	4.33753e+07	2.3196e+07	2.81457e+07	1.7006e+07	1.87626e+07	1.64981e+07	1.98286e+07	2.22421e+07	2.50738e+07	2.71688e+07	2.8239e+07	2.02527e+07	2.48386e+07	4.1276e+07	3.10439e+07	1.68805e+07	2.56765e+07	1.73251e+07
D-Ribose	C00121	3.44071e+07	3.4555e+07	6.00875e+07	7.74498e+07	6.12568e+07	1.09332e+08	2.91276e+06	9.99254e+06	9.69444e+06	1.13732e+07	1.35275e+07	5.79064e+07	4.15073e+06	3.98768e+07	7.24936e+07	7.97127e+06	4.05918e+07	4.71168e+07	5.40911e+07	5.58263e+07	1.29586e+07	9.67675e+07	6.34218e+07	1.39468e+07	7.14615e+07	6.08902e+07	6.9032e+07	7.14446e+07	5.33102e+07	8.54425e+06
Rhamnetin	C10176	970485	829689	995866	1.15498e+06	987079	942342	744076	739284	959060	974225	1.13449e+06	932115	890052	864871	315119	1.06652e+06	805811	854707	758671	822259	561838	801398	32718	863861	995328	871704	407415	379326	826315	668094
7-Methylxanthosine	C16352	4.21791e+06	5.28188e+07	4.6189e+06	5.36071e+07	3.46447e+06	3.72231e+06	2.08171e+08	2.85818e+08	1.68581e+08	4.63296e+07	1.15463e+08	1.5006e+08	2.86012e+08	9.95289e+07	1.84368e+07	8.91547e+07	1.48798e+08	1.40631e+08	2.09619e+08	6.32503e+07	6.7171e+07	8.37784e+06	2.57043e+08	1.83543e+08	4.45817e+07	9.46816e+07	8.51985e+07	1.48256e+08	1.77152e+08	1.29106e+08
protoemetine	C11816	1.18756e+08	1.57541e+08	1.71888e+08	1.49295e+08	1.93312e+08	1.30487e+08	2.70029e+08	1.02013e+08	1.98702e+08	7.32643e+07	2.15701e+08	1.0862e+08	1.53013e+08	1.21796e+08	4.16278e+07	1.57929e+08	7.61162e+07	1.009e+08	2.0111e+08	2.3553e+08	1.39931e+08	9.74221e+07	1.23493e+08	1.02219e+08	1.82007e+08	1.78958e+08	1.21432e+08	1.5797e+08	1.39533e+08	1.22096e+08
Xylobiose	C01630	8.93992e+06	1.01137e+07	6.50512e+06	8.85318e+06	7.95693e+06	1.10023e+07	1.29183e+07	1.16346e+07	9.06119e+06	1.21779e+07	9.6899e+06	1.145e+07	1.07931e+07	9.8155e+06	8.7643e+06	1.05584e+07	1.09657e+07	6.95947e+06	8.63421e+06	1.14054e+07	1.31705e+07	1.21935e+07	1.28252e+07	1.05701e+07	1.16079e+07	9.89844e+06	1.10702e+07	9.13452e+06	1.14782e+07	9.4774e+06
Sphingosine	C00319	2.40464e+07	3.71743e+07	1.89882e+07	3.41468e+07	2.92941e+07	2.24194e+07	8.5114e+07	9.56118e+07	5.54998e+07	1.09065e+08	4.49194e+07	1.76866e+07	1.03972e+08	5.65343e+07	7.87216e+07	4.05761e+07	3.96065e+07	3.48762e+07	3.21371e+07	4.94145e+07	3.74409e+07	6.39375e+07	6.21753e+07	4.53352e+07	4.34818e+07	7.89505e+07	6.05814e+07	3.22574e+07	4.10104e+07	3.47055e+07
N-Acetyl-D-mannosamine 6-phosphate	C04257	2.74797e+07	2.57667e+07	3.07075e+07	3.30222e+07	3.43155e+07	3.41425e+07	4.57828e+07	4.52766e+07	4.38399e+07	6.21235e+07	4.34854e+07	5.38654e+07	5.18253e+07	5.30633e+07	5.50299e+07	4.44747e+07	4.41175e+07	4.20211e+07	5.09275e+07	5.1831e+07	5.44597e+07	4.57646e+07	5.87125e+07	5.04598e+07	5.15502e+07	6.29423e+07	5.03396e+07	3.10575e+07	5.31117e+07	5.90766e+07
Palmitoylethanolamide	C16512	8.89132e+07	1.00156e+08	6.97373e+07	3.82987e+07	6.4879e+07	5.1524e+07	5.8341e+07	4.8798e+07	9.18677e+07	8.2701e+07	8.92306e+07	4.54586e+07	5.25703e+07	7.367e+07	1.85471e+08	7.81172e+07	7.19415e+07	3.05557e+07	6.69203e+07	7.78716e+07	1.12118e+08	3.59182e+07	5.57235e+07	1.02625e+08	7.13316e+07	6.36091e+07	5.78601e+07	8.15236e+07	8.22309e+07	6.89407e+07
D-4'-Phosphopantothenate	C03492	1.11803e+08	1.54808e+08	3.00367e+07	6.13075e+07	5.52758e+07	1.83845e+08	4.29897e+08	2.48901e+08	2.783e+08	3.37879e+08	5.59351e+07	1.76474e+08	3.06578e+08	3.87838e+08	8.38898e+07	7.12338e+07	5.23027e+07	4.72024e+07	1.44892e+07	5.01957e+07	6.30987e+07	2.28314e+08	6.81711e+07	3.19105e+07	1.20081e+08	6.4011e+08	1.71787e+08	3.73411e+07	1.45358e+08	2.91112e+08
L-Arabinose	C02479	2.08116e+07	2.67973e+07	5.01266e+06	2.01621e+07	1.36105e+07	2.42644e+07	2.31857e+07	1.50609e+07	1.56352e+07	1.65076e+07	1.74069e+07	2.32992e+07	1.6444e+07	1.58562e+07	2.84591e+07	1.44106e+07	2.14329e+07	1.65764e+07	2.73045e+07	1.18724e+07	1.83564e+07	1.30316e+07	1.21346e+07	1.39548e+07	3.12466e+07	2.69563e+07	2.43272e+07	1.79041e+07	1.54147e+07	1.74648e+07
dapdiamide A	C20962	2.7124e+06	2.58259e+06	2.5849e+06	3.59242e+06	2.52251e+06	1.97248e+06	3.01194e+06	2.35014e+06	3.68898e+06	2.95336e+06	2.24152e+06	2.38333e+06	2.36987e+06	2.30042e+06	2.49717e+06	2.3651e+06	2.12581e+06	2.93012e+06	1.92261e+06	2.58391e+06	2.67493e+06	2.35162e+06	2.55277e+06	2.28831e+06	2.47186e+06	1.9175e+06	1.73844e+06	2.28546e+06	2.32874e+06	2.67024e+06
9-cis-Retinoic acid	C15493	3.87095e+07	4.76746e+07	2.4461e+07	4.477e+07	3.2761e+07	2.25941e+07	2.76075e+07	2.69873e+07	2.75389e+07	2.05571e+07	3.65429e+07	3.68508e+07	2.81065e+07	6.93863e+06	2.01635e+07	3.3007e+07	4.72401e+07	3.17222e+07	3.36238e+07	4.09306e+07	3.1131e+07	5.12477e+06	1.98916e+07	4.17735e+07	1.54361e+07	1.54055e+07	1.39831e+07	4.99229e+07	1.2772e+07	4.711e+06
Apo-15-zeaxanthinal	C18196	2.3326e+07	5.37173e+06	2.23993e+07	6.49766e+06	7.53789e+06	1.90373e+07	9.08912e+06	7.89585e+06	7.83107e+06	2.18642e+07	1.44457e+07	1.53607e+07	2.04338e+07	2.52338e+07	2.12328e+07	8.91354e+06	1.37724e+07	4.60816e+07	7.11256e+06	1.31851e+07	2.40309e+07	2.86424e+07	2.50955e+07	1.30154e+07	2.52474e+07	2.55029e+07	2.16551e+07	1.02778e+07	2.73178e+07	3.13259e+07
(E)-4,8-Dimethyl-1,3,7-nonatriene	C21795	3.261e+06	8.11381e+06	3.66559e+06	3.81599e+06	2.6676e+06	2.86294e+06	4.92251e+06	5.35324e+06	4.80033e+06	6.00636e+06	4.4276e+06	3.47751e+06	3.08539e+06	4.83372e+06	3.08851e+06	3.68495e+06	4.36542e+06	3.35932e+06	3.2762e+06	5.88305e+06	5.70811e+06	2.80943e+06	2.89832e+06	6.5193e+06	3.78725e+06	4.45302e+06	4.20151e+06	3.21639e+06	3.89944e+06	3.44531e+06
Eicosapentaenoic acid	C06428	4.89986e+08	2.40769e+09	6.91033e+08	2.8745e+09	1.71972e+09	6.35916e+08	2.13006e+09	3.32579e+09	3.04626e+09	2.28945e+09	9.25665e+08	6.69569e+08	3.89646e+09	4.12e+09	3.44169e+09	2.82472e+09	2.02571e+09	2.20989e+09	3.75684e+09	2.41001e+09	1.98568e+08	7.09922e+08	2.89533e+09	5.80353e+08	3.42234e+09	3.97746e+09	3.12334e+09	2.1304e+09	2.48662e+09	3.19776e+09
Ineketone	C09110	956510	1.66929e+06	1.83742e+06	1.77615e+06	2.20526e+06	3.96403e+06	5.09678e+06	2.76279e+06	3.72611e+06	2.53788e+06	2.87223e+06	2.05244e+06	2.75529e+06	3.49319e+06	5.93582e+06	4.46588e+06	9.14058e+06	3.9134e+06	8.10253e+06	1.53153e+06	6.78362e+06	911055	4.30591e+06	6.43666e+06	7.68527e+06	2.12948e+06	1.12914e+07	4.10263e+06	1.85108e+06	3.98238e+06
Tryptophyl-Asparagine		2.2575e+06	2.52232e+06	2.405e+06	2.01929e+06	2.13469e+06	1.72975e+06	3.45222e+06	2.16459e+06	2.19175e+06	2.95027e+06	2.4587e+06	3.00361e+06	3.56891e+06	2.93643e+06	3.05604e+06	2.19491e+06	2.35417e+06	2.94728e+06	2.21859e+06	2.843e+06	2.29367e+06	3.20035e+06	2.05398e+06	2.06991e+06	3.50803e+06	2.17666e+06	1.67822e+06	1.92869e+06	2.50549e+06	1.48335e+06
4-Hydroxyenterodiol		4.67221e+06	4.93567e+06	5.11078e+06	6.75334e+06	4.07692e+06	3.19694e+06	3.68447e+06	4.51744e+06	4.14749e+06	1.08405e+06	2.82224e+06	2.79195e+06	2.93093e+06	3.30496e+06	2.19303e+06	4.20307e+06	3.76364e+06	2.01475e+06	5.04412e+06	3.34349e+06	2.13976e+06	1.48475e+06	3.10637e+06	1.3274e+06	4.22159e+06	2.41733e+06	4.48094e+06	2.09783e+06	1.91451e+06	3.36877e+06
Trihexyphenidyl	C07171	4.67972e+07	2.77648e+07	1.29506e+08	4.52834e+07	9.69599e+07	7.74952e+07	2.62142e+07	1.45569e+08	3.19487e+07	4.90889e+07	3.79523e+07	9.92268e+06	9.09086e+07	3.32782e+08	2.74293e+08	2.11009e+08	1.26118e+07	3.72796e+07	2.40178e+07	3.16462e+07	3.50516e+07	3.49091e+07	1.79365e+07	3.28723e+07	1.9029e+07	2.28883e+07	1.45381e+07	4.76083e+07	6.77312e+06	3.39806e+07
Solanapyrone A	C20201	1.09905e+06	2.50167e+06	2.02596e+06	8.34042e+06	4.78955e+06	1.29624e+06	2.72342e+07	1.64676e+07	3.07396e+06	9.67598e+06	2.39885e+06	1.28252e+07	3.09118e+07	1.30283e+07	1.81206e+07	1.14807e+07	8.3338e+06	2.56982e+06	3.11753e+07	4.88932e+06	1.60745e+07	2.53715e+06	1.1637e+07	7.62855e+06	1.68498e+07	1.49896e+07	1.56673e+07	7.69333e+06	8.35225e+06	1.31132e+07
19-Hydroxyandrost-4-ene-3,17-dione	C05290	1.42377e+07	2.43395e+07	7.4047e+06	2.32863e+06	5.50849e+06	4.11983e+07	7.63628e+06	1.27169e+07	8.15195e+06	7.17306e+06	8.60523e+06	6.04198e+06	8.46361e+06	4.52465e+06	9.16843e+06	8.21346e+06	1.57329e+07	6.13091e+06	1.54754e+07	3.30986e+06	1.19122e+07	3.82414e+06	2.25858e+06	3.15463e+06	9.42217e+06	5.46799e+06	8.70771e+06	4.25911e+06	7.60253e+06	9.47542e+06
Arachidonic acid	C00219	6.01741e+06	1.19255e+06	2.1344e+07	3.28572e+07	6.59607e+06	5.9263e+06	2.01704e+07	4.97207e+06	2.34735e+07	2.08193e+07	8.5163e+06	7.92395e+06	4.50045e+06	1.43454e+07	6.13575e+06	3.24759e+07	6.64668e+06	1.21498e+07	2.94619e+07	9.43238e+06	2.73536e+07	8.18482e+06	8.50212e+06	3.46828e+07	1.05058e+07	1.59135e+07	7.92898e+06	6.96836e+06	9.49749e+06	2.91912e+07
Methyltestosterone	C07198	2.02126e+07	2.49194e+07	2.60657e+07	4.61042e+07	2.92214e+07	2.12088e+07	2.57126e+07	2.83453e+07	3.49418e+07	2.81574e+07	3.40016e+07	3.81702e+07	3.91495e+07	3.46631e+07	2.54614e+07	3.22834e+07	2.00182e+07	2.18505e+07	3.185e+07	2.30321e+07	3.38293e+07	3.42182e+07	2.60037e+07	2.84171e+07	3.91405e+07	4.16433e+07	3.47335e+07	2.94332e+07	3.84786e+07	3.52719e+07
Oryzalexin E	C21561	2.62345e+07	8.68197e+06	3.08752e+07	7.07324e+06	2.49028e+07	7.06801e+06	6.49689e+06	1.16263e+07	7.47284e+06	7.49778e+06	8.09249e+06	1.0554e+07	6.41868e+06	8.62423e+06	7.04824e+06	7.75622e+06	8.08176e+06	8.50454e+06	7.62378e+06	2.55587e+07	1.14475e+07	9.30433e+06	1.36592e+07	1.32152e+07	1.08413e+07	7.5082e+06	7.49133e+06	2.00048e+07	1.00915e+07	8.98184e+06
Isopimaric acid	C09118	3.45811e+06	2.73067e+07	4.76463e+06	6.4189e+06	8.13038e+06	5.20697e+07	5.17323e+07	6.09031e+07	2.91005e+07	2.57243e+07	2.29899e+07	2.37363e+07	8.61345e+07	2.67275e+07	6.86946e+07	3.20457e+07	4.66292e+07	2.59324e+07	2.59085e+08	6.13473e+07	5.78482e+07	2.69923e+07	3.28272e+07	3.74209e+07	7.19224e+07	4.42023e+07	4.71447e+07	5.72582e+07	5.27707e+07	5.43961e+07
2-((N-(1-(1H-Imidazol-4-yl)-2-propyl)imino)phenylmethyl)phenol		1.64033e+06	1.76926e+06	1.74731e+06	1.8958e+06	1.91807e+06	2.21493e+06	4.67285e+06	3.83379e+06	3.76515e+06	4.38419e+06	3.31022e+06	3.6441e+06	5.01346e+06	3.7208e+06	4.06694e+06	3.70594e+06	3.5258e+06	2.89063e+06	3.23332e+06	3.89853e+06	3.88198e+06	3.17682e+06	4.35358e+06	3.53899e+06	4.18111e+06	6.31927e+06	4.47378e+06	3.28384e+06	3.245e+06	3.80693e+06
alpha-noroxycodol		8.86499e+06	4.10806e+06	8.44758e+06	1.14746e+07	3.82789e+06	4.582e+06	3.79175e+06	5.05215e+06	2.72928e+06	6.33979e+06	5.50009e+06	3.02752e+06	1.10323e+06	3.70908e+06	1.63742e+07	6.55638e+06	1.18939e+07	2.96592e+06	3.13388e+06	3.862e+06	8.19529e+06	3.30269e+06	5.47002e+06	1.71723e+07	2.17125e+06	2.44081e+06	1.39548e+07	1.28814e+07	7.2803e+06	9.14565e+06
Anandamide	C11695	729547	2.98444e+06	1.312e+08	2.50514e+06	9.6473e+07	7.05103e+07	3.80486e+06	1.95681e+08	2.38706e+06	1.07782e+06	2.31237e+06	6.26217e+06	4.39963e+07	2.5384e+08	1.22773e+08	1.52451e+08	9.86986e+06	2.27487e+06	1.31522e+06	2.85403e+06	2.68082e+06	4.33916e+07	1.05361e+07	2.82135e+06	5.4982e+06	7.26609e+06	7.83262e+06	1.13918e+06	3.28912e+06	4.29011e+06
Flumazenil	C07825	1.31282e+07	1.42205e+07	2.15804e+07	1.34062e+07	1.62224e+07	2.7976e+07	3.33716e+07	3.6054e+07	1.78905e+07	3.35504e+07	8.92308e+06	2.72026e+07	3.98073e+07	2.15559e+07	2.82042e+07	1.65064e+07	1.11093e+07	6.04214e+06	1.38154e+07	1.00833e+07	1.76071e+07	3.26875e+07	1.82348e+07	8.93236e+06	2.40971e+07	4.29197e+07	3.10808e+07	7.8982e+06	1.88911e+07	2.41653e+07
3-hydroxyoctanoyl carnitine		982538	8.76022e+06	1.69931e+06	8.4096e+06	1.50841e+06	1.49307e+07	1.31265e+07	2.28278e+07	1.0575e+07	8.78554e+06	2.81361e+06	2.07723e+06	2.35088e+07	2.0329e+06	9.4091e+06	1.1468e+07	1.5694e+07	2.50958e+06	1.92914e+07	1.10389e+06	1.55391e+07	577383	6.26593e+06	1.22192e+06	1.25112e+07	1.10765e+07	1.10467e+07	6.38091e+06	9.20423e+06	1.68336e+07
Phenoxybenzamine	C07435	5.55407e+06	1.72672e+07	1.68976e+07	1.90807e+08	1.65812e+07	8.3601e+07	2.58534e+08	1.5608e+08	2.74776e+08	3.98791e+07	3.7008e+08	4.16579e+07	1.4544e+08	2.44843e+08	1.16734e+08	1.94015e+08	4.075e+08	3.58002e+08	4.99387e+08	1.59047e+08	3.16959e+08	1.05276e+08	4.49261e+08	7.16501e+08	1.87364e+08	2.47368e+08	3.40069e+08	5.1651e+08	3.991e+08	1.51743e+08
lupinate	C01513	1.92301e+07	1.30706e+07	2.08735e+07	1.23663e+07	2.71533e+07	2.05427e+07	2.60539e+06	2.94377e+06	4.92706e+06	2.80624e+06	3.73564e+06	4.74253e+06	3.64412e+06	3.21663e+06	555139	3.0831e+06	5.0129e+06	5.1327e+06	5.43292e+06	2.04914e+06	7.22729e+06	5.52035e+06	782420	4.76717e+06	3.65841e+06	1.28624e+06	656374	3.63911e+06	896213	3.10042e+06
12-Hydroxyjasmonate sulfate	C21671	3.19632e+07	1.2112e+08	3.47847e+07	7.01052e+08	3.93623e+07	1.09107e+08	1.16615e+09	7.67057e+08	8.44121e+08	1.7911e+08	1.12485e+09	1.82658e+08	8.9449e+08	1.0821e+09	7.70092e+08	8.59393e+08	5.4948e+08	7.83775e+08	1.13718e+09	1.12853e+09	9.40835e+08	7.73602e+08	1.37378e+09	1.51333e+09	1.06141e+09	7.77312e+08	1.26369e+09	1.18992e+09	6.5317e+08	1.87852e+09
Thymidine-5'-monophosphoric acid	C00364	1.31736e+07	1.10057e+07	1.32355e+07	6.25348e+06	3.95099e+06	4.48427e+06	4.81459e+06	8.72569e+06	6.42998e+06	315495	1.10252e+06	1.97977e+07	7.6686e+06	2.87975e+06	782474	1.11489e+07	6.39992e+06	6.40653e+06	7.92811e+06	1.21936e+07	1.19427e+07	727637	7.99373e+06	1.76469e+07	799141	1.00882e+06	1.56363e+07	1.19587e+07	3.86349e+06	954277
N2-Galacturonyl-L-lysine		4.66997e+06	3.57659e+06	4.2708e+06	2.81046e+06	6.62652e+06	5.41918e+06	401348	471624	1.81974e+06	502975	1.17807e+06	1.44587e+06	1.71464e+06	980360	469731	980455	2.23511e+06	2.97758e+06	3.06315e+06	475293	2.29871e+06	1.40619e+06	471876	1.41675e+06	855821	529732	378632	1.08138e+06	785870	1.0446e+06
Amafolone		5.39713e+06	6.7596e+06	5.75987e+06	2.35487e+07	6.62531e+06	6.83219e+06	6.33915e+07	3.92386e+07	3.58496e+07	1.97685e+07	3.50563e+07	1.72657e+07	4.42629e+07	4.9476e+07	4.8244e+07	3.31918e+07	3.16982e+07	2.81688e+07	4.11823e+07	5.28852e+07	9.72888e+06	2.74698e+07	5.83965e+07	5.48162e+07	4.67357e+07	3.96387e+07	4.6763e+07	5.24461e+07	3.81909e+07	8.11416e+07
stylopine	C05175	6.40819e+06	1.58507e+07	4.92361e+07	8.58138e+06	3.43868e+07	2.32834e+07	2.00405e+07	2.10433e+08	1.56885e+07	7.67381e+06	579798	1.00493e+06	1.48778e+08	1.54363e+08	2.07892e+08	7.74551e+07	1.18957e+07	7.29748e+06	9.64676e+06	7.84551e+06	1.27939e+07	1.65787e+07	2.04825e+07	5.99607e+06	1.82754e+07	2.43684e+07	1.51211e+07	7.92186e+06	6.74078e+06	1.94528e+07
Histidyltryptophyldiketopiperazine	C22162	5.65927e+06	6.22379e+06	4.87275e+06	2.40377e+06	1.58352e+06	4.13287e+06	7.3333e+06	6.73243e+06	7.41687e+06	8.53939e+06	6.95937e+06	2.56132e+06	6.41479e+06	7.96465e+06	5.45065e+06	7.67233e+06	5.48328e+06	9.49562e+06	7.84533e+06	8.17605e+06	6.724e+06	7.59873e+06	7.63509e+06	7.20439e+06	5.68373e+06	7.05185e+06	7.19282e+06	8.61967e+06	6.64879e+06	6.68833e+06
(1S,2R,4S)-Neo-dihydrocarveol	C11416	2.39623e+08	2.99683e+08	3.08767e+08	3.4414e+08	1.74438e+08	1.84541e+08	2.47852e+08	2.45476e+08	1.238e+08	2.34988e+08	1.73284e+08	1.58776e+08	2.55797e+08	2.20186e+08	3.53866e+08	2.59675e+08	2.18598e+08	1.62264e+08	2.52051e+08	2.60081e+08	2.81397e+08	2.81608e+08	2.11317e+08	2.77668e+08	2.72152e+08	2.7266e+08	3.29809e+08	2.12506e+08	2.40251e+08	2.69133e+08
Biphenyl	C06588	4.63143e+07	6.72757e+07	5.51652e+07	4.9614e+07	8.89208e+07	3.15051e+07	6.22809e+07	5.24842e+07	5.31681e+07	6.92219e+07	7.79811e+07	8.23263e+07	1.05524e+08	1.29882e+08	9.2906e+07	5.32229e+07	7.84548e+07	7.79469e+07	6.89389e+07	3.4797e+07	5.55976e+07	7.85125e+07	3.59274e+07	5.44285e+07	3.62367e+07	9.80969e+07	5.30966e+07	5.09379e+07	6.50977e+07	1.01181e+08
(+)-Gallocatechin	C12127	2.30038e+09	2.13875e+09	1.09787e+09	1.69581e+09	2.12993e+09	7.99128e+08	2.89378e+09	5.82947e+09	2.7998e+09	3.81288e+09	2.16643e+09	2.48919e+09	2.47096e+09	1.40292e+09	1.76888e+09	2.30547e+09	9.55573e+08	3.58341e+08	1.11495e+09	4.48031e+08	1.9294e+09	4.22751e+08	1.70836e+09	8.33952e+08	1.85687e+09	1.33581e+09	2.04421e+09	7.94744e+08	1.49522e+09	2.02751e+09
Fructosyllysine		3.87261e+07	4.69121e+07	8.35326e+07	3.08556e+07	6.13961e+07	1.40593e+07	4.97807e+07	7.70284e+07	1.52713e+07	5.40732e+07	1.51408e+07	8.53379e+06	1.69295e+07	1.1074e+07	4.19375e+07	4.34033e+07	4.27796e+07	9.80513e+06	1.20662e+07	1.55778e+07	1.23108e+07	4.45463e+07	8.66969e+06	6.29761e+06	3.09702e+07	5.30007e+07	2.17833e+07	3.00578e+07	1.47709e+07	5.31171e+07
Mesalazine	C07138	3.94822e+07	6.57956e+06	6.84996e+06	3.16234e+07	2.41814e+07	3.93859e+07	3.57187e+07	5.48664e+07	5.68829e+06	2.73956e+07	3.26008e+07	2.79008e+07	3.18104e+07	3.23653e+07	6.35364e+07	7.2535e+06	5.20507e+06	2.9502e+06	3.32771e+07	4.28913e+07	3.00116e+07	2.92691e+07	4.377e+07	7.48063e+06	5.91761e+07	8.44014e+06	4.0961e+07	4.04298e+07	3.70363e+07	4.92181e+07
trans-3,4-Dihydro-3,4-dihydroxy-7,12-dimethylbenz[a]anthracene	C19490	5.39233e+07	1.70747e+07	2.11652e+07	2.65734e+07	4.81004e+07	5.86244e+07	5.59599e+07	5.45548e+07	6.88273e+07	3.53999e+07	5.39292e+07	2.78827e+07	3.39225e+07	5.27347e+07	8.5583e+07	7.88962e+07	3.68699e+07	2.66537e+07	1.72317e+07	9.31344e+07	6.40613e+07	9.37399e+07	7.35664e+07	5.78438e+07	5.28049e+07	8.27528e+07	3.01265e+07	8.31348e+07	6.63866e+07	1.69416e+07
2'-Deoxycytidine-5'-monophosphoric acid	C00239	2.32342e+07	3.05007e+07	4.19094e+07	2.0812e+07	6.55635e+06	2.74892e+07	6.25776e+06	2.61488e+07	1.50047e+07	1.53921e+07	6.64556e+06	6.06456e+06	3.17137e+06	2.31667e+06	3.05061e+06	4.14894e+06	6.33496e+06	1.11136e+07	2.5613e+06	1.23535e+06	9.39121e+06	6.35443e+06	3.90424e+06	2.02633e+06	2.66495e+06	8.7558e+06	5.24594e+06	2.17562e+06	2.36402e+06	4.9984e+06
Tryprostatin B	C20512	2.33567e+08	4.55701e+08	1.80602e+08	1.19657e+08	6.03641e+07	3.43406e+08	2.16851e+08	7.83976e+07	1.59134e+08	1.94025e+08	1.86591e+08	4.77708e+08	3.14595e+08	8.51609e+07	4.72781e+07	1.74703e+08	5.03605e+07	1.35188e+08	5.14095e+07	1.99703e+08	1.59305e+08	5.16526e+07	7.51275e+07	1.26228e+08	2.80086e+08	4.04982e+08	4.66253e+08	2.49547e+08	2.31782e+08	3.07119e+08
Androsterone	C00523	4.05939e+06	3.58704e+07	8.02644e+06	4.19526e+07	5.77612e+06	6.42077e+06	1.52732e+07	2.76246e+07	4.32234e+07	2.26803e+07	2.95317e+07	3.13795e+07	2.30859e+07	9.71824e+06	1.17517e+07	3.67946e+07	1.41591e+07	6.99185e+06	7.25222e+06	1.86635e+07	8.1098e+06	6.75073e+06	2.81879e+07	1.31112e+07	8.63588e+06	1.83328e+07	4.85908e+06	1.37899e+07	3.90509e+07	7.84289e+06
N-acetylneuraminate	C00270	4.61617e+08	4.45425e+08	3.98981e+08	4.01396e+08	3.26689e+08	4.82243e+08	4.42944e+08	3.65646e+08	3.00337e+08	3.46089e+08	2.57721e+08	3.75239e+08	3.39725e+08	2.65251e+08	3.63575e+08	2.68606e+08	2.93825e+08	2.40754e+08	4.24374e+08	2.78364e+08	3.77902e+08	4.90347e+08	3.33539e+08	2.82952e+08	3.97107e+08	3.22362e+08	3.59174e+08	3.28842e+08	3.86762e+08	3.46511e+08
trans-zeatin riboside	C16431	2.18622e+08	2.28318e+07	1.90254e+07	3.68345e+07	1.82417e+08	6.03171e+07	5.64273e+07	1.54927e+08	2.54963e+08	1.35982e+08	4.86504e+07	1.06312e+08	1.36774e+08	2.01037e+08	3.37697e+08	2.79924e+08	1.50896e+08	1.07055e+08	1.88486e+07	3.80228e+08	2.22769e+08	3.62399e+08	2.82924e+08	1.73797e+08	1.80437e+08	3.02786e+08	1.17779e+08	2.83453e+08	7.07259e+07	1.85952e+07
Noroxylin	C10023	6.31544e+06	1.39261e+06	682731	2.88662e+06	2.05864e+07	2.3137e+07	2.2311e+07	1.93445e+07	3.68409e+07	1.07575e+07	2.25408e+07	1.97005e+06	1.13613e+07	2.2448e+07	4.06178e+07	4.31293e+07	5.38436e+06	1.04235e+07	752867	4.6613e+07	2.8051e+07	4.40192e+07	3.66773e+07	2.78764e+07	2.36151e+07	3.72902e+07	2.91429e+06	3.89005e+07	3.38579e+07	1.21057e+06
9S-HpOTrE	C16321	7.12132e+06	5.33948e+07	1.03178e+07	3.57494e+07	3.02161e+07	3.83421e+07	8.18007e+06	8.49225e+06	1.48064e+07	6.09882e+06	2.24898e+07	1.29671e+07	6.33772e+06	1.87958e+07	1.02171e+07	2.77746e+07	2.58243e+07	2.95371e+07	1.32066e+07	5.15951e+06	2.18264e+07	1.01586e+07	1.68669e+07	1.29468e+07	1.83943e+07	1.55163e+07	5.40029e+06	2.2259e+07	1.99317e+07	2.46589e+07
ACMC-20m5rp	C20704	3.55097e+07	3.05546e+07	3.89859e+07	3.38151e+07	4.37152e+07	5.12717e+07	4.07004e+07	5.70997e+07	4.98439e+07	1.19642e+07	3.17752e+07	9.57493e+06	4.13788e+07	1.38196e+07	5.4389e+07	2.66747e+07	1.38746e+07	1.62787e+07	8.29245e+06	1.05326e+07	1.47079e+07	2.15826e+07	2.79922e+07	9.07167e+06	3.14489e+07	1.1413e+07	3.58294e+07	1.38444e+07	1.15594e+07	3.09311e+07
FA 20_1	C21946	5.79255e+08	7.29969e+08	4.67154e+08	5.18248e+08	2.97512e+08	1.75467e+08	5.62058e+08	1.75668e+08	5.03443e+08	3.55262e+08	3.32099e+08	3.48097e+08	3.49405e+08	2.1575e+08	2.7862e+07	7.79743e+07	3.35923e+08	3.72429e+08	8.03127e+07	4.33125e+07	3.0041e+08	1.79627e+08	2.74381e+08	2.12315e+08	4.87901e+07	2.02479e+08	2.71275e+08	2.62493e+08	1.8887e+08	2.74182e+08
13(S)-Hydroperoxylinolenic acid	C04785	1.76022e+08	2.17715e+08	1.41099e+08	1.61438e+08	1.11786e+08	4.37617e+07	1.387e+08	5.28138e+07	1.55896e+08	1.15829e+08	1.19206e+08	1.24298e+08	1.13384e+08	7.80341e+07	1.17198e+07	1.21221e+08	1.19429e+08	1.2377e+08	1.29375e+08	1.62719e+07	1.20816e+08	6.04354e+07	9.62189e+07	7.79308e+07	1.8651e+07	7.92123e+07	1.08695e+08	9.04692e+07	6.97069e+07	1.01317e+08
Sulfadoxine	C07630	7.50285e+07	9.49169e+07	6.12077e+07	6.59137e+07	4.11613e+07	1.32783e+08	5.26326e+07	7.79521e+07	5.72359e+07	4.52886e+07	4.40297e+07	5.0683e+07	4.41725e+07	2.82125e+07	1.5952e+07	4.12112e+07	4.4208e+07	4.48638e+07	3.72889e+07	2.02593e+07	4.2834e+07	2.04049e+07	3.18126e+07	2.53675e+07	2.58555e+07	2.45982e+07	3.4206e+07	3.17132e+07	2.29155e+07	3.45686e+07
Retinol(Vitamin A)	C00473	5.50124e+07	7.35348e+07	4.97525e+07	5.50947e+07	6.06467e+07	5.73358e+07	5.75508e+06	3.70645e+06	1.30288e+07	2.8844e+06	3.21152e+07	2.70981e+07	3.06626e+06	8.92713e+06	1.31768e+07	1.33899e+07	5.00317e+07	3.21251e+07	5.167e+07	4.49575e+07	4.23066e+07	1.67449e+07	1.49118e+07	4.99804e+07	1.30228e+07	3.58874e+06	2.92764e+06	7.84733e+07	2.50146e+07	2.07371e+07
D-Ribose 2,5-bisphosphate	C20986	6.22158e+06	5.58575e+06	4.01791e+06	4.97112e+06	3.8573e+06	6.70511e+06	1.05038e+07	2.73139e+06	9.23703e+06	1.18166e+07	5.32611e+06	9.34991e+06	7.44541e+06	8.59432e+06	8.95921e+06	7.95734e+06	4.29808e+06	4.62888e+06	4.72332e+06	5.13781e+06	7.79907e+06	1.36257e+07	8.29408e+06	3.97792e+06	7.52269e+06	1.34495e+07	8.23578e+06	5.41867e+06	9.96743e+06	7.42471e+06
Patulin	C16748	4.98221e+06	3.12337e+06	4.22287e+06	7.0666e+06	3.99938e+06	4.19479e+06	4.05364e+06	5.05182e+06	5.66049e+06	5.52436e+06	4.51987e+06	4.04233e+06	4.26627e+06	4.01413e+06	44992.4	5.5678e+06	4.62937e+06	4.42334e+06	3.30256e+06	3.96817e+06	4.72955e+06	4.28484e+06	5.10294e+06	3.65091e+06	4.85917e+06	4.23105e+06	115287	131605	4.73938e+06	4.83531e+06
1-(5-Isoquinolinesulfonyl)-2-methylpiperazine		5.11648e+08	8.15606e+08	1.35987e+09	1.34721e+09	1.06924e+09	6.37598e+08	1.62318e+09	4.37154e+08	4.58681e+08	4.63071e+08	6.19101e+08	8.94055e+08	4.98805e+08	9.13172e+08	1.67261e+09	5.12444e+08	6.69538e+08	6.23802e+08	1.69018e+09	5.54104e+08	8.19713e+08	5.36453e+08	5.89205e+08	6.78691e+08	9.80068e+08	4.89968e+08	4.09881e+08	5.22852e+08	4.63802e+08	6.43913e+08
N-Glycolylneuraminic acid	C03410	1.09494e+07	1.16308e+07	7.69317e+06	1.09286e+07	1.29058e+07	5.12143e+06	1.51606e+07	1.85575e+07	1.68638e+07	2.20087e+07	1.08181e+07	1.2163e+07	7.63384e+06	5.57626e+06	6.02331e+06	1.19242e+07	8.79409e+06	3.98235e+06	6.68347e+06	2.91259e+06	1.34906e+07	3.57357e+06	9.87673e+06	3.97652e+06	9.43374e+06	8.35989e+06	9.53333e+06	4.15901e+06	8.5435e+06	1.42091e+07
Aflatoxin M1	C16755	1.51432e+07	1.66479e+07	1.73027e+07	2.0732e+07	1.46074e+07	1.68236e+07	1.55258e+07	1.70026e+07	1.08897e+07	1.2819e+07	1.33686e+07	1.50197e+07	1.47106e+07	1.31925e+07	1.16703e+07	1.10983e+07	1.249e+07	1.39763e+07	1.61153e+07	1.1607e+07	1.66091e+07	1.37702e+07	1.55296e+07	1.34332e+07	1.57934e+07	1.50714e+07	1.39702e+07	1.26078e+07	1.29523e+07	1.82131e+07
(S)-scoulerine	C02106	5.24837e+06	5.95441e+06	7.01492e+06	1.08842e+07	5.2553e+06	4.72045e+06	3.34955e+07	3.43815e+07	4.18719e+07	1.26923e+07	4.33272e+07	1.94268e+07	4.23791e+07	3.39551e+07	3.13497e+07	1.17102e+07	5.4051e+07	3.60566e+07	4.1412e+07	2.45762e+07	8.07127e+06	1.59702e+07	3.49874e+07	1.75543e+07	1.33767e+07	1.85465e+07	6.68441e+06	2.16403e+07	1.76203e+07	2.93279e+07
Desulfoglucotropeolin	C01069	2.99555e+06	3.54812e+06	1.88943e+06	2.1657e+06	2.12535e+06	3.32527e+06	5.28104e+06	4.692e+06	5.85299e+06	5.29501e+06	926860	5.59913e+06	4.41927e+06	3.86825e+06	3.87911e+06	1.067e+06	2.01666e+06	2.71023e+06	666967	2.30757e+06	3.59503e+06	7.49465e+06	3.77057e+06	2.00658e+06	3.96753e+06	6.70957e+06	4.25448e+06	2.52923e+06	4.6991e+06	3.48005e+06
Panaquinquecol 1		2.71687e+08	1.45402e+08	2.39074e+08	3.71247e+08	1.04365e+08	2.92607e+07	2.7139e+08	1.41211e+08	2.17531e+08	3.03954e+08	3.09372e+08	3.0621e+08	7.14083e+07	1.54643e+07	7.32309e+07	1.06785e+08	2.2823e+07	1.094e+07	7.20372e+07	8.43892e+07	8.98595e+07	9.49301e+07	2.41312e+08	1.42925e+08	2.25677e+08	2.58917e+08	2.33325e+08	7.19275e+07	2.28294e+08	1.51794e+08
Dihydrosterigmatocystin	C20445	1.79299e+08	3.98734e+07	2.39709e+07	1.17483e+08	4.09667e+07	5.43392e+07	1.07943e+08	2.24249e+08	1.52011e+08	2.40362e+08	1.0143e+08	1.38477e+08	5.41381e+07	1.22062e+08	2.43667e+07	4.4033e+07	1.02088e+08	8.38269e+07	2.00159e+07	2.62431e+08	2.11359e+08	5.66819e+07	7.668e+07	9.1288e+06	1.0484e+08	2.73899e+07	3.08498e+07	8.9769e+07	3.59387e+07	1.65337e+08
7-Hydroxy-2,4,5-trimethoxyisoflavone	C16188	2.02187e+07	2.11091e+07	1.17771e+07	1.3274e+07	1.30023e+07	1.7322e+07	1.7737e+07	9.45175e+06	3.26359e+07	3.01181e+07	2.8375e+07	2.76563e+07	7.28537e+06	1.22229e+07	9.04609e+06	1.86652e+07	1.45353e+07	1.60101e+07	1.95841e+07	2.48964e+07	2.43314e+07	5.27871e+07	3.55494e+07	1.87833e+07	1.44694e+07	2.10187e+07	8.21031e+06	1.16194e+07	2.84366e+07	1.23703e+07
Taxiphyllin	C01855	3.77242e+08	9.08337e+08	3.77906e+08	2.87179e+08	3.57875e+08	3.26344e+08	2.56343e+08	2.08892e+08	2.02305e+08	2.78927e+08	2.24228e+08	1.28519e+09	2.64708e+08	3.08253e+08	3.90759e+08	2.47416e+08	2.54867e+08	1.77304e+08	1.23437e+09	4.29244e+08	3.15829e+08	2.83018e+08	2.24717e+08	2.98269e+08	2.69832e+08	3.55841e+08	3.04596e+08	7.66344e+07	3.40316e+08	2.74391e+08
(Z)-N-Feruloyl-5-hydroxyanthranilic acid	C00014	7.03362e+06	9.43494e+07	1.06677e+07	8.14421e+07	1.29501e+07	2.49111e+07	8.0489e+07	3.39708e+07	2.4472e+08	2.91501e+08	2.0136e+08	3.65991e+08	4.95116e+07	6.19959e+07	5.41929e+07	2.09829e+08	8.72057e+07	5.8087e+07	1.03426e+08	1.37681e+08	1.47922e+08	1.38665e+08	1.01752e+08	1.31118e+08	4.53077e+07	1.32567e+08	6.91777e+07	2.25437e+08	2.85214e+08	1.08055e+08
Hydroxylumiracoxib		3.70362e+08	2.52551e+08	3.22017e+08	2.13301e+08	3.14592e+08	3.24121e+08	5.31591e+07	1.23279e+08	7.15822e+07	1.6136e+08	9.44386e+07	2.32235e+08	3.56094e+07	1.05876e+08	3.48815e+08	1.10441e+08	1.3332e+08	1.33288e+08	1.36751e+08	2.25947e+08	1.26036e+08	3.00731e+08	9.50773e+07	1.2892e+08	9.47114e+07	1.70406e+08	2.62211e+08	1.14277e+08	1.97027e+08	1.06946e+08
2-(Dimethylamino)octadec-4-ene-1,3-diol		3.77054e+07	7.35581e+07	6.27694e+07	8.89089e+07	7.72364e+07	9.8244e+07	6.74816e+07	7.26995e+07	1.29778e+08	6.66661e+07	1.437e+08	6.82188e+07	4.30819e+07	8.09225e+07	8.70948e+07	1.01399e+08	8.09445e+07	7.93522e+07	9.19174e+07	7.18716e+07	8.51476e+07	5.61809e+07	6.20725e+07	1.03787e+08	8.58254e+07	6.58668e+07	5.14012e+07	1.02469e+08	5.44589e+07	8.81504e+07
4-hydroxy-2-nonenal (4-HNE)	C21642	5.10035e+07	5.83472e+06	4.80587e+07	3.88312e+07	4.21279e+07	2.49339e+07	4.50955e+07	1.20903e+07	6.89313e+07	1.12434e+07	1.49244e+07	3.55442e+07	1.62778e+07	3.34899e+07	3.85087e+07	4.06502e+07	1.61635e+07	3.63598e+07	4.77559e+07	2.2881e+07	4.71172e+07	4.36922e+07	2.48379e+07	2.48234e+07	1.17263e+07	5.47568e+07	3.26626e+07	4.3646e+07	1.46811e+07	3.82916e+07
Picrocrocin	C17055	3.79655e+06	3.77031e+06	3.36496e+06	8.22108e+06	3.78971e+06	1.86436e+06	1.60376e+07	7.26186e+06	1.79409e+07	9.4243e+06	6.29916e+06	4.89628e+06	2.34131e+07	7.91079e+06	9.0792e+06	5.50887e+06	8.14762e+06	6.30074e+06	4.63922e+07	4.4847e+06	5.66934e+06	3.11058e+06	1.04348e+07	1.01721e+07	9.80929e+06	7.97479e+06	8.97571e+06	1.0286e+07	4.52375e+06	6.19235e+06
11-HpODE	C07338	1.72206e+08	3.31002e+08	7.61055e+07	2.67932e+08	2.56816e+08	2.63228e+07	4.24836e+08	3.05572e+08	2.0784e+08	2.45181e+08	2.43134e+08	2.57443e+08	3.05907e+08	1.20244e+08	2.44358e+08	1.11998e+08	2.31131e+08	2.11635e+08	1.95609e+08	2.64788e+08	2.75255e+08	2.4747e+08	2.1836e+08	1.8363e+08	2.72489e+08	1.1793e+07	1.91166e+08	1.87656e+08	2.41212e+08	1.50519e+08
ST 21_4;O2	C14677	1.36637e+08	1.56938e+08	1.35091e+08	1.34586e+08	8.85227e+07	1.03357e+08	5.03727e+07	1.31175e+08	7.77659e+07	8.06332e+07	9.2801e+07	7.52707e+07	2.19818e+07	2.66694e+07	1.41973e+07	7.76307e+07	8.90494e+07	7.50942e+07	6.3909e+07	1.33912e+07	7.92897e+07	1.85091e+07	4.70417e+07	5.07437e+07	2.04364e+07	1.53893e+07	5.18986e+07	2.14928e+07	2.20206e+07	6.35729e+07
Serotinose	C01625	2.0107e+07	2.61954e+07	2.32736e+07	3.47654e+07	2.40739e+07	2.1788e+07	3.47662e+07	3.5538e+07	4.37907e+07	3.49774e+07	3.70468e+07	3.24661e+07	4.23018e+07	3.80101e+07	3.12762e+07	3.02523e+07	3.89378e+07	3.66166e+07	3.44899e+07	2.4119e+07	3.14808e+07	4.12303e+07	4.06429e+07	2.78153e+07	3.68779e+07	3.96882e+07	3.72454e+07	2.99068e+07	3.35856e+07	3.91731e+07
Eudistomin G	C16840	4.56979e+06	7.77624e+06	4.40434e+06	6.80671e+06	6.53419e+06	3.64647e+06	2.41103e+06	5.04231e+06	7.29801e+06	3.81775e+06	7.06622e+06	8.02065e+06	2.54964e+06	5.78137e+06	4.15035e+06	2.8507e+06	9.94175e+06	5.02972e+06	7.72882e+06	2.3658e+06	8.63385e+06	4.29187e+06	7.04112e+06	8.60055e+06	6.34398e+06	2.63973e+06	5.47131e+06	8.35884e+06	8.52163e+06	9.39989e+06
Docosapentaenoate (DPA; 22_5n3)	C16513	5.43905e+07	3.33699e+07	4.48881e+07	4.33934e+07	3.45411e+07	5.85439e+07	5.7598e+08	3.83629e+07	2.23337e+07	4.53769e+07	3.15237e+07	2.69859e+07	2.43355e+07	3.38481e+07	4.42646e+07	3.46883e+07	2.14179e+07	5.26838e+07	4.71001e+07	3.74946e+07	4.53486e+07	3.8065e+07	3.54948e+07	4.84637e+07	3.69446e+07	3.2665e+07	3.35869e+07	3.41254e+07	4.20785e+07	3.48362e+07
N-Palmitoylglycine		1.08995e+08	1.38808e+08	4.998e+07	6.12193e+06	8.89698e+06	9.3808e+07	6.51114e+06	1.70505e+08	9.21053e+07	4.54502e+07	4.9216e+07	2.41726e+07	6.17256e+07	3.04882e+06	1.77247e+06	3.21425e+07	3.03643e+07	3.44495e+07	2.89942e+06	3.34358e+06	3.40927e+07	3.1899e+06	2.06507e+07	3.9346e+06	1.96144e+06	4.04528e+06	3.55062e+07	4.97678e+06	3.9779e+06	2.10325e+07
1,2-dehydroreticuline	C06167	1.37206e+07	2.32523e+07	1.71286e+07	1.81689e+07	1.59994e+07	1.59585e+07	1.09038e+07	1.02045e+07	1.21266e+07	8.49686e+06	1.08518e+07	1.71837e+07	9.4248e+06	1.01694e+07	3.72188e+06	1.49041e+07	4.32045e+06	3.50089e+06	2.241e+07	1.23628e+07	2.34385e+07	9.55061e+06	1.45553e+07	7.48234e+06	1.80929e+07	9.61283e+06	8.17479e+06	2.06076e+07	1.7156e+07	1.42525e+07
Isotabtoxin	C20919	3.77403e+07	7.89056e+07	3.18265e+07	4.86322e+07	2.7117e+08	2.2517e+08	5.22583e+08	2.54087e+08	5.43079e+07	1.04734e+09	3.07296e+08	1.24465e+08	3.8081e+08	5.43054e+08	1.55893e+07	3.28581e+08	3.16818e+07	2.30594e+07	2.06976e+08	2.50109e+08	2.34229e+08	2.36611e+08	1.98627e+08	9.40975e+08	2.64703e+08	2.71701e+08	2.52861e+08	1.40746e+07	1.5006e+08	2.57597e+07
Adenosine	C00212	5.82067e+07	6.26374e+07	6.81104e+07	4.46251e+07	6.08618e+07	6.19672e+07	5.3064e+07	5.01542e+07	5.55493e+07	9.38348e+07	7.19788e+07	8.24463e+07	4.22941e+07	6.59001e+07	7.10474e+07	5.75033e+07	6.34886e+07	5.79957e+07	5.2132e+07	7.3821e+07	6.40755e+07	5.78027e+07	4.13178e+07	6.71221e+07	4.8754e+07	6.69965e+07	5.93641e+07	3.49829e+07	5.55403e+07	4.30418e+07
9,10-Epoxy-18-hydroxy-octadecanoic acid	C19620	4.3553e+07	8.96638e+07	3.68598e+07	4.84007e+07	7.73328e+07	2.70047e+07	2.35154e+08	1.48358e+08	1.43427e+08	9.69236e+07	1.15693e+08	8.41584e+07	1.9094e+08	2.24515e+07	1.86706e+07	1.04665e+08	8.32438e+07	2.85973e+07	3.03858e+07	2.53977e+07	1.26265e+08	1.7106e+07	2.9322e+07	2.74824e+07	2.20902e+07	7.69424e+07	1.20059e+08	2.32196e+07	2.22904e+07	1.06223e+08
Sanguinarine	C06162	2.05289e+06	2.29928e+07	2.01757e+07	4.35632e+07	3.19944e+06	2.1083e+07	2.80227e+07	4.19197e+07	3.34419e+07	3.15325e+07	2.75341e+07	4.04842e+07	2.90694e+07	5.52285e+07	5.15181e+07	3.77578e+07	3.05831e+07	2.13198e+07	2.78136e+07	3.6747e+07	2.25612e+07	5.02345e+07	2.24229e+07	3.62223e+07	1.87522e+07	4.72651e+07	3.73703e+07	3.22893e+07	4.284e+07	2.99078e+07
10-Deoxymethynolide	C11993	3.2208e+07	3.27579e+07	2.30878e+07	1.10254e+06	562249	7.11137e+06	1.35944e+07	3.67487e+07	4.5364e+07	4.6892e+07	2.35386e+07	4.07592e+07	5.30872e+06	1.03999e+07	1.0536e+07	1.29146e+07	1.61583e+07	1.16965e+06	2.60372e+06	702219	1.98605e+06	7.4032e+06	7.1225e+06	1.09006e+06	3.89481e+06	1.34704e+07	1.58098e+07	1.27743e+07	1.61884e+06	2.27693e+07
2-Galloylglucose		1.5756e+07	1.60242e+07	2.70484e+07	2.15717e+07	1.58831e+07	2.22147e+07	1.25515e+07	2.49363e+06	1.93904e+07	4.03193e+06	2.2962e+07	1.67573e+07	1.94226e+07	1.33755e+07	9.72286e+06	1.6183e+07	1.59078e+07	1.62486e+07	1.72073e+07	1.31959e+07	1.69307e+07	1.89483e+06	1.32364e+07	3.77187e+06	2.85524e+06	1.9383e+07	1.45304e+07	1.81996e+07	4.59722e+06	2.06634e+07
5-Deoxystrigol	C18037	8.35461e+06	9.02001e+06	8.24186e+06	9.44074e+06	7.59886e+06	7.41754e+06	1.11252e+07	9.6805e+06	8.12424e+06	9.13723e+06	8.3967e+06	9.83583e+06	8.07704e+06	8.58895e+06	8.04878e+06	9.35459e+06	8.51421e+06	7.35217e+06	9.59112e+06	9.46588e+06	1.08163e+07	1.01632e+07	8.56239e+06	8.26303e+06	1.00027e+07	9.37086e+06	9.6389e+06	7.22839e+06	9.54522e+06	9.15437e+06
Gibberellin A14 aldehyde	C11853	1.14124e+07	4.84689e+07	5.67728e+07	5.75695e+07	2.5209e+07	3.22925e+07	6.75447e+07	7.92235e+07	2.47903e+07	3.58249e+07	2.64476e+07	4.19893e+07	1.15033e+08	3.90783e+07	2.26378e+07	4.18514e+07	4.75609e+07	2.91537e+07	1.58538e+08	1.41599e+07	6.04796e+07	7.26555e+06	3.54078e+07	3.2331e+07	5.84372e+07	4.45826e+07	4.44168e+07	4.45808e+07	3.34836e+07	5.17849e+07
5beta-dihydrodeoxycorticosterone		2.14889e+06	2.78255e+07	1.96359e+07	4.28202e+07	2.44713e+07	1.63166e+07	1.20507e+08	8.60201e+07	2.21162e+07	5.52687e+07	2.36271e+07	5.36793e+07	1.44268e+08	5.69805e+07	8.55755e+07	6.13572e+07	4.34633e+07	2.0152e+07	1.35546e+08	2.05034e+07	6.51308e+07	6.54667e+06	5.66891e+07	3.45112e+07	8.03236e+07	7.09504e+07	6.95284e+07	4.39744e+07	4.03924e+07	5.88986e+07
7-Methylguanosine	C20674	1.88939e+07	1.91591e+07	1.88683e+07	1.785e+07	1.83385e+07	1.94302e+07	2.11702e+07	1.74862e+07	1.85919e+07	1.93139e+07	1.92068e+07	1.91127e+07	1.83917e+07	1.79285e+07	1.91914e+07	1.93098e+07	1.68611e+07	1.83477e+07	1.82787e+07	1.76818e+07	1.96683e+07	1.88962e+07	1.75565e+07	1.94896e+07	1.6734e+07	1.80293e+07	1.89188e+07	1.73972e+07	1.93211e+07	1.93164e+07
FA 18_1;O	C19418	2.60612e+07	4.73808e+07	3.12495e+07	4.17637e+07	5.75964e+07	2.89699e+07	1.39032e+07	2.40606e+07	1.74868e+07	2.00891e+07	2.3957e+07	3.38268e+07	2.49743e+07	6.36549e+06	2.83878e+06	7.07242e+06	8.50636e+06	6.74188e+06	7.63989e+06	4.63713e+07	4.41789e+07	1.94757e+07	2.92751e+07	4.70473e+07	3.70887e+07	2.74697e+07	1.62275e+07	5.6455e+06	2.79185e+07	3.00855e+07
noroxomaritidine	C21405	1.19729e+07	1.88715e+07	2.40933e+07	2.0794e+07	5.63319e+06	1.725e+07	4.61457e+06	1.71734e+07	1.99546e+07	8.70962e+06	1.9709e+06	1.06664e+07	1.11041e+07	1.90574e+06	2.93731e+06	6.82685e+06	1.74658e+06	2.54118e+06	8.63661e+06	2.06256e+06	1.30927e+07	2.06544e+06	1.01315e+07	1.69928e+06	1.98702e+06	1.83865e+06	1.14907e+07	2.31899e+06	2.16695e+06	6.01192e+06
Crinine	C12162	6.54917e+06	6.62327e+06	1.04151e+07	1.6685e+07	9.30718e+06	1.10794e+07	3.5339e+07	2.77338e+07	3.2601e+07	2.3819e+07	2.82446e+07	1.65418e+07	4.64035e+07	2.80555e+07	2.36285e+07	2.03079e+07	2.81507e+07	2.9115e+07	2.59417e+07	2.34367e+07	2.20113e+07	2.77735e+07	3.2886e+07	2.69294e+07	1.8876e+07	3.86111e+07	2.87671e+07	2.25685e+07	1.76298e+07	1.94997e+07
Gibberellin A12 aldehyde	C06093	4.83441e+07	2.36428e+07	3.14406e+07	2.23971e+07	3.93079e+07	7.09464e+06	2.48454e+07	2.41431e+07	1.39486e+07	1.89138e+07	2.00774e+07	1.38789e+07	3.20096e+07	1.77659e+07	4.32475e+07	2.77053e+07	3.37202e+07	3.75084e+06	4.51128e+07	2.91517e+07	3.48015e+07	2.79601e+07	1.77522e+07	1.94147e+07	4.63265e+07	2.99418e+07	2.64779e+07	2.46648e+07	3.26426e+07	3.3631e+07
5-(8,11-Pentadecadienyl)-1,3-benzenediol		3.15604e+07	5.18685e+07	3.88962e+07	3.45841e+07	4.74412e+07	3.1936e+07	1.41e+08	3.39249e+07	3.86596e+07	3.11331e+07	4.14214e+07	3.03574e+07	3.65603e+07	6.49069e+07	6.42688e+07	4.36237e+07	5.52197e+07	8.04182e+07	1.06401e+08	3.51751e+07	3.4146e+07	2.18576e+07	4.43844e+07	5.41395e+07	8.15268e+07	3.30586e+07	4.1312e+07	5.09968e+07	2.04264e+07	4.72543e+07
11,20-Dihydroxyferruginol	C21830	2.65892e+08	2.64643e+08	3.32147e+08	2.5873e+08	2.99597e+08	3.29061e+08	2.8765e+08	3.12764e+08	3.35689e+08	3.85235e+08	3.57814e+08	3.73771e+08	3.2452e+08	2.81183e+08	3.37224e+08	3.08661e+08	3.89496e+08	3.49646e+08	3.36433e+08	3.93291e+08	3.57643e+08	3.40284e+08	3.33979e+08	3.31686e+08	3.13268e+08	3.08726e+08	3.47729e+08	3.62569e+08	3.29493e+08	2.78887e+08
1-Hydroxy-1-phenyl-3-octadecanone		1.63136e+07	1.54633e+07	1.63577e+07	1.31082e+07	1.26037e+07	1.1907e+07	1.39803e+07	1.186e+07	9.15712e+06	1.14494e+07	8.7187e+06	1.42174e+07	8.75675e+06	8.97913e+06	1.54395e+07	9.21254e+06	8.36002e+06	6.72066e+06	1.01412e+07	1.20105e+07	1.28733e+07	1.00681e+07	8.9146e+06	9.98384e+06	1.06024e+07	1.22403e+07	1.01155e+07	5.74409e+06	1.1717e+07	1.04277e+07
Cyclophosphamide monohydrate	C06933	4.92648e+06	2.6908e+07	3.32081e+07	3.72861e+07	1.9731e+07	7.44424e+06	1.64453e+07	8.50288e+07	2.24146e+07	8.22693e+06	1.80009e+07	2.71491e+07	6.88963e+07	2.64514e+07	5.5236e+07	5.87346e+07	2.8535e+07	2.44477e+07	9.62638e+07	4.85424e+06	6.02701e+07	3.11443e+06	2.85246e+07	3.86586e+07	4.55922e+07	3.05442e+07	5.53114e+07	4.68667e+07	4.85336e+07	8.60661e+06
6,7,4-Trihydroxyflavanone	C16232	4.38437e+06	5.1112e+06	4.24755e+06	6.36787e+06	5.89547e+06	6.02519e+06	1.83538e+06	6.05078e+06	1.70842e+06	1.20271e+06	1.82701e+06	4.80772e+06	4.6139e+06	4.92312e+06	3.71834e+06	2.10837e+06	4.68893e+06	3.91964e+06	5.13824e+06	4.18676e+06	7.0273e+06	6.11508e+06	4.93805e+06	6.27164e+06	8.99932e+06	4.46933e+06	4.79372e+06	1.76502e+06	7.66533e+06	7.70021e+06
Berberine	C00757	1.33027e+06	413152	250126	358304	462726	678450	567658	763049	1.33155e+06	1.06581e+06	1.00381e+06	1.67537e+06	574444	1.0777e+06	306360	793991	2.09073e+06	1.46802e+06	364483	387292	624171	852653	607661	328467	887433	584298	431265	375748	634607	876019
Pandamarilactone 1		1.99222e+06	1.05896e+07	4.73609e+06	7.22693e+06	2.82702e+06	2.47615e+06	4.99436e+06	2.19688e+06	2.45146e+06	5.60162e+06	2.06704e+06	6.5695e+06	2.05496e+06	1.80611e+06	3.27816e+06	3.32246e+06	6.42495e+06	3.68114e+06	5.97225e+06	3.405e+06	7.39297e+06	1.1807e+07	1.38264e+06	1.30357e+06	6.53837e+06	6.52209e+06	2.27306e+06	4.26915e+06	7.13599e+06	7.28687e+06
4-Hydroxysphinganine	C12144	7.65028e+07	8.87577e+07	8.4264e+07	1.91877e+08	1.19413e+08	8.05604e+07	1.05827e+08	1.02459e+08	1.32791e+08	8.24651e+07	9.82962e+07	1.34164e+08	2.0051e+08	1.31075e+08	1.18895e+08	7.03472e+07	9.3812e+07	7.19719e+07	9.97153e+07	1.07277e+08	9.63254e+07	8.39321e+07	1.42047e+08	1.81067e+08	1.22611e+08	1.9726e+08	1.33236e+08	1.00391e+08	8.78255e+07	9.25234e+07
5-Nitro-2-(3-phenylpropylamino)benzoic acid	C13705	2.64113e+07	6.16675e+07	6.34249e+07	4.07914e+07	4.57779e+07	6.11354e+07	9.33381e+06	1.51263e+07	7.27826e+06	3.29752e+06	4.75389e+06	2.4753e+07	3.99039e+06	5.57077e+06	3.51322e+06	5.52145e+06	7.67556e+06	3.53337e+06	5.1819e+07	3.93654e+07	2.56665e+07	2.2067e+06	4.61854e+06	1.00058e+07	1.55192e+07	3.68837e+06	1.81835e+07	3.06771e+07	1.58729e+07	4.90772e+07
N-acetylglucosaminylasparagine	C04540	3.37728e+08	4.51759e+08	6.70543e+08	6.18307e+07	8.79414e+08	5.31908e+08	2.24823e+08	1.74145e+08	4.3289e+07	4.48857e+08	2.18358e+08	1.34172e+08	8.74315e+07	2.30011e+08	6.66066e+08	8.11745e+08	7.80144e+08	1.29296e+08	1.5701e+08	7.35173e+07	1.73441e+08	7.18308e+08	2.54917e+08	4.22749e+07	8.09627e+08	2.6456e+08	5.55308e+07	6.54063e+07	3.58224e+08	8.4223e+08
(3R)-Sophorol	C16228	491687	1.19496e+07	80572.7	1.23713e+07	148770	540126	4.47206e+07	7.33817e+07	4.91486e+07	8.54869e+06	3.33813e+07	3.97837e+07	7.63467e+07	2.9547e+07	633224	2.28175e+07	4.71962e+07	4.17766e+07	5.24053e+07	1.8687e+07	2.09366e+07	9.02667e+06	7.2831e+07	4.3065e+07	1.03848e+07	2.2037e+07	2.32161e+07	3.52968e+07	4.42688e+07	3.70667e+07
3-O-Methylkaempferol	C05902	6.28662e+06	1.75263e+07	2.67117e+07	2.63601e+07	5.39214e+07	8.11557e+07	4.51574e+06	9.2734e+06	3.23574e+07	5.16232e+07	1.5829e+08	9.19996e+07	4.66472e+07	6.68336e+07	3.65782e+07	1.19329e+08	1.77357e+08	1.15933e+08	7.13235e+07	3.77529e+06	9.09324e+07	2.48223e+07	2.20102e+07	2.44952e+07	5.78779e+07	5.11232e+07	6.4423e+07	2.88904e+07	6.75793e+07	9.72736e+07
Leukotriene A4	C00909	7.13801e+06	3.54814e+07	7.83519e+06	3.83054e+07	3.46122e+07	2.58809e+07	5.07679e+07	3.48812e+07	1.01637e+07	2.833e+07	3.86477e+07	2.95313e+07	3.10437e+07	3.45444e+07	2.55536e+07	3.30831e+07	4.27848e+07	3.41166e+07	1.01498e+07	1.12815e+07	3.86383e+07	3.88846e+07	2.27113e+07	2.67733e+07	3.4214e+07	4.76988e+07	2.53552e+07	2.68997e+07	3.12813e+07	2.99367e+07
9-Deoxy-delta12-PGD2		1.54285e+07	1.55359e+07	2.2622e+07	3.3966e+07	1.26632e+07	3.0726e+07	1.66022e+07	2.03365e+07	2.07587e+07	2.75285e+07	2.10023e+07	1.82031e+07	1.49211e+07	1.41236e+07	1.33113e+07	1.28112e+07	1.77346e+07	1.61614e+07	1.11332e+07	1.27263e+07	1.18834e+07	2.02643e+07	1.5644e+07	1.22037e+07	9.9302e+06	2.27758e+07	1.1229e+07	1.32758e+07	1.54652e+07	1.4057e+07
Pregnanetriol	C14680	3.29193e+06	3.21603e+07	4.28134e+06	5.90001e+06	4.25535e+06	7.19308e+07	2.2616e+07	1.57182e+07	4.34082e+07	2.34205e+07	4.06413e+07	6.15291e+06	7.66334e+07	1.61124e+07	8.40072e+07	2.39092e+07	2.11046e+06	1.49907e+07	3.49031e+08	2.58757e+07	1.11913e+07	3.61779e+06	6.10006e+07	6.56375e+06	3.73818e+07	8.60293e+06	9.58323e+06	5.60898e+07	2.14335e+07	3.06776e+07
15-HETE	C04742	1.30857e+08	9.25547e+08	4.26835e+08	1.38202e+09	7.11733e+08	6.79728e+08	1.26911e+09	1.27785e+09	8.59864e+08	9.59364e+08	4.72881e+08	7.63794e+08	9.92819e+08	8.88002e+08	7.78008e+08	8.64086e+08	5.14124e+08	6.06213e+08	1.14182e+09	1.42779e+08	8.49002e+08	3.54969e+08	6.96229e+08	4.22845e+08	7.9037e+08	4.90404e+08	6.94297e+08	4.72123e+08	5.1852e+08	1.11431e+09
5alpha-Pregnane-3alpha,20alpha-diol	C18042	1.33208e+08	2.35474e+07	7.73884e+07	1.48436e+08	1.50908e+08	8.74133e+07	2.19706e+08	1.79949e+08	1.94912e+08	1.92952e+08	2.57703e+08	2.11094e+08	2.00061e+08	2.47142e+08	1.61846e+08	1.92478e+08	2.17357e+08	2.81353e+08	2.88293e+08	1.29654e+08	1.69589e+08	1.66988e+08	1.94887e+08	1.6873e+08	1.81513e+08	1.22029e+08	1.06838e+08	5.37995e+07	2.16251e+08	2.18419e+08
5,7,8,3',4'-Pentahydroxyisoflavone		2.16893e+07	2.11184e+07	1.91192e+07	2.51405e+07	1.37585e+07	1.36214e+07	1.62521e+07	1.32477e+07	1.92855e+07	8.69569e+06	1.8e+07	1.36121e+07	1.24196e+07	1.80771e+07	1.06521e+07	1.86062e+07	1.81086e+07	1.55088e+07	2.34893e+07	1.58399e+07	1.4768e+07	1.12161e+07	1.34314e+07	1.62158e+07	1.74023e+07	1.46419e+07	2.64376e+06	2.56627e+07	1.39652e+07	1.51291e+07
Guanosine monophosphate	C00144	2.69531e+07	2.92356e+07	2.79503e+07	1.60606e+07	4.38465e+07	2.74652e+07	2.83461e+06	3.11884e+06	5.88746e+06	300412	6.86262e+06	1.77271e+06	1.92319e+06	2.20288e+06	585950	4.39958e+06	5.38032e+06	4.92767e+06	3.39725e+07	1.25133e+07	2.49481e+07	407894	4.53741e+06	3.26599e+07	5.54747e+06	215442	317206	3.45465e+07	2.43499e+06	6.14175e+06
Aspartyl-Tryptophan		3.47155e+06	160868	369398	581898	3.79673e+06	1.05614e+06	4.92004e+06	7.42033e+06	5.5995e+06	931279	4.37495e+06	425728	502299	3.76878e+06	9.28604e+06	4.07737e+06	223099	323033	111642	5.63593e+06	6.61283e+06	5.82116e+06	4.96394e+06	6.50569e+06	3.61976e+06	5.82701e+06	374850	3.87555e+06	5.53521e+06	138969
2,4-Quinolinediol	C16716	2.71843e+06	4.54555e+06	2.84268e+06	3.46216e+06	4.43395e+06	1.91334e+06	1.23373e+07	2.37792e+07	8.76945e+06	9.12447e+06	1.66882e+07	1.07353e+07	1.04155e+07	5.94556e+07	1.26605e+07	5.32048e+06	2.27823e+07	1.17378e+07	7.67841e+06	2.77252e+07	8.35791e+06	3.79274e+07	1.40706e+07	2.04111e+07	1.1141e+07	2.29339e+07	6.92396e+06	8.07051e+06	3.43028e+07	1.20417e+07
MCULE-4400997775	C02956	1.4005e+08	2.59599e+08	1.53081e+08	4.73657e+08	1.69845e+07	1.50296e+08	1.72655e+07	8.57045e+07	1.24563e+08	1.57065e+07	1.05496e+08	1.77247e+07	2.41206e+07	5.47263e+07	8.86705e+06	1.82846e+07	1.95764e+08	2.52276e+08	1.37816e+08	8.0553e+06	6.30013e+07	1.92165e+07	2.07603e+07	1.31094e+07	1.24988e+07	1.97771e+07	1.05362e+07	1.40259e+08	1.26576e+07	1.86388e+07
20-Hydroxyrutacridone epoxide		3.5543e+06	3.58217e+06	3.65728e+06	5.65234e+06	4.06592e+06	3.49072e+06	3.51627e+06	4.47055e+06	3.66119e+06	3.9496e+06	4.47764e+06	2.52986e+06	4.07079e+06	3.82879e+06	1.55952e+06	3.60881e+06	2.88445e+06	3.93771e+06	3.37785e+06	4.04989e+06	3.5865e+06	3.68418e+06	3.71827e+06	3.31786e+06	3.50011e+06	3.11957e+06	2.16219e+06	2.03197e+06	3.45663e+06	3.51051e+06
Dihydro-O-methylsterigmatocystin	C03944	280445	95452	93663.9	54561.9	29093	76291	126587	647350	845475	570339	953705	220079	81981.3	1.456e+06	90860.6	569282	991092	62263.6	62793.9	1.02767e+06	868759	937359	40424.3	925763	85643.9	659337	30548.6	480332	1.0739e+06	137319
abieta-7,13-dien-18,18-diol	C20329	3.35453e+07	1.70988e+08	7.95937e+07	1.74406e+08	1.02567e+08	7.13816e+07	7.59639e+07	2.73161e+07	1.08501e+08	2.02766e+07	1.30949e+08	1.30868e+08	6.9979e+07	2.72927e+07	2.45709e+07	6.88828e+07	2.28838e+07	5.58043e+07	8.39812e+07	8.47196e+07	8.6647e+07	9.50737e+07	1.03717e+08	6.54785e+07	7.59505e+07	9.52541e+07	5.75666e+07	6.15893e+07	9.22398e+07	4.54072e+07
Cytidine 3'-monophosphate	C05822	5.69048e+06	5.3921e+06	1.14029e+07	3.7378e+06	1.02424e+07	2.27097e+06	5.61579e+06	7.11489e+06	9.08895e+06	5.96374e+06	9.10751e+06	3.67768e+07	3.758e+06	3.78527e+06	6.56857e+06	8.09279e+06	9.58298e+06	1.04848e+07	2.67927e+06	7.17957e+06	4.25994e+06	3.98326e+06	5.22872e+06	8.83065e+06	2.90074e+06	4.09369e+06	1.04765e+07	5.75521e+06	7.14563e+06	6.48449e+06
9alpha-Hydroxyandrosta-1,4-diene-3,17-dione	C14909	1.40417e+07	1.19155e+07	1.41188e+07	1.45769e+07	1.68281e+07	1.22256e+07	2.90901e+06	1.33231e+07	2.55504e+06	1.43499e+07	1.49776e+07	1.2464e+07	2.28969e+07	1.11931e+07	8.87687e+06	1.89523e+07	1.28123e+07	1.3167e+07	4.46643e+06	2.02854e+07	1.90637e+07	1.19981e+07	1.46527e+07	6.90865e+06	1.31632e+07	1.50498e+07	2.22881e+07	1.61721e+07	2.79531e+07	1.2549e+07
Uridine 5'-monophosphate	C00105	3.89548e+07	8.03424e+06	4.26577e+07	9.43585e+06	2.98062e+07	5.07261e+06	3.75158e+07	7.98298e+06	8.09609e+06	2.76294e+07	6.03563e+06	1.0947e+07	1.0567e+07	3.80315e+07	5.79679e+07	8.32612e+06	6.65072e+06	7.84771e+06	7.82124e+06	3.65178e+07	4.34141e+07	3.4041e+07	1.02748e+07	3.74671e+07	7.96749e+06	3.30395e+07	1.06814e+07	3.00252e+07	3.06056e+07	3.90463e+07
Thiamin acetic acid	C02892	3.52981e+07	1.94374e+07	3.99574e+07	4.17997e+07	3.45733e+07	6.25979e+07	5.77973e+07	6.39728e+07	5.61294e+07	2.41424e+07	3.61013e+07	1.87714e+07	2.06078e+07	2.60524e+07	3.8724e+07	4.435e+07	2.14177e+07	2.1421e+07	1.28103e+07	4.3305e+07	5.50822e+07	3.11985e+07	4.01078e+07	5.60441e+07	2.90449e+07	5.29181e+07	2.05391e+07	3.88575e+07	3.236e+07	1.45425e+07
Cytidine monophosphate	C00055	1.12898e+07	1.60578e+07	1.49461e+07	1.58254e+07	2.89193e+06	1.10633e+07	7.1105e+06	1.07951e+07	1.59914e+07	1.72884e+07	1.54392e+07	1.40252e+07	1.59469e+07	1.58204e+07	1.62094e+07	1.44399e+07	1.51044e+07	8.68609e+06	1.41411e+07	1.23934e+07	1.59367e+07	1.54828e+07	7.39527e+06	1.36735e+07	4.31881e+06	1.32736e+07	2.96631e+07	2.36331e+07	1.2392e+07	1.07116e+07
FA 18_3;O3	C14794	1.34695e+07	1.61984e+07	1.46227e+07	1.26566e+07	1.97581e+07	2.3887e+07	1.12093e+07	1.39591e+07	1.38975e+07	1.13432e+07	1.7987e+07	1.75301e+07	2.0295e+07	1.0351e+07	1.5021e+07	2.08372e+07	1.54439e+07	1.81238e+07	1.18766e+07	1.45951e+07	2.52482e+07	1.75301e+07	1.39202e+07	3.30398e+07	1.82549e+07	1.39078e+07	3.2111e+07	1.70688e+07	9.38024e+06	2.1025e+07
juvenile hormone III	C04867	3.88531e+07	3.04944e+07	3.87146e+07	3.42891e+07	1.76257e+07	3.59452e+07	1.10811e+07	1.78573e+07	3.63378e+07	2.68714e+07	2.89613e+07	3.07265e+07	1.45707e+07	2.20186e+07	4.60985e+06	2.45822e+07	3.53655e+07	3.9091e+07	1.33513e+07	4.75846e+06	2.63459e+07	5.75054e+06	2.25172e+07	6.32115e+06	1.1412e+07	2.06841e+07	2.37514e+07	1.55677e+07	1.15797e+07	2.34465e+07
FA 18_2	C04056	6.36544e+07	4.61182e+07	3.2779e+07	9.94097e+07	1.39852e+07	8.66319e+07	1.37814e+08	1.10302e+08	4.09358e+07	7.59689e+07	2.28919e+07	3.32349e+07	9.02959e+07	3.33718e+07	5.42525e+07	3.11228e+07	3.43102e+07	1.78193e+07	7.34386e+07	5.42904e+07	3.15847e+07	1.92743e+07	2.18783e+07	7.4814e+07	1.98263e+07	7.7905e+07	4.00266e+07	1.14804e+08	2.81193e+07	2.742e+07
Heneicosylic acid		1.61101e+08	1.59569e+08	1.42223e+08	7.66982e+07	1.3767e+08	1.67316e+08	1.29683e+08	1.51142e+08	1.20786e+08	9.98356e+07	9.21725e+07	9.32029e+07	7.97148e+07	5.65988e+07	2.49768e+07	9.0474e+07	9.17565e+07	9.46852e+07	5.93088e+07	4.36786e+07	8.50353e+07	4.36271e+07	6.19291e+07	4.86061e+07	4.61555e+07	6.42265e+07	1.09077e+08	7.29099e+07	5.17172e+07	6.90068e+07
Linoleic acid	C01595	1.40761e+07	1.94931e+06	1.63041e+07	9.91649e+06	2.01315e+07	3.33124e+07	8.36401e+06	1.88972e+07	1.2322e+07	1.70538e+07	2.24366e+07	1.77371e+07	1.94361e+07	6.64405e+06	1.62138e+07	1.17368e+07	1.83522e+07	8.65415e+06	1.63543e+07	1.75803e+07	1.51659e+07	1.25522e+07	1.3407e+07	7.01052e+06	7.01004e+06	5.91838e+06	7.32957e+06	4.45321e+06	1.14063e+07	1.30695e+07
Cyclo(tyrosyl-tyrosyl)	C20516	2.85625e+07	6.28656e+07	1.09863e+08	3.57937e+07	3.78746e+07	4.08227e+07	5.48519e+07	8.65778e+07	5.08208e+07	6.41877e+07	4.24079e+07	1.83358e+07	8.3315e+07	4.41456e+07	4.44785e+07	4.78809e+07	3.97672e+07	3.9857e+07	4.62436e+07	5.31425e+07	7.42418e+07	3.39171e+07	3.68276e+07	5.59266e+07	9.12289e+07	7.46196e+07	4.40884e+07	4.16004e+07	7.6564e+07	5.95897e+07
Dehydrojuvabione	C09657	7.3516e+07	6.13703e+07	1.01731e+08	8.17382e+07	1.50749e+07	9.25012e+07	6.56213e+06	6.32091e+07	6.3709e+07	3.82817e+07	6.10084e+07	1.13545e+07	9.15208e+06	2.6616e+07	2.34054e+07	1.21203e+07	5.59254e+07	3.47736e+07	1.28653e+07	4.37045e+07	1.19351e+07	1.60073e+07	9.06928e+06	8.03107e+06	2.34518e+07	2.99905e+07	2.03824e+07	1.10368e+07	8.6747e+06	3.45464e+07
Acetyl-N-formyl-5-methoxykynurenamine	C05642	7.99855e+06	8.35925e+06	9.32937e+06	8.80387e+06	9.48457e+06	9.71084e+06	9.44046e+06	9.13533e+06	9.23947e+06	8.38957e+06	1.32119e+07	1.1894e+07	7.46086e+06	8.78776e+06	9.62844e+06	1.08805e+07	8.3284e+06	9.18628e+06	8.06175e+06	9.0161e+06	9.75044e+06	8.27869e+06	9.20271e+06	8.234e+06	9.16707e+06	7.64985e+06	7.22518e+06	8.29803e+06	1.01521e+07	8.29655e+06
Oleamide	C19670	1.95247e+07	4.5087e+07	2.66053e+07	4.72751e+07	2.97886e+07	3.30827e+07	4.52423e+07	4.05969e+07	7.15342e+07	5.30044e+07	3.37872e+07	6.296e+07	3.34651e+07	5.79489e+07	4.68753e+07	5.02897e+07	1.97213e+07	1.55787e+07	3.50084e+07	2.00983e+07	4.08181e+07	9.01284e+07	5.14149e+07	3.69881e+07	6.53084e+07	8.73979e+07	1.12486e+07	3.83027e+07	6.40151e+07	5.1903e+07
Thiamine	C00378	6.28247e+06	5.70502e+06	5.85417e+06	3.82776e+06	4.1112e+06	3.73757e+06	4.57941e+06	4.4917e+06	3.35493e+06	5.97024e+06	4.17247e+06	5.71027e+06	2.00781e+06	3.82087e+06	5.46324e+06	3.57709e+06	3.65385e+06	3.64188e+06	3.61483e+06	5.98914e+06	4.39485e+06	4.13018e+06	4.55105e+06	4.67996e+06	3.70925e+06	3.99119e+06	4.95387e+06	3.25984e+06	4.57187e+06	3.59736e+06
10beta-hydroxytaxa-4(20),11-dien-5alpha-yl acetate	C11898	4.35433e+08	7.75943e+09	3.87662e+09	9.7116e+09	8.86253e+09	8.05612e+07	1.10855e+10	1.11372e+08	1.43673e+08	1.05241e+08	6.71455e+07	5.99653e+07	1.14348e+08	2.2506e+07	5.76076e+07	1.0178e+08	1.11276e+08	5.94817e+08	7.49949e+07	3.80884e+07	1.06617e+08	1.75437e+08	2.93439e+07	8.55652e+07	5.78497e+07	1.09436e+08	1.75752e+08	6.08199e+07	6.61545e+07	6.26543e+07
Azaperone		2.06766e+06	2.07057e+06	2.03952e+06	2.17377e+06	2.1626e+06	2.59283e+06	1.72179e+06	2.26572e+06	1.34707e+06	1.98412e+06	2.01961e+06	2.12626e+06	1.80344e+06	1.33135e+06	1.75432e+06	1.97959e+06	1.95426e+06	1.2263e+06	1.18972e+06	784223	2.19813e+06	1.08503e+06	1.11528e+06	954469	2.09947e+06	1.91638e+06	1.34008e+06	1.105e+06	1.33982e+06	2.33366e+06
N-(p-Hydroxyphenyl)ethyl p-hydroxycinnamide		1.74231e+07	2.47946e+07	2.05033e+07	2.1131e+07	1.90328e+07	2.36754e+07	1.9265e+07	2.09577e+07	2.65953e+07	2.39788e+07	2.71499e+07	3.38573e+07	2.09378e+07	2.63466e+07	2.50366e+07	2.20384e+07	2.39643e+07	2.42526e+07	2.10213e+07	2.05792e+07	1.74041e+07	2.1765e+07	1.54178e+07	1.96363e+07	1.97395e+07	2.55262e+07	2.05958e+07	2.35519e+07	2.43375e+07	2.0647e+07
griffonin	C17771	1.35075e+07	7.69908e+06	8.90611e+06	1.97347e+07	1.14013e+07	2.19135e+07	2.87247e+06	3.89047e+06	7.09724e+06	1.39213e+07	1.62532e+07	5.16066e+06	9.50669e+06	9.52174e+06	5.98337e+06	7.39242e+06	6.3332e+06	1.3195e+07	4.1127e+06	1.23571e+07	1.00056e+07	3.76119e+06	5.11884e+06	1.17022e+07	6.33647e+06	5.74167e+06	6.36799e+06	8.90409e+06	1.02571e+07	8.29478e+06
brevianamide F	C20563	2.78014e+07	3.37199e+07	3.33687e+07	3.96281e+07	2.08571e+07	3.27992e+07	2.42634e+07	2.85194e+07	1.93093e+07	1.05068e+07	2.80774e+07	2.30266e+07	2.11138e+07	2.07486e+07	1.9175e+07	2.43154e+07	2.3919e+07	2.30055e+07	2.32756e+07	1.99351e+07	2.40616e+07	2.49493e+07	2.23705e+07	2.38759e+07	2.7138e+07	2.10148e+07	2.0446e+07	1.95279e+07	2.10422e+07	3.18368e+07
Naloxone	C07252	2.62778e+09	5.01389e+09	1.08252e+09	6.77759e+09	1.69975e+09	9.37178e+09	8.68707e+09	6.63659e+09	3.386e+09	2.53733e+09	8.18762e+08	1.17967e+09	8.83341e+09	2.55435e+09	3.43333e+09	5.10407e+09	5.48168e+09	2.96953e+09	6.69438e+09	5.16535e+08	1.09263e+10	3.83437e+08	2.94987e+09	1.84532e+09	4.43668e+09	3.1263e+09	6.87201e+09	3.11294e+09	4.25235e+09	4.80631e+09
N-(1-Deoxy-1-fructosyl)phenylalanine		9.21954e+08	1.18278e+09	5.30461e+08	7.9383e+07	9.96058e+08	4.41169e+07	3.12071e+09	2.00619e+09	3.07997e+09	1.37127e+09	3.25705e+09	6.99438e+08	2.1806e+09	2.55425e+09	1.86851e+08	2.53895e+09	1.73219e+09	2.90146e+09	1.47283e+09	1.90933e+09	2.0198e+09	1.87526e+08	2.20506e+09	3.01957e+09	3.01169e+09	1.41377e+09	2.72675e+09	3.25145e+09	1.42969e+09	1.86411e+09
De-O-methylsterigmatocystin	C03683	7.72544e+08	2.02764e+09	1.19244e+09	1.51232e+09	1.56905e+09	2.58438e+09	8.85958e+08	1.84153e+09	5.97894e+08	5.6394e+08	6.35244e+08	1.57333e+09	6.30508e+08	5.33269e+08	1.5283e+09	1.43274e+09	2.12197e+09	1.44715e+09	3.94e+09	1.04682e+09	1.81543e+09	8.97667e+08	4.40086e+08	1.15488e+09	1.17133e+09	1.21436e+09	2.18514e+09	2.39255e+09	1.80617e+09	1.30453e+09
Machiline	C06348	1.18433e+07	1.13944e+07	9.32981e+06	1.09292e+07	1.64537e+07	1.24974e+07	606208	360991	3.39663e+06	186436	4.48258e+06	7.10507e+06	296974	3.29145e+06	3.14447e+06	914999	6.08435e+06	5.68025e+06	4.27067e+06	840778	6.5163e+06	5.7102e+06	3.03033e+06	5.95854e+06	917315	351581	198656	4.96407e+06	3.44786e+06	3.54807e+06
gibberellin A20	C02035	651319	2.06821e+06	745779	1.84819e+06	2.2967e+06	2.68037e+06	2.99849e+06	2.60921e+06	957635	2.44831e+06	1.98365e+06	1.81464e+06	2.26246e+06	1.90638e+06	1.82536e+06	1.92288e+06	3.12835e+06	3.4816e+06	1.87469e+06	1.96252e+06	1.57779e+06	2.22075e+06	2.07473e+06	1.80687e+06	2.13751e+06	2.34378e+06	2.71053e+06	2.36177e+06	2.43252e+06	2.46755e+06
Androstenedione	C00280	5.52816e+06	6.14156e+06	4.70331e+06	6.73716e+06	6.64645e+06	5.0197e+06	1.67046e+07	1.51979e+07	1.22111e+07	1.03959e+07	1.39232e+07	1.20904e+07	1.30785e+07	6.88255e+06	5.91973e+06	9.39299e+06	6.17341e+06	5.72312e+06	6.61927e+06	2.94455e+06	1.27469e+07	3.87957e+06	9.48272e+06	5.11131e+06	7.23236e+06	1.10266e+07	8.70765e+06	4.98205e+06	4.75294e+06	1.28351e+07
Gibberellin A4	C11864	9.75983e+08	1.67379e+09	1.70867e+09	2.0424e+09	1.85136e+09	1.12847e+09	7.92713e+08	9.5e+08	4.01472e+08	2.19284e+08	1.13162e+08	5.66638e+08	3.97048e+08	6.62908e+08	8.32902e+07	1.87458e+08	1.42263e+08	4.24513e+08	4.74651e+08	3.80198e+08	8.61987e+07	5.43739e+07	8.33627e+07	5.25142e+07	1.05603e+08	5.86252e+07	6.90082e+07	4.70303e+07	9.0466e+07	1.54811e+08
Cyromazine	C14147	8.8143e+06	1.19028e+07	4.11676e+06	3.80813e+06	5.32451e+06	1.12516e+07	3.28968e+06	1.95154e+07	9.60314e+06	1.03163e+07	5.21639e+06	3.86922e+06	1.21063e+07	4.00594e+06	5.97553e+06	5.96894e+06	6.16601e+06	4.59876e+06	5.4641e+06	3.2106e+06	5.05609e+06	1.986e+06	4.31338e+06	2.17169e+06	4.56073e+06	3.97077e+06	5.61467e+06	3.11405e+06	3.77839e+06	6.83373e+06
[truncated: 880 more rows]
